# Supplementary material for: Deep mRNA Sequencing Analysis to Capture the Transcriptome Landscape of Zebrafish Embryos and Larvae
Source: PLoS One. 2013 May 20;8(5):e64058. doi: 10.1371/journal.pone.0064058 (PMC3659048; doi:10.1371/journal.pone.0064058)
Supplement: Table S1 — Gene expression information for zebrafish development. (XLS) [file pone.0064058.s010.xls]

## Sheet: zb_embryo_RNAseq
Table S1. The gene expression information for zebrafish development
1. Expression values are RPKM values
2. Regulation indicators: o, no regulation; +, up-regulation; -, down-regulation
Ensembl Gene ID	64/128-cell	oblong-sphere	50%-epiboly	15-somite	36hpf	48hpf	60hpf	72hpf	1-week	oblong-sphere.vs.64/128-cell	50%-epiboly.vs.oblong-sphere	15-somite.vs.50%-epiboly	36hpf.vs.15-somite	48hpf.vs.36hpf	60hpf.vs.48hpf	72hpf.vs.60hpf	1-week.vs.72hpf	Description
ENSDARG00000000001	4.46091	6.16684	1.2666	1.23588	1.14833	1.41102	1.38408	1.86111	3.3817	o	-	o	o	o	o	o	o	solute carrier family 35, member A5 [Source:ZFIN;Acc:ZDB-GENE-030616-55]
ENSDARG00000000002	0.625968	0.699026	0.11584	1.79095	2.48743	2.58647	2.38637	3.64203	4.47575	o	-	+	o	o	o	o	o	coiled-coil domain containing 80 [Source:ZFIN;Acc:ZDB-GENE-030616-56]
ENSDARG00000000068	18.1983	18.2056	7.76978	11.5001	4.62306	5.10242	3.70276	6.39259	7.09446	o	-	o	-	o	o	o	o	solute carrier family 9 (sodium/hydrogen exchanger), member 3 regulator 1 [Source:ZFIN;Acc:ZDB-GENE-031006-7]
ENSDARG00000000069	41.5039	31.689	15.3368	30.3307	34.0939	43.9678	27.9315	28.3588	18.3908	o	-	o	o	o	o	o	o	death associated protein [Source:ZFIN;Acc:ZDB-GENE-000511-3]
ENSDARG00000000086	3.03699	5.89082	1.61867	4.40693	2.91735	2.07501	2.48157	6.01813	5.16879	o	-	+	o	o	o	o	o	intersectin 1 (SH3 domain protein) [Source:ZFIN;Acc:ZDB-GENE-030616-226]
ENSDARG00000000102	0.0200118	0.0110693	0.0253989	2.4473	0.422415	0.209282	0.281721	0.479167	1.07242	o	o	+	-	-	o	o	+	muscle, skeletal, receptor tyrosine kinase [Source:ZFIN;Acc:ZDB-GENE-030131-6458]
ENSDARG00000000103	10.6907	17.025	7.63727	15.7911	12.5996	10.0152	10.6356	9.60178	6.30597	o	-	+	o	o	o	o	o	myosin, heavy chain 10, non-muscle [Source:ZFIN;Acc:ZDB-GENE-030616-162]
ENSDARG00000000142	0.754855	0.913433	1.72921	1.18918	2.89034	2.84374	3.03429	5.28898	3.89708	o	o	o	+	o	o	o	o	chromosome 5 open reading frame 28 [Source:HGNC Symbol;Acc:26139]
ENSDARG00000000151	10.6588	18.5426	0.411947	0.515006	0.999452	0.994812	1.05331	1.59791	1.92486	o	-	o	o	o	o	o	o	thyroid hormone receptor alpha a [Source:ZFIN;Acc:ZDB-GENE-990415-263]
ENSDARG00000000161	0.210792	0.249174	0.190402	0.315833	0.359292	0.385633	0.631745	1.62556	1.59894	o	o	o	o	o	o	+	o	intersectin 2 [Source:HGNC Symbol;Acc:6184]
ENSDARG00000000175	0.389542	0.187199	0.187366	6.47079	7.96206	11.8895	10.124	5.28301	2.6136	o	o	+	o	o	o	o	-	homeo box B2a [Source:ZFIN;Acc:ZDB-GENE-990415-103]
ENSDARG00000000183	19.4612	23.7679	1.18892	2.51404	2.16126	1.92487	2.11373	4.17521	4.37622	o	-	+	o	o	o	o	o	protein tyrosine phosphatase, non-receptor type 4, b [Source:ZFIN;Acc:ZDB-GENE-030131-6259]
ENSDARG00000000189	10.3755	9.25983	0.50216	1.99774	2.12761	1.19067	1.57862	4.54271	2.79845	o	-	+	o	o	o	+	o	sema domain, transmembrane domain (TM), and cytoplasmic domain, (semaphorin) 6E [Source:ZFIN;Acc:ZDB-GENE-040724-119]
ENSDARG00000000212	0.496393	0.0737183	114.169	37.5217	17.1524	29.2289	21.5716	13.1605	213.068	-	+	-	-	o	o	o	+	zgc:92061 [Source:ZFIN;Acc:ZDB-GENE-040718-78]
ENSDARG00000000229	2.24201	6.26626	4.87549	5.4432	4.07478	2.9141	3.52957	4.95327	1.50405	+	o	o	o	o	o	o	-	ubiquitin specific peptidase 49 [Source:ZFIN;Acc:ZDB-GENE-050208-484]
ENSDARG00000000241	0.3059	0.215721	0.967181	8.09729	20.8892	19.4749	15.5819	19.3292	15.3563	o	+	+	+	o	o	o	o	solute carrier family 40 (iron-regulated transporter), member 1 [Source:ZFIN;Acc:ZDB-GENE-000511-8]
ENSDARG00000000324	18.2479	20.3396	2.70199	3.7893	4.6364	4.33586	4.41493	6.50433	7.47982	o	-	o	o	o	o	o	o	DDB1 and CUL4 associated factor 8 [Source:HGNC Symbol;Acc:24891]
ENSDARG00000000349	0.0310711	0.020215	0.229155	0.908973	0.499566	0.779996	0.673714	0.424144	0.154595	o	+	+	o	o	o	o	-	chromosome 11 open reading frame 70 [Source:HGNC Symbol;Acc:28188]
ENSDARG00000000369	0.00484393	0.0155066	0.309528	1.67789	2.35282	2.67894	2.88565	3.22851	4.47038	o	+	+	o	o	o	o	o	protein kinase, AMP-activated, gamma 3 non-catalytic subunit [Source:HGNC Symbol;Acc:9387]
ENSDARG00000000370	0.247138	0.151987	0.633401	2.24582	2.26791	1.58936	2.02895	3.99411	3.08213	o	+	+	o	o	o	o	o	triple functional domain (PTPRF interacting) [Source:ZFIN;Acc:ZDB-GENE-030616-399]
ENSDARG00000000380	0.259356	0.0439053	0.291507	0.368095	0.347613	0.297932	0.447691	0.975446	4.91986	o	+	o	o	o	o	+	+	phosphodiesterase 6A, cGMP-specific, rod, alpha [Source:ZFIN;Acc:ZDB-GENE-030616-42]
ENSDARG00000000384	10.5104	6.78077	0.335879	0.917654	0.810134	0.362505	0.223033	0.747598	0.935941	o	-	+	o	-	o	+	o	solute carrier family 15, member 4 [Source:ZFIN;Acc:ZDB-GENE-040426-1047]
ENSDARG00000000394	39.3753	25.2966	56.0923	25.7498	16.7314	16.7824	15.757	13.2068	9.46549	o	+	-	o	o	o	o	o	matrin 3-like 1.2 [Source:ZFIN;Acc:ZDB-GENE-090505-1]
ENSDARG00000000423	12.2532	17.0663	2.38499	3.38494	2.40387	2.47098	2.53884	2.0754	1.55273	o	-	o	o	o	o	o	o	si:ch73-314g15.3 [Source:ZFIN;Acc:ZDB-GENE-030616-19]
ENSDARG00000000442	27.1423	54.2675	9.67714	20.7651	7.74085	6.88403	6.40111	7.89253	3.91042	o	-	+	-	o	o	o	-	solute carrier family 39 (zinc transporter), member 13 [Source:ZFIN;Acc:ZDB-GENE-030616-17]
ENSDARG00000000460	0.015359	0.00499633	0.00985005	0.0192223	0.058417	0.00990839	0.02215	0.0368636	0.213048	o	o	o	o	o	o	o	o	novel immune-type receptor 2b [Source:ZFIN;Acc:ZDB-GENE-001106-6]
ENSDARG00000000472	0.541904	0.098966	0.195107	1.1363	2.58596	2.32606	3.24312	4.9877	2.72923	-	o	+	+	o	o	o	o	contactin 2 [Source:ZFIN;Acc:ZDB-GENE-990630-12]
ENSDARG00000000474	0.044558	0.0193265	0.00727643	0.00621246	0.0102711	0.0384883	0.00535494	0.011063	0.510581	o	o	o	o	o	o	o	o	troponin I, skeletal, slow a [Source:ZFIN;Acc:ZDB-GENE-030616-266]
ENSDARG00000000476	7.97826	15.4831	1.89314	2.51746	1.16595	1.88462	1.18888	0.861584	1.42107	o	-	o	-	o	o	o	o	PMS1 postmeiotic segregation increased 1 (S. cerevisiae) [Source:ZFIN;Acc:ZDB-GENE-030616-528]
ENSDARG00000000489	6.92749	12.4506	13.809	14.0659	10.9665	12.3734	10.0921	7.80949	11.0442	o	o	o	o	o	o	o	o	UPF3 regulator of nonsense transcripts homolog B (yeast) [Source:ZFIN;Acc:ZDB-GENE-040426-1630]
ENSDARG00000000503	0.0103277	0.0235191	0.101235	1.80668	8.58537	6.86643	11.115	36.2268	25.8865	+	+	+	+	o	o	+	o	syntaxin 1B [Source:ZFIN;Acc:ZDB-GENE-000330-4]
ENSDARG00000000516	0.0214026	0.0904236	0.45404	0.859208	0.329619	0.632081	0.0900297	0.12098	0.0652561	o	+	o	-	o	-	o	o	ankyrin and armadillo repeat containing [Source:ZFIN;Acc:ZDB-GENE-030616-533]
ENSDARG00000000529	21.7032	20.6874	3.77192	5.45932	3.25746	3.42577	2.77129	2.13494	1.85024	o	-	o	o	o	o	o	o	oral-facial-digital syndrome 1 [Source:ZFIN;Acc:ZDB-GENE-030131-5427]
ENSDARG00000000540	24.8005	24.3797	16.7389	15.4832	10.2654	9.24941	8.48841	6.64619	5.5787	o	o	o	o	o	o	o	o	asparagine synthetase domain containing 1 [Source:ZFIN;Acc:ZDB-GENE-030616-362]
ENSDARG00000000542	50.0633	54.2002	19.8368	14.6913	9.9934	12.3945	8.94365	7.59456	3.67304	o	-	o	o	o	o	o	-	general transcription factor IIE, polypeptide 1, alpha 56kDa [Source:HGNC Symbol;Acc:4650]
ENSDARG00000000551	1.18476	0.888552	1.10617	10.9686	17.3892	17.7118	13.4151	23.1339	4.08422	o	o	+	o	o	o	o	-	solute carrier family 1 (glutamate/neutral amino acid transporter), member 4 [Source:ZFIN;Acc:ZDB-GENE-030616-566]
ENSDARG00000000563	0.0373537	0.030465	0.111491	0.929832	3.94845	1.03298	2.82453	3.40266	4.05345	o	+	+	+	-	+	o	o	titin b [Source:ZFIN;Acc:ZDB-GENE-030616-413]
ENSDARG00000000567	1.25877	2.39306	15.9829	10.8398	15.4109	12.7836	13.8481	11.5043	3.57459	o	+	o	o	o	o	o	-	zinc finger protein 281 [Source:HGNC Symbol;Acc:13075]
ENSDARG00000000568	54.8835	58.4748	4.58681	3.79157	3.47902	4.29971	4.39856	4.43543	4.25532	o	-	o	o	o	o	o	o	elongation factor RNA polymerase II [Source:ZFIN;Acc:ZDB-GENE-030131-3946]
ENSDARG00000000588	14.7301	17.8876	7.41262	10.5714	2.38959	2.60411	2.44997	4.70173	6.09693	o	-	o	-	o	o	o	o	GRP1 (general receptor for phosphoinositides 1)-associated scaffold protein like [Source:ZFIN;Acc:ZDB-GENE-060312-30]
ENSDARG00000000606	0.0353454	0.0483263	0.169468	0.338121	0.260014	0.318958	0.211426	0.238626	0.0757666	o	+	o	o	o	o	o	o	dynein, axonemal, heavy polypeptide 7 like [Source:ZFIN;Acc:ZDB-GENE-030616-623]
ENSDARG00000000631	18.6954	25.2246	5.549	6.38144	5.03605	3.67149	3.90569	6.32325	5.50975	o	-	o	o	o	o	o	o	protein tyrosine phosphatase, non-receptor type 4, a [Source:ZFIN;Acc:ZDB-GENE-030616-449]
ENSDARG00000000638	0.00588075	0.0191303	0.0150858	0	0.016267	0.0228585	0.0333171	0.0105859	0.0319198	o	o	o	o	o	o	o	o	opsin 1 (cone pigments), medium-wave-sensitive, 4 [Source:ZFIN;Acc:ZDB-GENE-990604-43]
ENSDARG00000000651	0.994678	0.289311	2.07883	3.29526	2.03524	2.13027	2.79834	1.89936	1.34092	-	+	o	o	o	o	o	o	O-sialoglycoprotein endopeptidase-like 1 [Source:ZFIN;Acc:ZDB-GENE-030616-532]
ENSDARG00000000656	0.984681	0.269984	0.284174	0.255275	0.457203	0.947752	0.2869	0.219455	0.250268	-	o	o	o	+	-	o	o	proteasome (prosome, macropain) subunit, beta type, 9a [Source:ZFIN;Acc:ZDB-GENE-990415-140]
ENSDARG00000000666	1.52338	1.72991	1.57302	7.1518	5.24319	7.01694	7.22512	10.0066	21.9761	o	o	+	o	o	o	o	+	cellular repressor of E1A-stimulated genes 2 [Source:ZFIN;Acc:ZDB-GENE-041114-173]
ENSDARG00000000690	1.69946	1.22108	5.74578	11.2903	14.5934	13.3426	10.4567	10.7839	5.92323	o	+	o	o	o	o	o	o	synaptophysin-like 2b [Source:ZFIN;Acc:ZDB-GENE-050417-309]
ENSDARG00000000729	59.498	55.4439	21.1227	13.3815	10.0512	12.3342	7.97044	6.34775	3.16402	o	-	o	o	o	o	o	-	death-associated protein 6 [Source:ZFIN;Acc:ZDB-GENE-010110-3]
ENSDARG00000000730	15.5805	13.823	2.91366	2.44885	2.68605	2.4483	1.57937	3.00254	4.49689	o	-	o	o	o	o	o	o	solute carrier family 6 (neurotransmitter transporter, GABA), member 13 [Source:ZFIN;Acc:ZDB-GENE-030616-629]
ENSDARG00000000747	9.46018	9.69426	2.7045	3.25919	1.55734	1.45705	1.13464	1.28172	0.887971	o	-	o	-	o	o	o	o	leucine carboxyl methyltransferase 2 [Source:RefSeq peptide;Acc:NP_001122029]
ENSDARG00000000760	12.1528	11.9225	3.98812	5.16609	3.31698	3.67506	5.41032	2.38918	3.51398	o	-	o	o	o	o	-	o	zinc finger protein 511 [Source:ZFIN;Acc:ZDB-GENE-030616-621]
ENSDARG00000000767	0.123287	0.00735929	0.0329444	4.78753	1.26939	1.81482	1.81461	1.3439	2.00962	o	o	+	-	o	o	o	o	spleen focus forming virus (SFFV) proviral integration oncogene spi1 [Source:ZFIN;Acc:ZDB-GENE-980526-164]
ENSDARG00000000779	9.48983	17.3148	7.68978	17.3718	11.2417	13.5397	11.8102	11.7671	9.69618	o	-	+	o	o	o	o	o	suppressor of ypt1 [Source:ZFIN;Acc:ZDB-GENE-030116-3]
ENSDARG00000000796	26.8868	23.4299	0.397347	0.661692	3.37434	2.84892	5.46606	15.7728	40.6744	o	-	o	+	o	o	+	+	nuclear receptor subfamily 4, group A, member 1 [Source:ZFIN;Acc:ZDB-GENE-040704-11]
ENSDARG00000000804	0.187299	0.0461084	0.490215	4.56152	6.10863	5.09623	5.23862	3.52345	4.14896	o	+	+	o	o	o	o	o	Ras association (RalGDS/AF-6) domain family 6 [Source:ZFIN;Acc:ZDB-GENE-030616-513]
ENSDARG00000000830	6.49361	9.51681	5.90971	5.58454	3.67922	4.48302	3.48629	3.27551	2.45524	o	o	o	o	o	o	o	o	TEL2, telomere maintenance 2, homolog (S. cerevisiae) [Source:ZFIN;Acc:ZDB-GENE-061103-523]
ENSDARG00000000837	9.40777	12.726	0.171928	0.448909	1.1707	1.09672	1.21594	2.16714	4.04051	o	-	+	+	o	o	o	o	sorting nexin 9 [Source:ZFIN;Acc:ZDB-GENE-030616-66]
ENSDARG00000000853	71.9762	66.2062	20.675	13.8734	17.0501	19.9544	16.1869	14.9492	19.2162	o	-	o	o	o	o	o	o	dual serine/threonine and tyrosine protein kinase [Source:ZFIN;Acc:ZDB-GENE-040826-2]
ENSDARG00000000857	58.5554	61.0718	42.0084	26.477	18.6804	19.6936	16.6712	15.6712	9.98001	o	o	o	o	o	o	o	o	mitogen-activated protein kinase 14a [Source:ZFIN;Acc:ZDB-GENE-010202-2]
ENSDARG00000000861	43.5225	39.2895	18.5197	13.8829	10.8829	8.16074	7.64514	9.00293	5.83365	o	-	o	o	o	o	o	o	scribbled homolog (Drosophila) [Source:ZFIN;Acc:ZDB-GENE-030616-572]
ENSDARG00000000887	288.978	221.927	103.785	20.9222	8.4886	11.0847	5.26289	1.90515	1.70649	o	-	-	-	o	-	-	o	gametocyte specific factor 1 [Source:HGNC Symbol;Acc:26565]
ENSDARG00000000906	4.03615	3.19545	0.692761	1.10052	1.00091	1.0721	1.29961	1.10156	3.08405	o	-	o	o	o	o	o	+	src kinase associated phosphoprotein 2 [Source:ZFIN;Acc:ZDB-GENE-030616-438]
ENSDARG00000000935	17.8262	21.7354	1.68415	3.21115	2.46277	2.01377	2.21182	2.09112	1.82571	o	-	o	o	o	o	o	o	unkempt homolog (Drosophila) [Source:ZFIN;Acc:ZDB-GENE-040426-707]
ENSDARG00000000943	0.590584	0.165127	7.2605	7.42649	5.2992	6.62121	6.29599	4.54824	3.49408	-	+	o	o	o	o	o	o	DAZ interacting protein 1 [Source:ZFIN;Acc:ZDB-GENE-040526-1]
ENSDARG00000000966	18.7918	22.6125	2.82929	6.17907	7.51213	6.29229	6.11203	10.8429	8.32049	o	-	+	o	o	o	o	o	nuclear receptor co-repressor 2 [Source:ZFIN;Acc:ZDB-GENE-030616-81]
ENSDARG00000000972	20.5023	23.975	1.91012	6.11543	6.72089	4.158	4.14493	6.35026	6.33745	o	-	+	o	o	o	o	o	pyruvate carboxylase, like [Source:ZFIN;Acc:ZDB-GENE-090908-3]
ENSDARG00000001009	0.0424029	0.00764102	0.0475893	0.0132672	0.373869	0.295303	0.87574	2.23264	6.45078	o	o	o	+	o	o	o	+	chloride intracellular channel 6 [Source:HGNC Symbol;Acc:2065]
ENSDARG00000001014	20.554	13.9555	3.15732	16.7917	11.2225	8.13637	10.1164	8.51015	5.74637	o	-	+	o	o	o	o	o	myosin, heavy chain 9, non-muscle [Source:HGNC Symbol;Acc:7579]
ENSDARG00000001015	3.74689	6.16377	1.88933	2.99193	3.30081	2.48473	2.64678	4.85151	3.51703	o	-	o	o	o	o	o	o	zinc finger protein 384 like [Source:ZFIN;Acc:ZDB-GENE-030616-498]
ENSDARG00000001057	22.3606	50.3302	77.6839	95.3024	33.5326	56.6409	35.4693	26.9733	43.6728	+	o	o	-	o	o	o	o	bystin-like [Source:ZFIN;Acc:ZDB-GENE-040426-1287]
ENSDARG00000001127	0.130907	0.0249344	0.00980078	0.0661667	0.60404	0.434826	0.859967	2.70609	2.18202	-	o	o	+	o	o	+	o	solute carrier family 17 (sodium-dependent inorganic phosphate cotransporter), member 6a [Source:ZFIN;Acc:ZDB-GENE-050105-4]
ENSDARG00000001129	18.2748	22.8938	4.02444	7.44497	6.14967	4.50923	3.92741	6.89037	4.09947	o	-	o	o	o	o	o	o	Dicer1, Dcr-1 homolog (Drosophila) [Source:ZFIN;Acc:ZDB-GENE-030131-3445]
ENSDARG00000001154	0.0726771	0.244093	0.0556723	0.138332	0.25288	0.286742	0.317544	1.14497	2.26268	+	-	o	o	o	o	+	o	RIMS binding protein 2 [Source:ZFIN;Acc:ZDB-GENE-040724-96]
ENSDARG00000001162	19.4451	22.6689	21.3156	10.9004	9.69493	7.64252	8.356	7.97383	7.46666	o	o	o	o	o	o	o	o	matrin 3-like 1.1 [Source:ZFIN;Acc:ZDB-GENE-030616-40]
ENSDARG00000001169	7.8085	5.66173	0.452508	0.353227	0.790459	1.30122	2.2548	2.45276	1.89789	o	-	o	+	o	o	o	o	hydroxysteroid (17-beta) dehydrogenase 8 [Source:ZFIN;Acc:ZDB-GENE-010110-1]
ENSDARG00000001210	64.6286	29.7887	61.3303	37.8543	30.1971	38.9789	36.9871	22.2893	9.16837	-	+	o	o	o	o	o	-	zgc:153243 [Source:ZFIN;Acc:ZDB-GENE-060825-216]
ENSDARG00000001220	3.2831	7.00252	1.37882	3.20445	3.4682	2.45512	2.74097	4.90702	3.09727	+	-	+	o	o	o	o	o	MYC binding protein 2 [Source:ZFIN;Acc:ZDB-GENE-030616-132]
ENSDARG00000001234	0.00370327	0.00771025	0.00720368	0.00983265	0.049865	0.0110564	0.020608	0.0757174	1.9057	o	o	o	o	o	o	o	+	mitogen-activated protein kinase kinase kinase kinase 2-like [Source:ZFIN;Acc:ZDB-GENE-030616-163]
ENSDARG00000001241	95.7836	116.23	143.411	99.5265	80.8489	90.0625	71.0209	43.9058	20.8955	o	o	o	o	o	o	o	-	poly-U binding splicing factor b [Source:ZFIN;Acc:ZDB-GENE-040625-116]
ENSDARG00000001244	76.3033	69.5325	114.275	71.5989	44.5586	35.5201	33.2078	33.7758	34.6146	o	o	o	o	o	o	o	o	serine/arginine repetitive matrix 1 [Source:ZFIN;Acc:ZDB-GENE-040426-2789]
ENSDARG00000001249	27.3787	17.7352	6.35204	3.92158	3.18576	5.34112	6.07689	2.43062	2.41428	o	-	o	o	o	o	-	o	polycomb group ring finger 1 [Source:ZFIN;Acc:ZDB-GENE-030616-605]
ENSDARG00000001259	0.383733	0.744634	0.197989	1.00599	0.905187	0.991619	0.845165	1.24022	0.924126	o	-	+	o	o	o	o	o	growth arrest-specific 2 [Source:HGNC Symbol;Acc:4167]
ENSDARG00000001285	51.2649	51.778	16.2251	17.8688	10.5465	11.3121	10.2754	9.05574	6.17765	o	-	o	o	o	o	o	o	RNA binding motif protein 14 [Source:HGNC Symbol;Acc:14219]
ENSDARG00000001303	0.0944373	0.0396275	0.162365	0.17603	0.0486326	0.0937221	0.0341509	0.0675164	0.16844	o	o	o	o	o	o	o	o	proteasome (prosome, macropain) subunit, beta type, 8 [Source:ZFIN;Acc:ZDB-GENE-990415-141]
ENSDARG00000001313	43.9122	48.6032	26.7518	17.2434	18.5115	15.9814	12.767	7.0557	1.39884	o	o	o	o	o	o	o	-	G2/M-phase specific E3 ubiquitin ligase [Source:ZFIN;Acc:ZDB-GENE-030616-400]
ENSDARG00000001354	0.0092297	0.0098262	0.251074	1.59824	1.55478	0.787443	0.923681	3.02251	6.03765	o	+	+	o	o	o	+	o	solute carrier family 6 (neurotransmitter transporter, GABA), member 13 like [Source:ZFIN;Acc:ZDB-GENE-030616-628]
ENSDARG00000001414	0.00842897	0.0341129	12.1726	3.76774	1.55712	0.675577	0.93136	0.809252	1.49149	+	+	-	-	-	o	o	o	multiple C2 domains, transmembrane 2 [Source:HGNC Symbol;Acc:25636]
ENSDARG00000001431	0.444034	0.563448	3.13897	7.52031	27.9663	15.3338	25.0188	27.3686	45.3053	o	+	+	+	o	o	o	o	actinin alpha 3b [Source:ZFIN;Acc:ZDB-GENE-030131-2040]
ENSDARG00000001437	0.0135763	0.00719119	0.00788362	4.64992	2.24071	0.662569	0.746308	1.11875	3.46343	o	o	+	-	-	o	o	+	solute carrier family 2 (facilitated glucose transporter), member 1a [Source:ZFIN;Acc:ZDB-GENE-030131-3158]
ENSDARG00000001442	3.24083	1.76891	0.159139	0.271739	0.516276	0.465636	0.816505	1.23479	2.52734	o	-	o	o	o	o	o	+	inositol polyphosphate phosphatase-like 1b [Source:ZFIN;Acc:ZDB-GENE-030616-75]
ENSDARG00000001447	20.2286	12.6265	2.50779	5.35392	5.08331	4.44647	4.95189	3.53503	2.69633	o	-	+	o	o	o	o	o	mesoderm induction early response 1b [Source:ZFIN;Acc:ZDB-GENE-070705-170]
ENSDARG00000001452	13.6941	7.92288	2.87238	5.02907	2.49731	3.10464	2.23993	1.66089	1.3308	o	-	o	-	o	o	o	o	a disintegrin and metalloproteinase domain 8a [Source:ZFIN;Acc:ZDB-GENE-030616-622]
ENSDARG00000001463	0.019697	0.038795	0.0532354	0.0849928	5.05135	3.65695	9.51569	30.4503	27.5928	o	o	o	+	o	+	+	o	zgc:165525 [Source:ZFIN;Acc:ZDB-GENE-070620-14]
ENSDARG00000001470	4.21575	2.86355	0.459111	2.24699	2.21597	3.11882	2.02847	1.87958	4.22836	o	-	+	o	o	o	o	+	si:ch211-287j19.6 [Source:ZFIN;Acc:ZDB-GENE-070705-176]
ENSDARG00000001498	0.457662	0.74621	0.491552	1.18223	0.81631	0.743031	0.430647	0.378429	0.361847	o	o	+	o	o	o	o	o	src kinase associated phosphoprotein 1 [Source:ZFIN;Acc:ZDB-GENE-090721-1]
ENSDARG00000001549	13.4422	15.9286	5.58607	3.69914	4.05443	3.35846	4.17717	4.02694	2.81865	o	-	o	o	o	o	o	o	sp3 transcription factor [Source:ZFIN;Acc:ZDB-GENE-070410-111]
ENSDARG00000001557	11.113	14.613	11.0179	9.07571	6.77701	8.19791	5.82895	6.04777	2.48271	o	o	o	o	o	o	o	-	translocase of outer mitochondrial membrane 34 [Source:ZFIN;Acc:ZDB-GENE-030131-2081]
ENSDARG00000001558	74.9531	73.5504	58.1213	40.4608	40.8685	48.1714	34.9884	17.0462	3.05295	o	o	o	o	o	o	o	-	kinesin family member C1 [Source:ZFIN;Acc:ZDB-GENE-000208-21]
ENSDARG00000001559	0.151398	0.137998	0.0701775	0.0933331	0.139423	0.0873989	0.126923	0.738445	0.803235	o	o	o	o	o	o	+	o	CUB and Sushi multiple domains 2 [Source:HGNC Symbol;Acc:19290]
ENSDARG00000001572	0	0.00452886	0.00446423	0.00943792	0.00561606	0.00526116	0.00175288	0.0175036	0.19059	o	o	o	o	o	o	o	+	perforin 1 (pore forming protein) [Source:HGNC Symbol;Acc:9360]
ENSDARG00000001578	17.7828	26.5811	30.1692	14.5991	41.8254	37.1342	46.6546	38.5924	46.709	o	o	-	+	o	o	o	o	enoyl Coenzyme A hydratase, short chain, 1, mitochondrial [Source:ZFIN;Acc:ZDB-GENE-030616-617]
ENSDARG00000001621	7.82287	8.46352	0.567935	2.72289	3.78848	3.96631	4.75994	3.11636	1.70528	o	-	+	o	o	o	o	o	nuclear transcription factor Y, alpha [Source:HGNC Symbol;Acc:7804]
ENSDARG00000001634	0.108582	0.0455392	0.248618	2.78078	2.63802	1.98763	2.50571	3.82032	1.99432	-	+	+	o	o	o	o	o	kin of IRRE like a [Source:ZFIN;Acc:ZDB-GENE-040426-2126]
ENSDARG00000001637	21.6654	22.4709	2.44269	3.34735	2.53324	2.348	2.01486	3.21552	5.2148	o	-	o	o	o	o	o	o	Uncharacterized protein [Source:UniProtKB/TrEMBL;Acc:E7EXQ5]
ENSDARG00000001656	0.0901668	0.00711068	0.12967	0.338541	0.0434585	0.0743441	0.104416	0.0655795	0.113702	o	+	o	-	o	o	o	o	proteasome (prosome, macropain) subunit, beta type, 10 [Source:ZFIN;Acc:ZDB-GENE-001208-2]
ENSDARG00000001676	2.03465	2.48044	0.805573	2.72604	9.13244	7.05806	6.94237	2.85972	3.07381	o	-	+	+	o	o	-	o	glycoprotein M6Bb [Source:ZFIN;Acc:ZDB-GENE-030710-10]
ENSDARG00000001686	0.174655	0.191108	0.101827	0.293105	0.699975	0.442304	0.681195	1.01703	2.58067	o	o	+	+	o	o	o	+	uridine-cytidine kinase 1-like 1 [Source:ZFIN;Acc:ZDB-GENE-040724-238]
ENSDARG00000001710	5.72338	5.81337	2.78668	5.69478	9.67622	11.8428	15.3597	20.7215	20.7963	o	-	+	o	o	o	o	o	flotillin 1a [Source:ZFIN;Acc:ZDB-GENE-020430-1]
ENSDARG00000001712	0.0115029	0.00382005	0.0221312	0.223143	0.389778	0.178848	0.37146	0.345106	1.6164	o	o	o	o	o	o	o	+	Uncharacterized protein [Source:UniProtKB/TrEMBL;Acc:E7FCW4]
ENSDARG00000001721	0.00939965	0.00917321	0.0199561	1.02935	0.325009	0.23901	0.108926	0.0366607	0.0977883	o	o	+	-	o	o	o	o	otoconin 90 [Source:ZFIN;Acc:ZDB-GENE-070912-300]
ENSDARG00000001729	17.3989	19.8829	23.6765	20.4102	16.7777	16.1573	13.8224	14.8859	10.4312	o	o	o	o	o	o	o	o	striatin, calmodulin binding protein 3 [Source:ZFIN;Acc:ZDB-GENE-030616-405]
ENSDARG00000001733	15.4113	14.9828	1.22584	3.66089	7.47185	7.75871	8.52273	9.99594	8.61442	o	-	+	+	o	o	o	o	GULP, engulfment adaptor PTB domain containing 1 [Source:HGNC Symbol;Acc:18649]
ENSDARG00000001734	17.9402	17.7501	5.99135	5.79829	5.67929	6.48238	5.88376	6.70478	7.53763	o	-	o	o	o	o	o	o	FK506 binding protein 8 [Source:ZFIN;Acc:ZDB-GENE-040426-1849]
ENSDARG00000001754	15.4176	23.7035	32.5146	27.2711	10.1287	9.8326	6.5739	6.80811	10.5652	o	o	o	-	o	o	o	o	nucleolar complex associated 2 homolog (S. cerevisiae) [Source:ZFIN;Acc:ZDB-GENE-000607-75]
ENSDARG00000001760	0.00678434	0.0829719	0.0492917	0.0274327	0.0138793	0.0158364	0.0238978	2.82654	2.24249	+	o	o	o	o	o	+	o	tenascin XB [Source:ZFIN;Acc:ZDB-GENE-070103-5]
ENSDARG00000001767	10.8004	4.08652	2.11498	4.2938	6.15976	5.55732	6.68285	3.97648	1.76323	-	o	+	o	o	o	o	-	solute carrier family 29 (nucleoside transporters), member 2 [Source:HGNC Symbol;Acc:11004]
ENSDARG00000001769	26.4852	16.9854	6.70399	7.70763	7.42622	5.72867	6.23922	8.41381	6.39966	o	-	o	o	o	o	o	o	protein tyrosine phosphatase, receptor type, A [Source:ZFIN;Acc:ZDB-GENE-020107-1]
ENSDARG00000001771	0.0213409	0.00347113	0.0239512	0.0801268	0.0479634	0.0449325	0.119255	0.112046	0.743277	o	o	o	o	o	o	o	+	otolin 1a [Source:ZFIN;Acc:ZDB-GENE-050707-1]
ENSDARG00000001776	1.06568	1.0388	0.635815	0.94802	0.608564	0.803442	0.784662	1.22764	0.374625	o	o	o	o	o	o	o	-	stromal interaction molecule 2 [Source:HGNC Symbol;Acc:19205]
ENSDARG00000001777	35.3354	41.8267	17.0081	21.3107	14.6461	12.2148	7.98528	7.89081	4.53538	o	-	o	o	o	o	o	o	nucleoporin 155 [Source:ZFIN;Acc:ZDB-GENE-040426-711]
ENSDARG00000001782	0.105363	0.046437	6.59149	4.33029	3.33521	3.32041	1.83664	1.60908	0.766626	o	+	o	o	o	o	o	-	protein kinase, cAMP-dependent, catalytic, beta a [Source:ZFIN;Acc:ZDB-GENE-040426-1351]
ENSDARG00000001784	0.0273509	0	0.124247	4.25459	6.1597	7.3179	8.01253	7.00291	2.91896	o	+	+	o	o	o	o	-	homeo box A5a [Source:ZFIN;Acc:ZDB-GENE-000823-9]
ENSDARG00000001785	0.201414	0.457494	0.0974447	0.802664	4.0759	6.41655	6.76156	8.26054	3.89348	+	-	+	+	o	o	o	-	iroquois homeobox protein 2, a [Source:ZFIN;Acc:ZDB-GENE-040426-1446]
ENSDARG00000001788	53.0974	38.7365	30.4562	90.8658	121.495	159.629	187.908	166.214	222.117	o	o	+	o	o	o	o	o	ATP synthase, H+ transporting, mitochondrial F1 complex, O subunit [Source:ZFIN;Acc:ZDB-GENE-050522-147]
ENSDARG00000001803	0.0724856	0.106284	0.214292	1.58093	0.689542	0.776536	0.520472	0.812591	1.22084	o	o	+	-	o	o	o	o	potassium voltage-gated channel, subfamily H (eag-related), member 6 [Source:ZFIN;Acc:ZDB-GENE-040702-5]
ENSDARG00000001804	4.60638	3.51951	0.502705	2.16189	1.44551	1.76793	2.71636	1.57361	3.46677	o	-	+	o	o	o	o	+	zgc:112148 [Source:ZFIN;Acc:ZDB-GENE-050417-235]
ENSDARG00000001807	0.0189766	0.050021	0.376235	1.51132	1.33613	1.88187	1.76882	3.56927	3.89694	+	+	+	o	o	o	o	o	tumor necrosis factor receptor superfamily, member 21 [Source:ZFIN;Acc:ZDB-GENE-030131-5971]
ENSDARG00000001817	2.78269	0.91039	0.407908	0.368164	0.241915	0.154519	0.287459	0.896871	0.316465	-	o	o	o	o	o	o	-	Uncharacterized protein [Source:UniProtKB/TrEMBL;Acc:E7EXK0]
ENSDARG00000001818	0.0724437	0.0323193	0.0345129	0.272861	0.394742	0.370088	0.233674	0.619324	6.23275	o	o	+	o	o	o	+	+	complement component 3 [Source:HGNC Symbol;Acc:1318]
ENSDARG00000001825	0.0288191	0.0784039	0.281373	0.764178	0.345026	0.543835	0.328998	0.229044	0.162391	o	+	+	-	o	o	o	o	WD repeat domain 96 [Source:ZFIN;Acc:ZDB-GENE-080815-3]
ENSDARG00000001829	17.7446	28.6051	18.873	17.1379	9.98215	10.4744	15.828	17.0521	12.8743	o	o	o	o	o	o	o	o	zgc:112982 [Source:ZFIN;Acc:ZDB-GENE-050306-55]
ENSDARG00000001832	1.18471	0.0198911	0.156858	0.497425	0.0211424	0.445644	0	0.00917248	1.59494	-	o	+	-	+	-	o	+	si:ch1073-403i13.1 [Source:ZFIN;Acc:ZDB-GENE-100921-25]
ENSDARG00000001835	0.0464136	0.0639135	0.124074	0.182538	0.810357	0.936435	0.917791	2.4348	2.36743	o	o	o	+	o	o	+	o	sodium leak channel, non-selective [Source:ZFIN;Acc:ZDB-GENE-050410-12]
ENSDARG00000001857	44.1387	41.7449	5.06334	3.51385	2.57451	1.43427	2.35336	3.59198	3.16275	o	-	o	o	o	o	o	o	AF4/FMR2 family, member 4 [Source:ZFIN;Acc:ZDB-GENE-100910-5]
ENSDARG00000001859	0.0116183	0.381725	0.637064	11.5162	21.1065	21.6845	13.939	5.91867	1.96894	+	o	+	o	o	o	-	-	developing brain homeobox 1b [Source:ZFIN;Acc:ZDB-GENE-000128-11]
ENSDARG00000001870	1.03024	1.37361	0.205893	3.32903	5.24303	5.67314	6.86903	9.89525	59.6329	o	-	+	o	o	o	o	+	ATPase, Na+/K+ transporting, alpha 1a.4 polypeptide [Source:ZFIN;Acc:ZDB-GENE-001212-4]
ENSDARG00000001873	17.524	31.2967	9.55822	33.3318	52.7117	59.3281	47.6812	31.2314	12.9234	o	-	+	o	o	o	o	-	phosphoglycerate dehydrogenase [Source:ZFIN;Acc:ZDB-GENE-030131-647]
ENSDARG00000001879	0.699616	0.896044	2.02162	3.20468	1.76521	0.709637	0.83349	0.849181	0.970451	o	+	o	o	-	o	o	o	si:ch211-169k21.2 [Source:ZFIN;Acc:ZDB-GENE-061207-13]
ENSDARG00000001880	6.04559	6.4183	0.879906	4.132	2.99132	3.01745	2.68524	4.83279	5.93767	o	-	+	o	o	o	o	o	syntaxin 3A [Source:ZFIN;Acc:ZDB-GENE-040426-1489]
ENSDARG00000001881	0.0273164	0.104412	0.00675215	0.0341874	0.0968124	0.0442412	0.118706	0.37084	0.483935	o	-	+	o	o	o	o	o	calcium channel, voltage-dependent, beta 3a [Source:ZFIN;Acc:ZDB-GENE-060221-2]
ENSDARG00000001882	0.00991387	0.01075	0.0190739	0.0373518	1.05351	0.575889	1.25591	1.95314	8.12747	o	o	o	+	o	+	o	+	kelch repeat and BTB (POZ) domain containing 12 [Source:ZFIN;Acc:ZDB-GENE-050904-1]
ENSDARG00000001888	9.32366	21.8008	15.4723	5.58031	3.37009	4.38489	3.4538	4.52586	2.65845	+	o	-	o	o	o	o	o	protein phosphatase, Mg2+/Mn2+ dependent, 1Ba [Source:ZFIN;Acc:ZDB-GENE-991102-16]
ENSDARG00000001889	0.538174	0.130444	18.8001	39.716	100.634	100.335	69.9091	71.0398	121.536	-	+	+	+	o	o	o	o	tubulin, alpha 1, like 2 [Source:ZFIN;Acc:ZDB-GENE-090507-4]
ENSDARG00000001890	71.7189	81.0757	16.2678	31.6998	21.5639	22.2719	16.5863	21.9114	9.41343	o	-	o	o	o	o	o	-	STT3, subunit of the oligosaccharyltransferase complex, homolog B (S. cerevisiae) [Source:HGNC Symbol;Acc:30611]
ENSDARG00000001891	0.0710779	0.274294	0.0541308	0.0177606	0.0800042	0.0820208	0.132588	0.639872	1.21149	o	o	o	o	o	o	o	o	synaptotagmin XIVb [Source:ZFIN;Acc:ZDB-GENE-041014-36]
ENSDARG00000001897	21.3291	22.4639	6.85354	12.5204	9.15299	8.98369	6.14419	5.79657	7.81581	o	-	o	o	o	o	o	o	mannosidase, alpha, class 2B, member 1 [Source:HGNC Symbol;Acc:6826]
ENSDARG00000001898	1.75752	1.69925	1.26057	3.40662	2.60681	2.47221	3.1505	3.69834	2.4432	o	o	+	o	o	o	o	o	mannosidase, endo-alpha [Source:ZFIN;Acc:ZDB-GENE-040912-87]
ENSDARG00000001906	0.0273971	0.0133686	0.0395333	0.184301	0.0852573	0.044372	0.0885427	0.19316	0.388292	o	o	o	o	o	o	o	o	si:dkey-247m21.3 [Source:ZFIN;Acc:ZDB-GENE-091204-249]
ENSDARG00000001909	0.0132672	0.0432007	0.0351782	0.0578107	1.34761	1.73937	1.65805	1.16756	2.21646	o	o	o	+	o	o	o	o	Uncharacterized protein [Source:UniProtKB/TrEMBL;Acc:E7FC92]
ENSDARG00000001910	0.23231	0.225454	0.473028	2.39622	2.8569	2.54593	3.13408	15.6922	22.871	o	+	+	o	o	o	+	o	RAR-related orphan receptor A, paralog b [Source:ZFIN;Acc:ZDB-GENE-040426-855]
ENSDARG00000001913	0.0163433	0.0196988	0.0103748	1.42566	0.793398	0.753849	0.97238	2.34376	1.00734	o	o	+	o	o	o	+	-	palmdelphin [Source:HGNC Symbol;Acc:15846]
ENSDARG00000001915	2254.15	1714.63	14.0041	4.09095	0.543568	2.16107	0.0878792	0.230071	8.07045	o	-	-	-	+	-	o	+	zgc:56685 [Source:ZFIN;Acc:ZDB-GENE-040426-1113]
ENSDARG00000001929	6.11285	7.89384	1.55832	1.56111	1.5682	1.74972	1.42863	2.65469	5.25963	o	-	o	o	o	o	o	o	PTEN induced putative kinase 1 [Source:ZFIN;Acc:ZDB-GENE-041212-53]
ENSDARG00000001930	17.4898	21.5445	3.47654	4.09013	2.71728	3.3299	3.45359	4.75147	2.71347	o	-	o	o	o	o	o	o	kelch-like 15 (Drosophila) [Source:ZFIN;Acc:ZDB-GENE-040801-99]
ENSDARG00000001933	0.0194607	0.0162788	0.043682	0.184408	0.553007	0.475476	0.862838	1.0109	1.80828	o	o	+	+	o	o	o	o	protein kinase, AMP-activated, gamma 2 non-catalytic subunit [Source:ZFIN;Acc:ZDB-GENE-070912-442]
ENSDARG00000001937	0	0.0107021	0.00990256	0.53344	1.4311	0.882874	1.10772	1.35279	1.3394	o	o	+	+	o	o	o	o	Uncharacterized protein [Source:UniProtKB/TrEMBL;Acc:F1QYH9]
ENSDARG00000001939	15.5814	17.7984	10.448	8.25705	7.07799	7.51412	5.56628	7.01022	2.57603	o	o	o	o	o	o	o	-	beta-1,3-glucuronyltransferase 3 (glucuronosyltransferase I) [Source:ZFIN;Acc:ZDB-GENE-020419-3]
ENSDARG00000001940	116.806	117.789	25.127	21.8671	11.5355	12.7688	13.8479	10.9888	10.5784	o	-	o	o	o	o	o	o	DnaJ (Hsp40) homolog, subfamily C, member 1 [Source:HGNC Symbol;Acc:20090]
ENSDARG00000001950	1.2645	0.353555	3.35775	13.3538	237.958	205.691	362.976	450.042	929.232	-	+	+	+	o	o	o	+	adenylate kinase 1 [Source:HGNC Symbol;Acc:361]
ENSDARG00000001968	5.65786	5.4464	0.409316	0.500687	0.378241	0.10256	0.191941	0.37569	0.701025	o	-	o	o	-	o	o	o	dedicator of cytokinesis 5 [Source:ZFIN;Acc:ZDB-GENE-080108-4]
ENSDARG00000001969	27.3044	22.8145	7.61108	5.77738	4.45415	5.09906	4.21033	3.91849	3.11523	o	-	o	o	o	o	o	o	taxilin gamma [Source:ZFIN;Acc:ZDB-GENE-060616-122]
ENSDARG00000001971	0.0376438	0.0122456	0.00677307	0.0185085	0.0427668	0.0209031	0.0292074	0.303318	3.41596	o	o	+	o	o	o	+	+	collagen triple helix repeat containing 1b [Source:ZFIN;Acc:ZDB-GENE-050420-46]
ENSDARG00000001972	0.0168598	0.00533181	0.0558647	0.0949527	0.250671	0.314928	0.278304	0.426576	0.550769	o	o	o	+	o	o	o	o	tyrosylprotein sulfotransferase 2 [Source:ZFIN;Acc:ZDB-GENE-040426-1400]
ENSDARG00000001975	0.973021	0.0468175	1.1758	1.71897	4.67985	6.56503	7.8457	13.5054	24.2126	-	+	o	+	o	o	o	o	hydroxysteroid 11-beta dehydrogenase 2 [Source:ZFIN;Acc:ZDB-GENE-030131-6030]
ENSDARG00000001976	0.949936	0.0608901	0.780274	2.44511	1.41738	1.0671	1.40413	3.24587	4.42799	-	+	+	o	o	o	+	o	si:ch211-13k12.1 [Source:ZFIN;Acc:ZDB-GENE-050208-116]
ENSDARG00000001993	0.0306547	0.133263	0.183191	0.104633	0.204279	0.163387	0.255842	2.01998	5.13117	+	o	o	o	o	o	+	+	myosin, heavy chain b [Source:ZFIN;Acc:ZDB-GENE-081124-1]
ENSDARG00000001994	0.0312851	0.0247159	0.184874	4.90689	15.0191	21.7095	21.9724	56.1608	44.4865	o	+	+	+	o	o	+	o	syntaxin binding protein 1a [Source:ZFIN;Acc:ZDB-GENE-050626-106]
ENSDARG00000001999	0.427733	0.634265	7.30761	2.80025	1.4159	0.755344	1.06649	3.1528	0.784366	o	+	-	o	o	o	+	-	ADAM metallopeptidase with thrombospondin type 1 motif, 18 [Source:ZFIN;Acc:ZDB-GENE-070815-1]
ENSDARG00000002002	7.22	9.04195	0.836196	1.31919	2.27102	4.24318	3.78227	4.53331	9.68245	o	-	o	o	o	o	o	+	LIM and cysteine-rich domains 1 [Source:HGNC Symbol;Acc:6633]
ENSDARG00000002006	5.16787	4.57491	4.35472	3.15974	4.05909	4.76651	4.5789	7.2573	8.64381	o	o	o	o	o	o	o	o	retinoid x receptor, beta b [Source:ZFIN;Acc:ZDB-GENE-990415-242]
ENSDARG00000002013	16.2679	13.4129	3.7839	6.15796	4.30771	3.50636	3.2461	4.07669	6.60789	o	-	o	o	o	o	o	o	growth factor receptor-bound protein 10a [Source:ZFIN;Acc:ZDB-GENE-040822-32]
ENSDARG00000002016	37.3211	40.6648	23.11	20.6992	12.9138	16.0644	12.8488	9.43964	6.87087	o	o	o	o	o	o	o	o	peptidylprolyl isomerase (cyclophilin)-like 2 [Source:ZFIN;Acc:ZDB-GENE-040426-1096]
ENSDARG00000002020	4.76658	6.84118	3.16356	1.69355	1.33389	1.30861	1.28182	2.04403	1.86281	o	-	o	o	o	o	o	o	RPTOR independent companion of MTOR, complex 2 [Source:HGNC Symbol;Acc:28611]
ENSDARG00000002021	8.0983	11.756	2.01974	5.99321	5.10829	5.41031	4.71517	7.14546	10.8585	o	-	+	o	o	o	o	o	phosphorylase, glycogen; brain [Source:ZFIN;Acc:ZDB-GENE-040928-2]
ENSDARG00000002026	0.00529944	0.00389423	0.0139842	0.566717	0.713698	0.619542	0.83533	1.84722	1.05765	o	+	+	o	o	o	+	o	QKI, KH domain containing, RNA binding [Source:HGNC Symbol;Acc:21100]
ENSDARG00000002031	40.953	45.2659	19.8345	14.2435	10.198	12.4944	8.00313	7.88994	2.9311	o	-	o	o	o	o	o	-	TOX high mobility group box family member 4 [Source:HGNC Symbol;Acc:20161]
ENSDARG00000002037	4.96383	4.37249	0.10429	0.246895	0.739258	0.478389	0.88546	2.36102	3.69626	o	-	+	+	o	o	+	o	6-phosphofructo-2-kinase/fructose-2,6-biphosphatase 2 [Source:HGNC Symbol;Acc:8873]
ENSDARG00000002046	0.329359	0.349996	0.119694	0.139692	0.0733903	0.130393	0.0497599	0.0570921	0.192014	o	-	o	o	o	o	o	o	bloodthirsty-related gene family, member 29 [Source:ZFIN;Acc:ZDB-GENE-090512-2]
ENSDARG00000002060	18.9658	18.852	4.35356	4.10746	2.56027	2.93298	2.35515	1.64811	0.973127	o	-	o	o	o	o	o	o	BRF2, subunit of RNA polymerase III transcription initiation factor, BRF1-like [Source:ZFIN;Acc:ZDB-GENE-040801-43]
ENSDARG00000002071	0.107057	0.191542	0.358001	1.28722	3.55625	1.90726	3.05761	5.28125	6.63871	o	o	+	+	o	o	o	o	adenylosuccinate synthase [Source:ZFIN;Acc:ZDB-GENE-050417-337]
ENSDARG00000002077	16.2191	10.8961	3.33472	5.81365	4.02443	4.53513	5.54029	4.22399	2.44345	o	-	o	o	o	o	o	o	menage a trois homolog 1 [Source:ZFIN;Acc:ZDB-GENE-041010-203]
ENSDARG00000002082	60.7721	67.0665	82.0087	59.4364	36.0054	49.2328	34.8578	30.9042	21.3802	o	o	o	o	o	o	o	o	casein kinase 2 alpha 1 [Source:ZFIN;Acc:ZDB-GENE-990415-27]
ENSDARG00000002084	0.0670144	0.0281713	0.136684	2.30645	6.91424	3.62094	5.425	6.66597	4.27546	o	o	+	+	o	o	o	o	laminin, beta 2 (laminin S) [Source:ZFIN;Acc:ZDB-GENE-081030-4]
ENSDARG00000002097	0.0205454	0.0252227	0.0214433	0.01653	0.0305511	0.0182656	0.0113346	0.0182247	0.0708046	o	o	o	o	o	o	o	o	Uncharacterized protein [Source:UniProtKB/TrEMBL;Acc:F1QRR9]
ENSDARG00000002127	65.6706	63.4966	12.0051	18.8393	19.0676	16.8281	12.9674	20.002	11.2514	o	-	o	o	o	o	o	o	signal transducing adaptor molecule (SH3 domain and ITAM motif) 1 [Source:ZFIN;Acc:ZDB-GENE-031118-123]
ENSDARG00000002129	0.0467828	0.0461805	0.0735335	0.0934927	0.141763	0.0116531	0.092338	0.389864	3.00491	o	o	o	o	o	o	+	+	solute carrier family 5 (sodium/glucose cotransporter), member 2 [Source:ZFIN;Acc:ZDB-GENE-040426-2498]
ENSDARG00000002148	1.10113	1.12557	0.309219	0.901017	1.68851	1.11292	1.29325	2.09536	1.41268	o	-	+	o	o	o	o	o	dishevelled, dsh homolog 3 (Drosophila) [Source:HGNC Symbol;Acc:3087]
ENSDARG00000002165	4.16193	0.188915	5.82156	4.67668	0.482874	1.43322	1.02905	2.02854	6.94223	-	+	o	-	+	o	o	+	proteasome activator subunit 1 [Source:ZFIN;Acc:ZDB-GENE-991110-17]
ENSDARG00000002167	3.46546	3.07107	1.43824	2.97587	5.216	3.63564	3.82714	7.15602	5.39421	o	-	+	o	o	o	o	o	calcium channel, voltage-dependent, beta 1 subunit [Source:ZFIN;Acc:ZDB-GENE-040718-399]
ENSDARG00000002168	45.6904	44.3884	44.8858	65.7709	27.9412	34.2646	29.7256	28.0774	19.9923	o	o	o	-	o	o	o	o	transformer 2 beta homolog (Drosophila) [Source:ZFIN;Acc:ZDB-GENE-040426-1094]
ENSDARG00000002172	0	0.0290696	0.515784	0.153779	0.0617965	0.0964857	0.125032	0.142986	3.72763	o	+	-	o	o	o	o	+	Apelin receptor A [Source:UniProtKB/Swiss-Prot;Acc:Q7SZP9]
ENSDARG00000002184	32.9054	44.1881	13.5867	12.8605	11.6928	14.2306	11.9605	11.3396	7.88602	o	-	o	o	o	o	o	o	immunoglobulin (CD79A) binding protein 1 [Source:HGNC Symbol;Acc:5461]
ENSDARG00000002190	50.6205	31.8979	34.2116	26.5995	30.778	28.8964	26.4681	24.3715	29.0183	o	o	o	o	o	o	o	o	chromatin modifying protein 2B, like [Source:ZFIN;Acc:ZDB-GENE-040426-2539]
ENSDARG00000002192	0.0153134	0.0185027	0.057992	0.0617297	0.929461	1.06245	2.62648	7.30517	12.734	o	o	o	+	o	+	+	o	asporin (LRR class 1) [Source:ZFIN;Acc:ZDB-GENE-041105-7]
ENSDARG00000002193	0.00531077	0.0207313	0.0306532	0.0299098	0.132213	3.00012	0.971559	230.515	841.927	o	o	o	o	+	-	+	+	rhodopsin [Source:ZFIN;Acc:ZDB-GENE-990415-271]
ENSDARG00000002194	0.011736	0.00637136	0.0451591	0.288863	4.19047	4.16389	2.8691	2.08912	0.478938	o	o	+	+	o	o	o	-	Rh blood group, D antigen [Source:ZFIN;Acc:ZDB-GENE-051213-1]
ENSDARG00000002196	0.0078999	0.0706974	4.73172	4.77747	3.60438	2.5838	1.74962	3.50937	6.53648	o	+	o	o	o	o	o	o	BTB and CNC homology 1, basic leucine zipper transcription factor 1 [Source:ZFIN;Acc:ZDB-GENE-050522-220]
ENSDARG00000002197	10.0301	23.1236	1.98292	1.07693	1.02191	3.06553	4.78607	13.7685	11.1267	+	-	o	o	+	o	+	o	phosphorylase, glycogen; liver (Hers disease, glycogen storage disease type VI) [Source:ZFIN;Acc:ZDB-GENE-041205-1]
ENSDARG00000002204	0.0532123	0.0138481	0.0273009	4.08906	9.60431	18.305	15.4862	17.1715	44.1972	o	o	+	+	o	o	o	+	heat shock protein, alpha-crystallin-related, b11 [Source:ZFIN;Acc:ZDB-GENE-030131-5148]
ENSDARG00000002210	1.75548	3.81122	1.4032	2.85775	1.9837	2.95028	3.04753	3.17912	3.29124	+	-	+	o	o	o	o	o	serine/threonine kinase 25a [Source:ZFIN;Acc:ZDB-GENE-041010-92]
ENSDARG00000002213	3.01327	3.99673	0.771902	1.17486	0.681405	0.476356	0.385912	0.508597	0.793626	o	-	o	o	o	o	o	o	inversin [Source:ZFIN;Acc:ZDB-GENE-020507-2]
ENSDARG00000002215	36.6794	32.7129	87.7304	44.291	38.902	42.1487	31.7217	15.7778	4.84313	o	+	o	o	o	o	o	-	RNA terminal phosphate cyclase domain 1 [Source:ZFIN;Acc:ZDB-GENE-030131-9687]
ENSDARG00000002216	0.0146609	0.0735823	4.19612	6.0262	3.72662	4.94158	3.37827	4.46511	2.68415	o	+	o	o	o	o	o	o	T-box 3 [Source:ZFIN;Acc:ZDB-GENE-070209-80]
ENSDARG00000002217	2.86999	1.96299	13.2994	13.1104	9.77589	11.0937	10.883	19.9276	14.3884	o	+	o	o	o	o	o	o	short coiled-coil protein [Source:HGNC Symbol;Acc:20335]
ENSDARG00000002219	0.00653603	0.00461429	0.00695643	0.0328459	0.16939	0.481726	0.348286	0.871366	3.15503	o	o	+	o	o	o	o	+	si:dkey-103j14.5 [Source:ZFIN;Acc:ZDB-GENE-090313-170]
ENSDARG00000002220	29.8428	28.8537	42.3233	22.8108	13.9413	16.3373	17.9751	11.0864	8.22972	o	o	o	o	o	o	o	o	chromosome 9 open reading frame 78 [Source:HGNC Symbol;Acc:24932]
ENSDARG00000002226	0.0196738	0.00761311	0.0428986	0.0812542	0.606789	0.142748	0.213599	1.12147	0.455623	-	+	o	+	-	o	+	-	tripartite motif containing 67 [Source:HGNC Symbol;Acc:31859]
ENSDARG00000002230	0.0721693	0.00988501	2.25572	5.22444	8.18747	11.5162	11.1343	61.8495	53.6708	o	+	+	o	o	o	+	o	synaptophysin b [Source:ZFIN;Acc:ZDB-GENE-040718-205]
ENSDARG00000002231	4.21434	4.35402	0.11437	0.346536	0.324539	0.340514	0.243645	1.18834	1.78312	o	-	o	o	o	o	+	o	phosphatidic acid phosphatase type 2C [Source:HGNC Symbol;Acc:9230]
ENSDARG00000002235	0.0554973	0.257262	0.152747	5.04865	4.26639	5.26713	5.98198	7.73815	7.75671	+	o	+	o	o	o	o	o	matrix metalloproteinase 14a (membrane-inserted) [Source:ZFIN;Acc:ZDB-GENE-030901-1]
ENSDARG00000002240	20.3351	5.21745	99.6047	80.8364	119.141	161.248	120.753	79.5952	60.8032	-	+	o	o	o	o	o	o	proteasome (prosome, macropain) subunit, beta type, 6 [Source:ZFIN;Acc:ZDB-GENE-990415-216]
ENSDARG00000002241	0.0328988	0.0285389	2.03602	0.187496	0.136504	0.0923562	0.141201	0.621822	0.624994	o	+	-	o	o	o	+	o	potassium voltage-gated channel, shaker-related subfamily, member 2 [Source:HGNC Symbol;Acc:6220]
ENSDARG00000002249	2.02396	3.14693	0.310202	0.759916	1.4708	1.56009	1.48005	3.78124	13.9939	o	-	+	o	o	o	+	+	thromboxane A synthase 1 (platelet, cytochrome P450, family 5, subfamily A) [Source:ZFIN;Acc:ZDB-GENE-030131-8805]
ENSDARG00000002255	0.471828	0.89321	0.878362	2.24107	2.24095	3.63404	2.98766	8.54843	5.81959	o	o	+	o	o	o	+	o	erythrocyte membrane protein band 4.1-like 3 [Source:HGNC Symbol;Acc:3380]
ENSDARG00000002259	0.0244116	0.0708442	0.0136394	0.0374768	0.212707	0.230895	0.334189	0.694306	3.76308	o	o	o	o	o	o	o	+	carbonic anhydrase XV c [Source:ZFIN;Acc:ZDB-GENE-061013-737]
ENSDARG00000002264	14.9393	9.54649	28.4095	42.9287	40.3603	40.3792	53.107	39.5439	25.0731	o	+	o	o	o	o	o	o	mitochondrial ribosomal protein L41 [Source:ZFIN;Acc:ZDB-GENE-050522-200]
ENSDARG00000002267	41.4773	55.5568	39.8619	30.2326	10.7575	16.1273	10.7247	9.08255	7.39407	o	o	o	-	o	o	o	o	ddb1 and cul4 associated factor 13 [Source:ZFIN;Acc:ZDB-GENE-040426-703]
ENSDARG00000002271	176.389	238.608	57.0302	32.1345	33.6937	38.2209	29.686	34.4362	78.2117	o	-	o	o	o	o	o	+	zinc finger, AN1-type domain 5b [Source:ZFIN;Acc:ZDB-GENE-040426-875]
ENSDARG00000002285	21.688	12.6205	2.97613	4.60334	5.41544	3.9206	3.89818	5.40195	4.3417	o	-	o	o	o	o	o	o	mucolipin 1 [Source:ZFIN;Acc:ZDB-GENE-040426-2704]
ENSDARG00000002293	1.25324	0.617924	7.06058	1.54034	0.793556	1.01214	0.910888	0.461983	1.05748	-	+	-	o	o	o	o	+	si:ch211-197g15.9 [Source:ZFIN;Acc:ZDB-GENE-050208-616]
ENSDARG00000002295	0.0818494	0.050449	0.0552545	0.0866075	0.138525	0.0725603	0.0900794	0.155092	0.541694	o	o	o	o	o	o	o	+	si:dkey-21p1.3 [Source:ZFIN;Acc:ZDB-GENE-081105-162]
ENSDARG00000002298	35.0591	17.7439	1.39162	1.42177	1.87131	2.30433	3.27827	2.08835	9.64309	o	-	o	o	o	o	o	+	ankyrin repeat domain 22 [Source:HGNC Symbol;Acc:28321]
ENSDARG00000002299	0.0541539	0.0268232	0.312571	1.09288	1.06731	0.491159	0.562938	1.1373	0.704911	o	+	+	o	-	o	o	o	arylsulfatase H [Source:ZFIN;Acc:ZDB-GENE-081104-120]
ENSDARG00000002300	0.013982	0.106176	0.112711	0.0274945	0.0564276	0.00836735	0.0468756	0.659094	2.32049	o	o	o	o	o	o	+	+	purinergic receptor P2X, ligand-gated ion channel, 2 [Source:ZFIN;Acc:ZDB-GENE-030319-2]
ENSDARG00000002304	73.0715	55.3653	11.304	36.9209	37.606	36.0796	30.1086	13.3487	5.05711	o	-	+	o	o	o	-	-	GINS complex subunit 2 [Source:ZFIN;Acc:ZDB-GENE-050419-19]
ENSDARG00000002305	114.741	73.9478	5.17877	12.0329	27.8241	21.672	18.2248	29.2751	29.0079	o	-	+	+	o	o	o	o	malic enzyme 3, NADP(+)-dependent, mitochondrial [Source:ZFIN;Acc:ZDB-GENE-041111-294]
ENSDARG00000002311	0	0	0.0654192	0.00797908	3.82687	4.14675	13.7385	13.4045	0.830518	o	o	o	+	o	+	o	-	fatty acid binding protein 11b [Source:ZFIN;Acc:ZDB-GENE-050522-391]
ENSDARG00000002330	14.7664	17.4201	0.160549	0.0973164	1.72595	2.29263	2.24152	2.64922	2.84345	o	-	o	+	o	o	o	o	LIM homeobox 8a [Source:ZFIN;Acc:ZDB-GENE-031008-2]
ENSDARG00000002332	6.45748	12.8818	6.57625	5.07994	4.46209	3.39425	4.05556	3.94206	3.23462	o	o	o	o	o	o	o	o	FERM domain containing 6 [Source:ZFIN;Acc:ZDB-GENE-050522-354]
ENSDARG00000002333	7.67026	6.00568	1.69036	2.49937	3.65342	2.41151	2.25895	4.60588	5.23594	o	-	o	o	o	o	o	o	family with sequence similarity 102, member B, b [Source:ZFIN;Acc:ZDB-GENE-041014-330]
ENSDARG00000002336	0.0687438	0.520831	25.4893	21.1397	22.0135	18.0451	19.2974	12.0805	7.30883	+	+	o	o	o	o	o	o	deltaC [Source:ZFIN;Acc:ZDB-GENE-000125-4]
ENSDARG00000002339	14.6982	16.0669	8.93386	7.14549	6.51587	7.52263	7.52472	7.37183	7.0569	o	o	o	o	o	o	o	o	coiled-coil domain containing 101 [Source:ZFIN;Acc:ZDB-GENE-041010-62]
ENSDARG00000002344	242.928	160.054	222.075	503.167	494.602	687.609	429.672	391.189	362.61	o	o	+	o	o	o	o	o	tubulin, beta 2c [Source:ZFIN;Acc:ZDB-GENE-030131-8625]
ENSDARG00000002347	55.3615	40.0908	48.1415	28.2183	1.0334	0.833569	0.254193	0.171322	0.29743	o	o	o	-	o	-	o	o	cytochrome P450, subfamily XIA, polypeptide 1 [Source:ZFIN;Acc:ZDB-GENE-010306-1]
ENSDARG00000002353	0.106254	3.57019	4.32596	0.41181	0.343688	0.284221	0.288982	0.588198	1.82734	+	o	-	o	o	o	o	+	T-cell activation RhoGTPase activating protein [Source:HGNC Symbol;Acc:15669]
ENSDARG00000002355	0.583221	1.91169	1.46763	0.747301	0.656831	0.395823	0.615923	0.739899	0.371837	+	o	o	o	o	o	o	o	sedoheptulokinase [Source:ZFIN;Acc:ZDB-GENE-060526-357]
ENSDARG00000002362	0.264627	0.297129	2.53746	1.38619	0.664109	1.14751	1.01033	1.44187	16.4023	o	+	o	-	o	o	o	+	family with sequence similarity 100, member Aa [Source:ZFIN;Acc:ZDB-GENE-040718-191]
ENSDARG00000002365	18.6715	15.9483	9.6828	8.9325	7.50686	9.67636	7.81585	6.21566	5.25832	o	o	o	o	o	o	o	o	LAG1 homolog, ceramide synthase 5 (S. cerevisiae) [Source:ZFIN;Acc:ZDB-GENE-030131-1740]
ENSDARG00000002369	14.8194	17.1798	36.1929	25.5096	25.0479	27.8482	23.4433	21.8493	197.63	o	+	o	o	o	o	o	+	si:ch211-202a12.4 [Source:ZFIN;Acc:ZDB-GENE-030131-8486]
ENSDARG00000002377	36.8207	38.3028	5.37413	5.22203	4.06865	3.03848	3.32194	3.23169	3.91137	o	-	o	o	o	o	o	o	Smith-Magenis syndrome chromosome region, candidate 7b [Source:ZFIN;Acc:ZDB-GENE-060929-864]
ENSDARG00000002385	2.71306	7.47237	0.356713	1.70392	1.05151	0.868501	0.882468	0.866296	0.623263	+	-	+	o	o	o	o	o	ataxia telangiectasia mutated [Source:ZFIN;Acc:ZDB-GENE-040809-1]
ENSDARG00000002391	0.0753676	0.0147104	0.0676687	0.311273	0.599372	1.0644	1.19052	3.01186	6.94534	o	o	+	o	o	o	+	+	TLC domain containing 1 [Source:ZFIN;Acc:ZDB-GENE-041010-173]
ENSDARG00000002394	0.00442178	0.00863052	0.0271253	0.135583	0.113139	0.194792	0.241403	1.17272	2.14674	o	o	o	o	o	o	+	o	UDP glucuronosyltransferase 5 family, polypeptide D1 [Source:ZFIN;Acc:ZDB-GENE-091118-36]
ENSDARG00000002396	41.325	42.5031	10.0481	5.46926	2.40775	3.55039	1.92599	6.36268	19.5872	o	-	o	-	o	o	+	+	cryptochrome DASH [Source:ZFIN;Acc:ZDB-GENE-040617-2]
ENSDARG00000002401	26.9819	42.2382	9.84408	21.5714	22.2836	20.7718	21.8911	12.3494	3.84215	o	-	+	o	o	o	o	-	UDP-galactose-4-epimerase [Source:ZFIN;Acc:ZDB-GENE-060421-6479]
ENSDARG00000002402	3.76181	6.77054	18.3588	9.05641	6.92	8.23634	6.64498	5.16692	4.39083	o	+	-	o	o	o	o	o	excision repair cross-complementing rodent repair deficiency, complementation group 3 [Source:ZFIN;Acc:ZDB-GENE-030131-3043]
ENSDARG00000002403	57.0916	53.62	62.8075	59.0992	54.2489	58.5414	46.7519	19.5804	4.28297	o	o	o	o	o	o	-	-	nucleolar and spindle associated protein 1 [Source:ZFIN;Acc:ZDB-GENE-030827-5]
ENSDARG00000002405	0.420843	0.499213	0.126788	2.00881	2.51502	1.7081	1.37439	2.67671	5.01006	o	-	+	o	o	o	o	o	si:ch211-225b11.1 [Source:ZFIN;Acc:ZDB-GENE-060531-39]
ENSDARG00000002406	0.645941	0.32137	0.424699	1.51833	1.08857	1.21671	1.32822	0.859855	0.405932	o	o	+	o	o	o	o	-	zinc finger, MYND-type containing 10 [Source:HGNC Symbol;Acc:19412]
ENSDARG00000002411	0.156749	0.336733	0.0815593	0.725485	0.634023	0.312307	0.489263	0.550131	0.973885	o	-	+	o	-	o	o	o	phosphodiesterase 4C, cAMP-specific [Source:HGNC Symbol;Acc:8782]
ENSDARG00000002412	26.7136	19.328	38.1265	10.4035	6.72247	10.678	12.0315	10.2764	8.12446	o	o	-	o	o	o	o	o	elongation of very long chain fatty acids (FEN1/Elo2, SUR4/Elo3, yeast)-like 1a [Source:ZFIN;Acc:ZDB-GENE-041010-66]
ENSDARG00000002414	11.1545	8.7854	7.13359	5.24424	14.7645	14.7685	9.44951	16.2625	170.757	o	o	o	+	o	o	o	+	glutamate dehydrogenase 1b [Source:ZFIN;Acc:ZDB-GENE-030828-1]
ENSDARG00000002445	0.0188569	0.0132322	32.8122	15.8163	4.74761	5.91536	3.87562	5.876	2.77404	o	+	-	-	o	o	o	-	PR domain containing 1a, with ZNF domain [Source:ZFIN;Acc:ZDB-GENE-030131-2193]
ENSDARG00000002463	18.0733	16.1727	3.26211	2.68506	1.29538	1.25298	1.09477	1.0029	0.991943	o	-	o	-	o	o	o	o	Rho guanine nucleotide exchange factor (GEF) 37 [Source:HGNC Symbol;Acc:34430]
ENSDARG00000002467	15.7894	28.5071	10.8121	7.30024	3.48052	4.67912	4.24382	5.30213	6.53397	o	-	o	-	o	o	o	o	retinol dehydrogenase 14b (all-trans/9-cis/11-cis) [Source:ZFIN;Acc:ZDB-GENE-030131-6605]
ENSDARG00000002479	20.7703	29.4731	14.2118	8.24895	7.99954	6.18872	5.51813	2.84998	0.590398	o	-	o	o	o	o	o	-	excision repair cross-complementing rodent repair deficiency, complementation group 6-like [Source:HGNC Symbol;Acc:20794]
ENSDARG00000002480	0.160087	0.0416614	4.13895	8.84995	1.32214	5.11734	0.319675	0.669658	1.23305	o	+	+	-	+	-	o	o	tubulin, alpha 7 like [Source:ZFIN;Acc:ZDB-GENE-040704-78]
ENSDARG00000002483	0.0074081	0.00650959	0.0395125	0.626506	0.399433	0.0399137	0.367697	0.309613	0.283324	o	o	+	o	-	o	o	o	wingless-type MMTV integration site family, member 7A [Source:HGNC Symbol;Acc:12786]
ENSDARG00000002487	2.1557	3.98785	18.5442	20.3529	6.91944	7.86997	4.77457	4.7655	4.58128	o	+	o	-	o	o	o	o	nucleolar complex associated 3 homolog (S. cerevisiae) [Source:ZFIN;Acc:ZDB-GENE-030131-9878]
ENSDARG00000002494	3.9252	4.99574	0.112047	2.0645	1.78611	2.09769	2.04427	2.65053	2.4902	o	-	+	o	o	o	o	o	integrin, beta 6 [Source:ZFIN;Acc:ZDB-GENE-100812-2]
ENSDARG00000002498	7.53265	7.54958	49.6721	7.97305	10.4524	11.9702	9.8722	11.7002	4.21486	o	+	-	o	o	o	o	-	vacuolar protein sorting 4 homolog A (S. cerevisiae) [Source:HGNC Symbol;Acc:13488]
ENSDARG00000002502	0.15054	0.0170335	0.0293832	0.208886	0.257997	0.462185	0.488967	0.473247	0.513162	o	o	+	o	o	o	o	o	vesicle amine transport protein 1 homolog (T. californica)-like [Source:HGNC Symbol;Acc:29315]
ENSDARG00000002506	29.6635	25.9577	23.2834	28.3638	24.5687	23.4721	29.6664	19.3956	12.6717	o	o	o	o	o	o	o	o	chromosome 16 open reading frame 87 [Source:HGNC Symbol;Acc:33754]
ENSDARG00000002507	0.259651	0.172859	2.72756	1.72431	2.14773	2.07329	1.80203	2.93119	4.56186	o	+	o	o	o	o	o	o	integrin, alpha 10 [Source:ZFIN;Acc:ZDB-GENE-100922-54]
ENSDARG00000002508	0.0233536	0.00791023	0.0524201	0.135179	0.0565245	0.0157531	0.0631462	0.185672	1.59507	o	o	o	o	o	o	o	+	ankyrin repeat domain 33 [Source:HGNC Symbol;Acc:13788]
ENSDARG00000002509	2.52972	2.72741	3.57538	0.931718	0.59979	0.970817	0.576504	1.24035	13.545	o	o	-	o	o	o	o	+	zgc:153911 [Source:ZFIN;Acc:ZDB-GENE-061013-174]
ENSDARG00000002510	0.0567101	0.317305	0.0545541	1.06817	0.435309	0.411474	0.443668	0.898339	0.663511	+	-	+	-	o	o	o	o	diencephalon/mesencephalon homeobox 1b [Source:ZFIN;Acc:ZDB-GENE-050417-97]
ENSDARG00000002523	41.9712	36.333	37.7475	55.0321	49.8682	65.5064	49.2581	43.6322	37.3999	o	o	o	o	o	o	o	o	hydroxysteroid dehydrogenase like 2 [Source:ZFIN;Acc:ZDB-GENE-030131-1066]
ENSDARG00000002533	0.0241896	0.228199	0.135741	2.13811	1.56406	0.638586	0.937187	0.845472	1.99864	+	o	+	o	-	o	o	+	adenosine A2b receptor [Source:ZFIN;Acc:ZDB-GENE-060511-1]
ENSDARG00000002536	83.3087	66.2896	79.6701	46.3781	25.1884	22.0628	16.8088	18.2919	10.3053	o	o	o	o	o	o	o	o	transmembrane 9 superfamily protein member 4 [Source:ZFIN;Acc:ZDB-GENE-040426-1575]
ENSDARG00000002538	47.7931	38.2621	73.6403	41.7711	21.2107	33.8049	21.558	18.2154	10.065	o	o	o	o	o	o	o	o	smu-1 suppressor of mec-8 and unc-52 homolog (C. elegans) [Source:ZFIN;Acc:ZDB-GENE-040426-916]
ENSDARG00000002546	4.16843	4.10258	0.117383	0.960627	3.79517	4.8176	6.05997	12.0578	7.28372	o	-	+	+	o	o	o	o	Rap2 interacting protein [Source:ZFIN;Acc:ZDB-GENE-040426-842]
ENSDARG00000002549	18.5902	18.0068	3.74394	9.3539	9.06296	10.0839	8.95707	8.79662	9.25992	o	-	+	o	o	o	o	o	eukaryotic translation initiation factor 3, subunit E, b [Source:ZFIN;Acc:ZDB-GENE-050208-283]
ENSDARG00000002552	84.4772	68.0737	46.4495	31.368	25.5287	22.8258	18.6436	15.5315	12.2751	o	o	o	o	o	o	o	o	mitogen-activated protein kinase-activated protein kinase 2a [Source:ZFIN;Acc:ZDB-GENE-030131-5532]
ENSDARG00000002564	1.85819	1.26303	0.0875688	0.352925	4.66789	5.99593	8.1715	14.7227	16.5486	o	-	+	+	o	o	o	o	synaptogyrin 1a [Source:ZFIN;Acc:ZDB-GENE-041010-169]
ENSDARG00000002571	8.0668	12.082	2.2201	3.37172	4.01418	2.73741	7.23561	4.06988	3.10038	o	-	o	o	o	+	o	o	tropomodulin 2 [Source:ZFIN;Acc:ZDB-GENE-040912-185]
ENSDARG00000002576	0.235287	0.00915517	0.124069	0.193041	0.224177	0.1863	0.0444336	0.583544	6.21839	-	o	o	o	o	o	+	+	calcium binding protein 5 [Source:HGNC Symbol;Acc:13714]
ENSDARG00000002582	0.0360196	0.218723	0.0935005	1.49622	2.56323	2.40903	3.0624	2.93319	1.84647	+	-	+	o	o	o	o	o	T-box 15 [Source:ZFIN;Acc:ZDB-GENE-020529-1]
ENSDARG00000002585	0.1442	0.732671	0.0836712	0.0794935	0.118714	0.155697	0.173115	0.857009	1.37697	+	-	o	o	o	o	+	o	Uncharacterized protein [Source:UniProtKB/TrEMBL;Acc:E7FF52]
ENSDARG00000002587	0.0310088	0.0445052	0.392998	3.38929	12.6793	11.594	17.6718	28.5031	13.7	o	+	+	+	o	o	o	-	dihydropyrimidinase-like 3 [Source:ZFIN;Acc:ZDB-GENE-050720-2]
ENSDARG00000002589	0.396295	1.26401	2.26878	2.37706	322.332	237.735	829.715	763.95	658.892	+	o	o	+	o	+	o	o	myosin light chain, phosphorylatable, fast skeletal muscle [Source:HGNC Symbol;Acc:29824]
ENSDARG00000002591	61.0609	42.4369	58.2257	39.2099	23.2299	30.6998	25.3675	16.1927	7.25894	o	o	o	o	o	o	o	-	RuvB-like 1 (E. coli) [Source:ZFIN;Acc:ZDB-GENE-030109-2]
ENSDARG00000002593	0.0418258	0.0332592	0.119217	0.724126	11.801	13.795	11.1374	10.6717	16.9035	o	o	+	+	o	o	o	o	solute carrier family 45, member 2 [Source:ZFIN;Acc:ZDB-GENE-050208-97]
ENSDARG00000002597	106.897	98.8539	1.75955	0.445038	0.0652639	0.425794	0.0532938	0.0808978	1.05094	o	-	-	-	+	-	o	+	poly(A) binding protein, cytoplasmic 1-like [Source:ZFIN;Acc:ZDB-GENE-030131-5836]
ENSDARG00000002600	0.0193391	0.00807095	0.013856	0.0443733	0.232168	0.137814	0.235232	2.03846	4.24546	o	o	o	+	o	o	+	+	proprotein convertase subtilisin/kexin type 1 [Source:ZFIN;Acc:ZDB-GENE-071009-1]
ENSDARG00000002601	0.0956476	23.9981	70.669	7.57998	2.1166	3.18671	2.8864	3.96003	2.01072	+	+	-	-	o	o	o	o	iroquois homeobox protein 7 [Source:ZFIN;Acc:ZDB-GENE-020103-1]
ENSDARG00000002607	0.0147921	0.0175374	0.0333687	0.186838	0.988862	0.66773	1.28772	2.87196	2.11322	o	o	+	+	o	o	+	o	Uncharacterized protein [Source:UniProtKB/TrEMBL;Acc:E7FF53]
ENSDARG00000002609	1.1753	1.47704	8.22916	5.94701	3.59157	3.26727	2.94454	5.35162	4.73112	o	+	o	o	o	o	o	o	ring finger protein 145 [Source:HGNC Symbol;Acc:20853]
ENSDARG00000002613	155.973	96.5047	72.8358	81.4871	79.2713	85.7251	71.4784	26.8954	10.9911	o	o	o	o	o	o	-	-	replication protein A3 [Source:ZFIN;Acc:ZDB-GENE-040426-977]
ENSDARG00000002614	30.0319	28.1641	19.5143	6.13156	3.2432	1.85912	2.25514	2.44891	2.78971	o	o	-	o	o	o	o	o	phosphatidylinositol-4-phosphate 5-kinase, type I, alpha [Source:ZFIN;Acc:ZDB-GENE-050522-517]
ENSDARG00000002632	11.0953	11.402	15.7958	51.6114	62.6024	66.7659	43.695	63.2222	57.8966	o	o	+	o	o	o	o	o	annexin A11b [Source:ZFIN;Acc:ZDB-GENE-030707-5]
ENSDARG00000002634	0.114348	0.318412	2.35511	1.36814	1.69785	1.19013	1.99523	2.15542	3.83984	o	+	o	o	o	o	o	o	UDP-Gal:betaGlcNAc beta 1,4- galactosyltransferase, polypeptide 1 [Source:ZFIN;Acc:ZDB-GENE-050417-236]
ENSDARG00000002635	0.128451	0.0863568	0.0686487	0.0763616	0.541853	0.586667	1.11993	4.37529	5.47701	o	o	o	+	o	o	+	o	family with sequence similarity 184, member A [Source:HGNC Symbol;Acc:20991]
ENSDARG00000002642	9.22827	6.9368	6.53325	14.3812	8.26364	6.44282	7.21449	6.88254	5.41681	o	o	+	o	o	o	o	o	SH3-domain GRB2-like 1b [Source:ZFIN;Acc:ZDB-GENE-031001-6]
ENSDARG00000002644	0.0772338	0.0105605	2.19298	0.869948	1.46791	1.19276	1.30203	6.20396	28.8942	o	+	-	o	o	o	+	+	regulator of G-protein signaling 5a [Source:ZFIN;Acc:ZDB-GENE-030131-7570]
ENSDARG00000002656	0.287419	0.409981	0.0328935	0.200219	0.521276	0.442664	0.68977	2.23158	3.14172	o	-	+	+	o	o	+	o	syntaxin binding protein 5a (tomosyn) [Source:ZFIN;Acc:ZDB-GENE-041001-161]
ENSDARG00000002659	56.7813	58.2091	65.9012	47.9981	43.425	53.7566	41.0095	43.0059	11.1272	o	o	o	o	o	o	o	-	microtubule-associated protein, RP/EB family, member 1 [Source:ZFIN;Acc:ZDB-GENE-040426-2256]
ENSDARG00000002666	4.29641	2.73999	1.0354	0.438677	0.918146	1.3762	1.33015	1.10576	0.698232	o	-	-	+	o	o	o	o	potassium inwardly-rectifying channel, subfamily J, member 1 [Source:HGNC Symbol;Acc:6255]
ENSDARG00000002670	23.8505	19.0093	4.59625	4.41883	2.96531	5.18916	3.15842	3.65623	6.97782	o	-	o	o	o	o	o	o	ATG14 autophagy related 14 homolog (S. cerevisiae) [Source:HGNC Symbol;Acc:19962]
ENSDARG00000002682	4.02458	4.6558	1.16691	2.22495	2.73248	1.47262	1.77479	4.02711	4.81023	o	-	o	o	o	o	+	o	tubulin folding cofactor E-like [Source:HGNC Symbol;Acc:28115]
ENSDARG00000002685	57.2053	39.9989	1.50304	0.293317	0.0697083	0.143667	0.0231031	0.0423393	0.0699124	o	-	-	-	o	o	o	o	family with sequence similarity 113, member A [Source:HGNC Symbol;Acc:16212]
ENSDARG00000002690	3.40393	3.01916	6.55321	8.30034	10.2034	11.7301	12.8439	8.43544	3.76037	o	+	o	o	o	o	o	-	RAB interacting factor [Source:ZFIN;Acc:ZDB-GENE-040718-216]
ENSDARG00000002696	0.201357	0.226046	0.0759614	0.0765898	0.202042	0.767329	0.250319	36.0852	135.098	o	o	o	o	+	-	+	+	guanine nucleotide binding protein (G protein), beta polypeptide 3b [Source:ZFIN;Acc:ZDB-GENE-040426-2280]
ENSDARG00000002701	0.0224286	0.00712028	0.00779108	0.0547875	0.0264887	0.116984	0.0611564	0.128053	0.478522	-	o	o	o	o	o	o	+	RAS-like, family 12 [Source:HGNC Symbol;Acc:30289]
ENSDARG00000002702	10.0732	11.6639	3.57761	14.4701	16.4405	19.2262	18.6084	18.1557	22.547	o	-	+	o	o	o	o	o	surfeit gene 4 [Source:ZFIN;Acc:ZDB-GENE-040426-1426]
ENSDARG00000002707	0.648485	6.53278	10.3972	4.21509	0.52078	0.474319	0.329322	0.138072	0.151393	+	o	-	-	o	o	o	o	hairy-related 11 [Source:ZFIN;Acc:ZDB-GENE-040824-4]
ENSDARG00000002710	176.866	208.702	708.3	332.251	100.069	126.351	81.9136	62.5682	72.8837	o	+	-	-	o	o	o	o	nucleolin [Source:ZFIN;Acc:ZDB-GENE-030131-6986]
ENSDARG00000002720	12.2193	25.6894	35.624	21.6496	8.254	13.2602	8.62222	5.85647	5.94506	+	o	o	-	o	o	o	o	utp15, U3 small nucleolar ribonucleoprotein, homolog [Source:ZFIN;Acc:ZDB-GENE-030131-3831]
ENSDARG00000002722	0.026942	0.0233715	0.023038	0.0337189	0.0372627	0.034908	0.0471786	0.113163	0.135405	o	o	o	o	o	o	o	o	ankyrin repeat domain 2 (stretch responsive muscle) [Source:ZFIN;Acc:ZDB-GENE-090313-383]
ENSDARG00000002728	0.00754896	0.00469422	0.007327	0.0274061	0.00537467	0.0472876	0.00234597	0.140155	0.181685	o	o	+	-	o	o	o	o	KISS1 receptor a [Source:ZFIN;Acc:ZDB-GENE-070912-521]
ENSDARG00000002731	15.261	13.4095	18.8253	41.1788	36.7932	29.6969	22.6799	35.6768	41.0295	o	o	+	o	o	o	o	o	syndecan 2 [Source:ZFIN;Acc:ZDB-GENE-021206-3]
ENSDARG00000002732	0.086552	0.0195865	0.168936	0.16013	0.741666	0.77281	1.28035	4.69891	5.2358	o	+	o	+	o	o	+	o	spondin 2b, extracellular matrix protein [Source:ZFIN;Acc:ZDB-GENE-990415-161]
ENSDARG00000002738	0	0	0	0	0	0.0107437	0	0	0.400068	o	o	o	o	o	o	o	+	Uncharacterized protein [Source:UniProtKB/TrEMBL;Acc:F1RCJ7]
ENSDARG00000002745	19.0325	26.1316	58.8132	33.1227	52.0761	55.4907	52.789	59.4223	302.418	o	+	o	o	o	o	o	+	L-threonine dehydrogenase [Source:ZFIN;Acc:ZDB-GENE-040426-2379]
ENSDARG00000002748	19.1744	19.3067	4.12463	5.92799	3.54445	3.79482	3.23776	9.89766	5.01245	o	-	o	o	o	o	+	o	sema domain, transmembrane domain (TM), and cytoplasmic domain, (semaphorin) 6D [Source:ZFIN;Acc:ZDB-GENE-040426-1933]
ENSDARG00000002750	3.2833	2.07699	2.50046	1.80589	3.19561	2.41984	3.27475	3.49598	1.5321	o	o	o	o	o	o	o	-	PHD finger protein 20, a [Source:ZFIN;Acc:ZDB-GENE-070912-270]
ENSDARG00000002754	4.64697	1.2737	9.18634	7.91286	4.49992	5.05957	4.48208	3.04752	3.71434	-	+	o	o	o	o	o	o	programmed cell death 2-like [Source:HGNC Symbol;Acc:28194]
ENSDARG00000002758	7.90086	5.27407	2.47333	5.96049	4.21732	2.83167	4.76333	6.98966	25.0629	o	-	+	o	o	o	o	+	death effector domain containing 2 [Source:HGNC Symbol;Acc:24450]
ENSDARG00000002760	0.240034	0.0419806	0.0140697	0.0133563	0.0258805	0.047654	0.0979706	1.14603	0.781412	-	o	o	o	o	o	+	o	growth differentiation factor 5 [Source:ZFIN;Acc:ZDB-GENE-990415-39]
ENSDARG00000002764	0.0309289	0.0040245	0.126946	1.30061	3.92691	3.68276	2.72618	4.04943	15.3776	o	+	+	+	o	o	o	+	myo-inositol oxygenase [Source:ZFIN;Acc:ZDB-GENE-050913-113]
ENSDARG00000002768	1.78534	0.0714801	6.91388	2.78012	1144.45	1021.41	3460.85	3121.89	7154.19	-	+	-	+	o	+	o	+	parvalbumin 2 [Source:ZFIN;Acc:ZDB-GENE-000322-4]
ENSDARG00000002771	0.0847577	0.0468203	0.0512801	0.092067	0.101743	0.104638	0.0942249	1.28391	0.928785	o	o	o	o	o	o	+	o	solute carrier family 4, sodium bicarbonate cotransporter, member 5 [Source:HGNC Symbol;Acc:18168]
ENSDARG00000002773	0.00798184	0	0.0307135	0.00998956	0.171111	0.175811	0.0711206	0.239469	0.187739	o	o	o	+	o	o	o	o	5-hydroxytryptamine (serotonin) receptor 1F [Source:HGNC Symbol;Acc:5292]
ENSDARG00000002776	18.0992	12.6008	11.3133	13.3317	4.92269	7.75206	7.11209	5.35192	9.90461	o	o	o	-	o	o	o	o	suppressor of Ty 3 homolog (S. cerevisiae) [Source:ZFIN;Acc:ZDB-GENE-040718-370]
ENSDARG00000002779	4.20361	6.6601	1.25248	1.63099	1.61162	3.0854	2.07938	2.97536	4.51865	o	-	o	o	o	o	o	o	pancreatic and duodenal homeobox 1 [Source:ZFIN;Acc:ZDB-GENE-990415-122]
ENSDARG00000002787	53.4458	50.1619	19.2522	23.8051	22.2664	19.8707	18.4878	16.0458	9.91448	o	-	o	o	o	o	o	o	groucho 2 [Source:ZFIN;Acc:ZDB-GENE-990415-86]
ENSDARG00000002790	13.0463	22.072	22.1712	78.9032	104.555	111.78	89.3513	95.857	62.2495	o	o	+	o	o	o	o	o	adaptor-related protein complex 2, mu 1 subunit, a [Source:ZFIN;Acc:ZDB-GENE-030131-9784]
ENSDARG00000002791	52.1793	58.3858	47.9417	51.0424	31.3094	37.9538	32.1252	37.3325	61.7865	o	o	o	o	o	o	o	o	ATPase, Na+/K+ transporting, alpha 1 polypeptide [Source:ZFIN;Acc:ZDB-GENE-001212-1]
ENSDARG00000002792	58.1282	64.5118	24.638	32.6314	24.4516	20.4353	20.238	21.298	8.8592	o	-	o	o	o	o	o	-	archain 1 [Source:ZFIN;Acc:ZDB-GENE-021031-2]
ENSDARG00000002794	0.0123999	0.00806747	0.266403	0.120272	0.184362	0.265092	0.182651	0.148807	1.66019	o	+	o	o	o	o	o	+	ring finger protein 14 [Source:HGNC Symbol;Acc:10058]
ENSDARG00000002795	0.536066	0.569789	15.5865	29.9508	21.2747	24.9215	19.4485	12.9598	5.26488	o	+	o	o	o	o	o	-	myeloid ecotropic viral integration site 3 [Source:ZFIN;Acc:ZDB-GENE-010406-2]
ENSDARG00000002797	0	0.0893094	0.0406315	0.270915	0.0146043	0.0136814	0.02556	0	0.0127365	o	o	o	-	o	o	o	o	Uncharacterized protein [Source:UniProtKB/TrEMBL;Acc:F1QNN1]
ENSDARG00000002798	14.177	18.8433	6.91014	6.03824	4.24152	4.91164	4.24828	3.94208	2.98712	o	-	o	o	o	o	o	o	component of oligomeric golgi complex 8 [Source:ZFIN;Acc:ZDB-GENE-050320-74]
ENSDARG00000002816	0.0339267	0.00922989	0.0656574	0.0320325	0.0848821	0.0430688	0.0882185	0.344956	0.78486	-	+	o	+	o	o	+	+	Ras protein-specific guanine nucleotide-releasing factor 2 [Source:ZFIN;Acc:ZDB-GENE-060504-1]
ENSDARG00000002826	71.9413	42.8827	24.3881	13.0251	16.6118	16.2566	14.4297	6.95536	4.61175	o	o	o	o	o	o	o	o	centrosomal protein 57-like 1 [Source:ZFIN;Acc:ZDB-GENE-040808-27]
ENSDARG00000002830	17.7856	18.7842	1.16181	9.46032	4.15874	4.83943	3.90705	3.23334	1.46961	o	-	+	-	o	o	o	-	trm2 tRNA methyltransferase 2 homolog A (S. cerevisiae) [Source:ZFIN;Acc:ZDB-GENE-030131-6876]
ENSDARG00000002831	0.159295	0.257189	0.0444117	0.274487	0.980336	0.54599	0.539148	0.566197	0.316811	o	-	+	+	o	o	o	o	collagen, type IV, alpha 4 [Source:ZFIN;Acc:ZDB-GENE-101001-1]
ENSDARG00000002837	25.666	25.6771	1.86135	6.01841	6.17868	8.82981	4.65741	8.45147	10.7255	o	-	+	o	o	o	o	o	lactamase, beta 2 [Source:HGNC Symbol;Acc:18512]
ENSDARG00000002840	0.870879	1.63339	0.612359	2.63831	3.97776	4.54442	5.23251	9.63519	5.8678	o	-	+	o	o	o	o	o	si:dkey-28b4.8 [Source:ZFIN;Acc:ZDB-GENE-090501-2]
ENSDARG00000002847	0.48211	0.461423	0.0485501	0.100563	0.306127	0.19101	0.207605	0.264578	0.983613	o	-	o	+	o	o	o	+	fibronectin type III domain containing 1 [Source:HGNC Symbol;Acc:21184]
ENSDARG00000002872	4.08555	2.22807	4.60449	4.62055	5.92395	3.69413	4.42435	4.79018	2.42881	o	+	o	o	o	o	o	o	zgc:113210 [Source:ZFIN;Acc:ZDB-GENE-050320-83]
ENSDARG00000002877	36.3825	41.6433	5.25367	8.78034	5.6735	5.62161	4.18656	4.85969	5.1414	o	-	o	o	o	o	o	o	RALBP1 associated Eps domain containing 1 [Source:HGNC Symbol;Acc:15578]
ENSDARG00000002880	4.05854	6.8939	0.187156	1.47506	1.60044	1.43888	1.42742	2.52146	2.47399	o	-	+	o	o	o	o	o	coiled-coil domain containing 132 [Source:HGNC Symbol;Acc:25956]
ENSDARG00000002894	10.3514	18.1198	7.66589	8.62092	6.49565	7.32462	5.91743	5.52822	4.61749	o	-	o	o	o	o	o	o	apoptosis, caspase activation inhibitor [Source:ZFIN;Acc:ZDB-GENE-041001-171]
ENSDARG00000002897	0.40416	0.515894	0.309908	1.12572	1.11948	1.02455	0.928562	1.72656	1.62012	o	o	+	o	o	o	o	o	inositol polyphosphate-1-phosphatase [Source:HGNC Symbol;Acc:6071]
ENSDARG00000002898	1.74932	1.17173	0.106004	0.165924	0.119067	0.176237	0.134611	0.349195	0.604345	o	-	o	o	o	o	o	o	diacylglycerol kinase, alpha 80kDa [Source:HGNC Symbol;Acc:2849]
ENSDARG00000002909	44.653	36.3069	10.4755	6.70121	4.85695	4.54084	3.6708	3.12032	4.72948	o	-	o	o	o	o	o	o	tight junction protein 3 [Source:ZFIN;Acc:ZDB-GENE-030828-10]
ENSDARG00000002912	66.6077	82.2715	14.6226	11.5271	11.5344	17.9134	14.5888	21.4476	13.234	o	-	o	o	o	o	o	o	adiponectin receptor 1a [Source:ZFIN;Acc:ZDB-GENE-040718-169]
ENSDARG00000002916	17.4044	20.4386	5.14025	4.71679	3.94272	3.13022	3.00974	4.63695	3.04077	o	-	o	o	o	o	o	o	Sec31 homolog B (S. cerevisiae) [Source:ZFIN;Acc:ZDB-GENE-060418-2]
ENSDARG00000002917	0.0144555	0.0176341	0.061418	0.133545	0.162443	0.270408	0.0839439	0.412005	7.22618	o	o	o	o	o	o	+	+	glutaminase 2 (liver, mitochondrial) [Source:HGNC Symbol;Acc:29570]
ENSDARG00000002933	0.426207	0.766336	0.231093	7.86299	4.18258	6.89274	6.14074	11.7663	4.26925	o	-	+	o	o	o	o	-	gastrulation brain homeo box 2 [Source:ZFIN;Acc:ZDB-GENE-020509-2]
ENSDARG00000002937	1.91271	1.70384	0.483176	20.5389	16.8722	25.3965	18.3913	14.9233	9.8504	o	-	+	o	o	o	o	o	myeloid ecotropic viral integration site 4.1a [Source:ZFIN;Acc:ZDB-GENE-020122-3]
ENSDARG00000002945	0.0158907	0.017231	0.0249653	0.503823	0.452379	0.379182	0.759912	2.58715	4.48992	o	o	+	o	o	o	+	o	biglycan [Source:HGNC Symbol;Acc:1044]
ENSDARG00000002947	3.53371	4.33088	1.81779	2.79756	1.84978	1.15453	1.1476	1.72316	1.49243	o	-	o	o	o	o	o	o	ATP-binding cassette, sub-family D (ALD), member 3b [Source:ZFIN;Acc:ZDB-GENE-050517-29]
ENSDARG00000002949	110.19	96.0534	59.723	53.7981	47.6319	64.4157	61.704	48.9152	39.6977	o	o	o	o	o	o	o	o	protein phosphatase 6, catalytic subunit [Source:ZFIN;Acc:ZDB-GENE-040426-949]
ENSDARG00000002956	0.0449283	0.303861	0.0744347	0.0634337	0.140282	0.117665	0.139103	0.157105	0.463761	+	-	o	o	o	o	o	+	integrin, alpha M (complement component 3 receptor 3 subunit) [Source:HGNC Symbol;Acc:6149]
ENSDARG00000002959	0	0	0.0732511	0.0150473	0.00415718	0.00389448	0	0.00360712	0.145021	o	o	o	o	o	o	o	+	G protein-coupled receptor 34b [Source:ZFIN;Acc:ZDB-GENE-040823-1]
ENSDARG00000002967	21.3211	11.7478	7.63105	13.2813	10.4386	9.77156	15.8974	11.7695	18.7304	o	o	o	o	o	o	o	o	pdgfa associated protein 1 [Source:ZFIN;Acc:ZDB-GENE-040426-942]
ENSDARG00000002968	0.0275367	0.0105668	22.0218	7.29469	5.16053	3.4281	2.51975	6.24291	4.94342	o	+	-	o	o	o	+	o	apobec1 complementation factor [Source:ZFIN;Acc:ZDB-GENE-060824-3]
ENSDARG00000002970	52.8282	79.4752	129.664	82.5101	54.3254	80.8766	54.7906	49.3517	24.8863	o	o	o	o	o	o	o	o	synovial sarcoma translocation, chromosome 18 (H. sapiens) [Source:ZFIN;Acc:ZDB-GENE-030131-4867]
ENSDARG00000002971	10.9627	18.8891	10.8052	11.5084	7.53434	7.45965	4.68476	4.42932	1.93025	o	o	o	o	o	o	o	-	polyhomeotic homolog 1 (Drosophila) [Source:HGNC Symbol;Acc:3182]
ENSDARG00000002980	26.7176	17.1818	4.13078	3.91196	2.52118	1.8179	1.79122	3.51217	2.66594	o	-	o	o	o	o	o	o	vacuolar protein sorting 54 homolog (S. cerevisiae) [Source:ZFIN;Acc:ZDB-GENE-081022-176]
ENSDARG00000002981	0.0563946	0.0171223	5.4757	8.28138	5.87063	4.14544	1.55141	2.50181	0.875225	o	+	o	o	o	-	o	-	cytochrome P450, family 2, subfamily AA, polypeptide 4 [Source:ZFIN;Acc:ZDB-GENE-040625-72]
ENSDARG00000002986	0.38557	0.0163601	0.131701	0.41699	0.443426	0.388254	0.197289	0.359606	29.939	-	+	+	o	o	o	o	+	guanine deaminase [Source:HGNC Symbol;Acc:4212]
ENSDARG00000002988	0.192288	0.0489537	0.541529	0.497006	42.1007	36.8026	98.584	59.0642	81.9592	o	+	o	+	o	+	o	o	troponin T2d, cardiac [Source:ZFIN;Acc:ZDB-GENE-050626-97]
ENSDARG00000002991	10.0301	15.554	9.51353	7.76361	7.79003	4.82907	4.2047	3.28617	0.919966	o	o	o	o	o	o	o	-	centrosomal protein 135kDa [Source:HGNC Symbol;Acc:29086]
ENSDARG00000002994	67.3046	55.9446	7.33546	8.65424	8.22949	7.58965	6.95317	8.90129	5.17844	o	-	o	o	o	o	o	o	inositol 1,4,5-trisphosphate 3-kinase C [Source:ZFIN;Acc:ZDB-GENE-030131-6009]
ENSDARG00000003008	1.70737	1.78177	2.59615	3.47147	3.81267	3.50469	4.04384	6.70813	9.4598	o	o	o	o	o	o	o	o	protein kinase C, epsilon a [Source:ZFIN;Acc:ZDB-GENE-030131-8191]
ENSDARG00000003016	317.684	563.584	996.485	1366.05	839.81	924.931	798.981	793.756	1285.75	o	o	o	o	o	o	o	o	eukaryotic translation elongation factor 2b [Source:ZFIN;Acc:ZDB-GENE-030131-5128]
ENSDARG00000003017	97.2166	79.8144	28.3388	21.2942	21.2705	23.7078	22.6504	26.5331	47.0971	o	-	o	o	o	o	o	o	zgc:55512 [Source:ZFIN;Acc:ZDB-GENE-030131-4195]
ENSDARG00000003020	0.0209549	0.0163601	0.0295654	0.503536	0.672384	1.23535	0.990974	2.99504	3.19989	o	o	+	o	o	o	+	o	leucine rich repeat containing 4.2 [Source:ZFIN;Acc:ZDB-GENE-030131-7997]
ENSDARG00000003021	19.1366	16.4848	2.72381	3.95775	4.46566	3.91085	3.67469	3.74243	3.60963	o	-	o	o	o	o	o	o	histone deacetylase 8 [Source:ZFIN;Acc:ZDB-GENE-040426-2772]
ENSDARG00000003022	0.0147777	0.0759519	1.74692	3.22566	2.88116	2.54951	2.333	2.6805	3.21518	o	+	o	o	o	o	o	o	LIM domain kinase 1 [Source:HGNC Symbol;Acc:6613]
ENSDARG00000003025	0.21475	0.111193	0.0876852	0.213897	0.0880975	0.0941117	0.18419	0.243556	0.852932	o	o	o	o	o	o	o	+	angiopoietin-like 1 [Source:HGNC Symbol;Acc:489]
ENSDARG00000003027	9.62346	26.2332	2.03457	1.79515	1.9338	2.05836	2.48691	2.20156	1.8028	+	-	o	o	o	o	o	o	sodium channel modifier 1 [Source:ZFIN;Acc:ZDB-GENE-030131-415]
ENSDARG00000003032	28.5936	39.1398	15.3557	69.2352	106.306	95.0435	134.629	151.705	266.337	o	-	+	o	o	o	o	o	eukaryotic translation initiation factor 4A, isoform 1B [Source:ZFIN;Acc:ZDB-GENE-040120-6]
ENSDARG00000003035	48.4659	78.8087	63.5425	74.9689	55.2215	55.4555	40.8077	63.6155	39.2479	o	o	o	o	o	o	o	o	heat shock protein 9 [Source:ZFIN;Acc:ZDB-GENE-030828-12]
ENSDARG00000003041	2.09668	2.41992	1.11528	1.74425	2.48095	0.839888	1.09138	2.47458	1.25776	o	-	o	o	-	o	+	o	Uncharacterized protein [Source:UniProtKB/TrEMBL;Acc:E7F8I1]
ENSDARG00000003046	1.15824	0.65384	0.25004	0.495092	1.03638	0.687508	0.993636	2.27666	1.53584	o	-	o	+	o	o	+	o	sorbin and SH3 domain containing 2a [Source:ZFIN;Acc:ZDB-GENE-070308-2]
ENSDARG00000003049	0.00736562	0.00958424	0.0283424	0.22124	0.560294	1.52695	1.38617	2.47499	2.90074	o	o	+	+	+	o	o	o	somatostatin receptor 1 [Source:ZFIN;Acc:ZDB-GENE-090429-1]
ENSDARG00000003051	50.5955	44.9757	28.8258	19.8209	9.77385	11.7328	10.5392	14.9446	9.93596	o	o	o	-	o	o	o	o	holocytochrome c synthase [Source:ZFIN;Acc:ZDB-GENE-000607-78]
ENSDARG00000003054	0.00454713	0.00476629	0.105067	0.153779	0.0377645	0.13709	0.0144146	0.184318	0.510491	o	o	o	o	o	o	o	o	si:ch211-217k17.1 [Source:ZFIN;Acc:ZDB-GENE-061207-19]
ENSDARG00000003058	3.22086	2.54122	7.18363	6.15427	6.40174	6.63154	6.3894	5.52456	5.79285	o	+	o	o	o	o	o	o	FGFR1 oncogene partner [Source:ZFIN;Acc:ZDB-GENE-090417-1]
ENSDARG00000003061	7.06779	6.12334	5.50608	16.9325	22.1402	27.4726	20.5987	15.9452	3.18473	o	o	+	o	o	o	o	-	CD276 molecule [Source:ZFIN;Acc:ZDB-GENE-070112-452]
ENSDARG00000003068	8.58832	7.9152	11.1268	10.2724	5.92295	3.95135	4.19206	6.00015	4.06691	o	o	o	o	o	o	o	o	golgi reassembly stacking protein 1 [Source:ZFIN;Acc:ZDB-GENE-030826-23]
ENSDARG00000003069	27.6946	28.4612	1.56662	1.37903	1.86934	0.841872	1.30654	2.03247	1.0564	o	-	o	o	-	o	o	o	BTB (POZ) domain containing 7 [Source:ZFIN;Acc:ZDB-GENE-030131-4477]
ENSDARG00000003077	0.543353	0.0106897	0.043558	0.0340013	5.93681	5.61445	7.85461	21.9011	18.3345	-	o	o	+	o	o	+	o	Glutathione peroxidase [Source:UniProtKB/TrEMBL;Acc:F1QTD7]
ENSDARG00000003081	0.0348691	0.093985	1.31299	29.7936	75.5362	74.7806	116.448	122.633	343.449	o	+	+	+	o	o	o	+	zgc:165344 [Source:ZFIN;Acc:ZDB-GENE-030131-9794]
ENSDARG00000003084	7.72148	6.82443	0.0979044	0.233022	0.283164	0.340138	0.292752	0.817563	0.739992	o	-	+	o	o	o	+	o	spire homolog 2 (Drosophila) [Source:HGNC Symbol;Acc:30623]
ENSDARG00000003085	3.78831	4.18163	3.42192	4.70504	1.74502	3.77281	2.97165	6.46103	4.87534	o	o	o	-	+	o	+	o	STAM binding protein-like 1 [Source:HGNC Symbol;Acc:24105]
ENSDARG00000003087	8.88947	7.61129	3.87382	6.84511	5.41266	6.07598	5.74452	6.28664	10.7488	o	o	o	o	o	o	o	o	UBX domain protein 6 [Source:ZFIN;Acc:ZDB-GENE-030131-5680]
ENSDARG00000003090	0.00438795	0.0174562	0.00562817	0.00588393	0.0231929	0.0130363	0.00483672	0.00263291	0.0052927	o	o	o	o	o	o	o	o	odorant receptor, family C, subfamily 103, member 4 [Source:ZFIN;Acc:ZDB-GENE-000329-12]
ENSDARG00000003091	58.9054	41.3477	18.6742	9.11066	7.84984	6.11349	6.30301	5.0595	9.32513	o	-	-	o	o	o	o	o	occludin b [Source:ZFIN;Acc:ZDB-GENE-041212-43]
ENSDARG00000003098	10.1288	19.6717	22.6976	24.3408	20.1755	17.7361	23.2399	27.1264	13.1137	o	o	o	o	o	o	o	-	lysine (K)-specific demethylase 5Bb [Source:ZFIN;Acc:ZDB-GENE-030424-1]
ENSDARG00000003102	1.28461	2.00268	0.704605	1.02246	1.16823	1.45333	1.02	1.1472	1.6871	o	-	o	o	o	o	o	o	zgc:101130 [Source:ZFIN;Acc:ZDB-GENE-040801-72]
ENSDARG00000003109	8.09254	7.6838	5.56637	28.2682	10.0836	9.55522	8.67438	11.1817	8.67343	o	o	+	-	o	o	o	o	regulator of calcineurin 1 [Source:HGNC Symbol;Acc:3040]
ENSDARG00000003113	0.0943377	0.086382	0.163576	0.448217	2.56119	3.24816	3.98346	9.60621	66.3181	o	o	+	+	o	o	+	+	adenosine deaminase [Source:ZFIN;Acc:ZDB-GENE-040718-393]
ENSDARG00000003127	39.0969	41.9756	34.2881	30.2016	25.0634	33.1299	21.0589	25.1429	29.7004	o	o	o	o	o	o	o	o	zgc:123105 [Source:ZFIN;Acc:ZDB-GENE-051113-272]
ENSDARG00000003132	6.86193	2.799	14.7403	22.2035	12.3689	16.2347	12.0183	9.76427	17.332	-	+	o	o	o	o	o	o	APAF1 interacting protein [Source:ZFIN;Acc:ZDB-GENE-040912-128]
ENSDARG00000003142	1.63781	0.384502	0.497988	1.64347	2.41732	2.65601	2.70217	4.3953	2.64201	-	o	+	o	o	o	o	o	dachshund c [Source:ZFIN;Acc:ZDB-GENE-020402-5]
ENSDARG00000003144	15.4576	16.1158	4.05627	4.02702	2.75377	3.4723	1.98027	2.6824	9.73608	o	-	o	o	o	o	o	+	peroxisomal membrane protein 2, 22kDa [Source:HGNC Symbol;Acc:9716]
ENSDARG00000003145	0.0880736	0.0220389	0.027292	0.156862	0.34201	0.298453	0.456401	1.11792	0.420848	o	o	o	o	o	o	o	-	CXADR-like membrane protein [Source:HGNC Symbol;Acc:24039]
ENSDARG00000003146	0.0155016	0.0121984	0.0189857	0.0263297	0.235838	0.361529	0.542904	1.16748	1.77897	o	o	o	+	o	o	+	o	si:dkey-27m7.4 [Source:ZFIN;Acc:ZDB-GENE-090313-297]
ENSDARG00000003151	105.611	88.5115	190.886	195.264	161.167	233.098	199.916	164.796	135.702	o	+	o	o	o	o	o	o	S-phase kinase-associated protein 1 [Source:ZFIN;Acc:ZDB-GENE-040426-1707]
ENSDARG00000003153	44.8962	44.5505	109.52	60.702	58.4244	67.1382	60.9846	33.7703	13.52	o	+	o	o	o	o	o	-	cleavage and polyadenylation specific factor 5 [Source:ZFIN;Acc:ZDB-GENE-040426-1316]
ENSDARG00000003157	5.6984	8.6279	4.2884	3.6549	2.19557	2.96882	2.90481	1.5546	0.838314	o	-	o	o	o	o	o	o	nuclear factor of kappa light polypeptide gene enhancer in B-cells inhibitor-like 1 [Source:HGNC Symbol;Acc:7800]
ENSDARG00000003165	0.00394088	0.116488	12.9536	40.3657	47.2979	50.1386	30.4129	13.1551	14.9815	o	+	+	o	o	o	-	o	nuclear receptor subfamily 2, group F, member 6b [Source:ZFIN;Acc:ZDB-GENE-040426-2351]
ENSDARG00000003167	7.1702	8.12759	3.51469	7.56971	6.46239	7.30087	6.43494	6.8755	4.90161	o	-	+	o	o	o	o	o	MTOR associated protein, LST8 homolog (S. cerevisiae) [Source:ZFIN;Acc:ZDB-GENE-030131-6176]
ENSDARG00000003169	12.0233	13.1194	22.0802	5.9236	7.68934	7.40557	7.45508	11.701	8.73545	o	o	-	o	o	o	o	o	membrane associated guanylate kinase, WW and PDZ domain containing 1 [Source:ZFIN;Acc:ZDB-GENE-030131-5110]
ENSDARG00000003175	9.68383	7.76729	4.35187	11.5642	9.9349	10.904	8.39676	8.33084	9.24818	o	o	+	o	o	o	o	o	syntaxin 5A, like [Source:ZFIN;Acc:ZDB-GENE-030131-1825]
ENSDARG00000003181	0.0119522	0.00777616	0.0421585	0.426319	6.65773	4.52193	5.86094	5.39312	4.62052	o	o	+	+	o	o	o	o	sulfotransferase family 1, cytosolic sulfotransferase 4 [Source:ZFIN;Acc:ZDB-GENE-040426-2054]
ENSDARG00000003189	31.1424	44.2923	46.0409	59.7196	42.5947	55.9427	33.8347	30.7572	17.3028	o	o	o	o	o	o	o	o	proteasome (prosome, macropain) 26S subunit, non-ATPase, 1 [Source:ZFIN;Acc:ZDB-GENE-040426-810]
ENSDARG00000003191	0.029651	0.00615363	0.241501	0.170703	15.4564	13.792	34.1338	77.2191	148.647	-	o	o	+	o	+	+	o	pyruvate kinase, muscle, b [Source:ZFIN;Acc:ZDB-GENE-040801-230]
ENSDARG00000003193	0.161665	2.04734	6.58723	4.55005	3.4631	3.55602	3.46607	3.60495	5.55292	+	+	o	o	o	o	o	o	Ras association (RalGDS/AF-6) domain family (N-terminal) member 7b [Source:ZFIN;Acc:ZDB-GENE-030429-1]
ENSDARG00000003197	51.6495	83.7211	17.4887	11.559	8.64719	11.9281	10.6266	10.0941	12.3963	o	-	o	o	o	o	o	o	WD repeat domain 21 [Source:ZFIN;Acc:ZDB-GENE-040109-2]
ENSDARG00000003203	0.0189653	0.017457	0.374615	0.0712071	0.0786908	0.285044	4.38106	9.76159	44.9394	o	+	-	o	+	+	+	+	Rhesus blood group, C glycoprotein a [Source:ZFIN;Acc:ZDB-GENE-070424-81]
ENSDARG00000003205	15.549	14.1049	19.3312	10.7632	9.70363	9.45435	7.4103	8.09973	5.70425	o	o	o	o	o	o	o	o	N-glycanase 1 [Source:ZFIN;Acc:ZDB-GENE-050522-535]
ENSDARG00000003206	11.4105	21.6575	0.90726	4.86503	5.45786	7.4363	9.85986	12.2302	10.9716	o	-	+	o	o	o	o	o	coiled-coil-helix-coiled-coil-helix domain containing 6 [Source:HGNC Symbol;Acc:28184]
ENSDARG00000003207	13.2492	16.692	5.7178	7.19484	5.30206	8.28883	5.819	7.36446	12.9728	o	-	o	o	o	o	o	o	MTERF domain containing 1 [Source:ZFIN;Acc:ZDB-GENE-040718-359]
ENSDARG00000003208	1.3985	0.803915	1.12168	1.16427	1.03567	1.51038	1.12573	1.08664	2.00395	o	o	o	o	o	o	o	o	zgc:101572 [Source:ZFIN;Acc:ZDB-GENE-041114-119]
ENSDARG00000003209	0	0	0	0	0	0.0019035	0	0.00176304	0.166572	o	o	o	o	o	o	o	+	Uncharacterized protein [Source:UniProtKB/TrEMBL;Acc:F1QZF3]
ENSDARG00000003210	0.0159011	0.0141173	0.0525546	0.043744	0.164574	0.189366	0.368083	3.8571	4.11235	o	o	o	o	o	o	+	o	anoctamin 2 [Source:HGNC Symbol;Acc:1183]
ENSDARG00000003213	69.9113	68.3301	25.0057	27.9417	16.266	15.6792	13.374	12.0776	8.74321	o	-	o	o	o	o	o	o	N(alpha)-acetyltransferase 15, NatA auxiliary subunit a [Source:ZFIN;Acc:ZDB-GENE-030131-2392]
ENSDARG00000003216	1.31613	0.0131039	4.26474	22.8593	29.686	33.7464	35.7855	21.1622	46.9627	-	+	+	o	o	o	o	+	annexin A2a [Source:ZFIN;Acc:ZDB-GENE-030131-4282]
ENSDARG00000003217	30.7026	36.6007	10.4349	13.1187	5.66126	4.09058	2.81651	3.15635	1.60849	o	-	o	-	o	o	o	o	URB2 ribosome biogenesis 2 homolog (S. cerevisiae) [Source:ZFIN;Acc:ZDB-GENE-030131-2621]
ENSDARG00000003219	0.0650601	0.57517	0.350976	0.859752	3.55167	4.39333	4.34997	8.39552	7.90519	+	o	+	+	o	o	o	o	bridging integrator 2a [Source:ZFIN;Acc:ZDB-GENE-041114-126]
ENSDARG00000003229	27.6204	21.4212	0.557497	0.205502	0.0774812	0.0901054	0.0702415	0.0417284	0.253978	o	-	-	o	o	o	o	+	growth differentiation factor 9 [Source:ZFIN;Acc:ZDB-GENE-050221-7]
ENSDARG00000003235	34.7499	31.3152	27.6378	18.7574	13.9084	18.2744	10.9042	9.96218	4.85024	o	o	o	o	o	o	o	-	nucleoporin 88 [Source:ZFIN;Acc:ZDB-GENE-050522-297]
ENSDARG00000003244	13.192	10.9942	0.672562	3.08754	1.61503	1.83741	1.88444	1.38497	3.4629	o	-	+	o	o	o	o	+	guanylate binding protein 3 [Source:ZFIN;Acc:ZDB-GENE-070912-176]
ENSDARG00000003250	9.43618	6.93669	0.033421	0.0988048	0.169975	0.128652	0.142354	0.393617	0.702897	o	-	o	o	o	o	+	o	phosphoinositide-3-kinase, catalytic, delta polypeptide [Source:ZFIN;Acc:ZDB-GENE-040426-1128]
ENSDARG00000003251	3.82508	6.08915	1.61581	1.7643	1.94314	1.54356	2.02369	2.3216	2.01045	o	-	o	o	o	o	o	o	zinc finger and BTB domain containing 22b [Source:ZFIN;Acc:ZDB-GENE-010110-4]
ENSDARG00000003257	0.620887	0.42209	1.47899	1.60963	1.92951	2.14579	2.15323	2.66414	2.33843	o	+	o	o	o	o	o	o	zgc:101559 [Source:ZFIN;Acc:ZDB-GENE-041114-122]
ENSDARG00000003259	0.01336	0.0191362	0.0161684	0.00512531	0.0377743	0.057164	0.201045	1.54048	3.64405	o	o	o	o	o	o	+	+	lysyl oxidase [Source:ZFIN;Acc:ZDB-GENE-040426-2398]
ENSDARG00000003263	53.7391	38.8989	9.72775	7.5526	4.94533	6.50745	6.72556	4.71282	4.89083	o	-	o	o	o	o	o	o	processing of precursor 4, ribonuclease P/MRP subunit [Source:ZFIN;Acc:ZDB-GENE-050522-505]
ENSDARG00000003269	16.6677	23.5133	5.71728	12.2129	7.44802	8.20963	7.22397	9.45431	6.80534	o	-	+	o	o	o	o	o	chloride channel 3 [Source:HGNC Symbol;Acc:2021]
ENSDARG00000003270	2.45636	3.08375	0.454966	1.53156	0.610169	0.907683	0.771177	0.854011	3.82389	o	-	+	-	o	o	o	+	deoxyhypusine synthase [Source:ZFIN;Acc:ZDB-GENE-040426-2001]
ENSDARG00000003281	13.9845	1.55966	14.7357	8.63958	5.08312	8.66576	8.29997	10.5453	38.7693	-	+	o	o	o	o	o	+	phosphoinositide-3-kinase interacting protein 1 [Source:ZFIN;Acc:ZDB-GENE-031030-14]
ENSDARG00000003283	44.2639	53.4203	13.2053	13.9291	11.1074	14.7994	12.3742	11.9033	26.251	o	-	o	o	o	o	o	+	zinc finger, AN1-type domain 2A [Source:ZFIN;Acc:ZDB-GENE-040426-1596]
ENSDARG00000003287	24.1645	27.4155	26.6809	20.5531	8.11881	10.3858	7.08391	5.81809	6.19427	o	o	o	-	o	o	o	o	WD repeat domain 12 [Source:ZFIN;Acc:ZDB-GENE-030131-371]
ENSDARG00000003290	0.0292896	0.014292	0.138532	0.2818	0.415222	0.355777	0.539109	2.04086	0.97375	o	+	o	o	o	o	+	-	disabled homolog 1b (Drosophila) [Source:ZFIN;Acc:ZDB-GENE-060421-7958]
ENSDARG00000003293	0.224665	0.233308	1.84814	16.5137	8.29027	11.3498	11.6147	22.8445	10.6759	o	+	+	o	o	o	o	-	SRY-box containing gene 9a [Source:ZFIN;Acc:ZDB-GENE-001103-1]
ENSDARG00000003303	0.00722533	0.00628007	0.00463376	0.0461336	0.016994	0.0113947	0.0548459	0.0226264	0.163028	o	o	o	o	o	o	o	o	stanniocalcin 1 [Source:ZFIN;Acc:ZDB-GENE-060825-79]
ENSDARG00000003307	8.66682	11.9213	6.48103	4.36164	4.2506	3.52398	3.83615	5.05565	3.78726	o	o	o	o	o	o	o	o	syntaxin 16 [Source:ZFIN;Acc:ZDB-GENE-060810-113]
ENSDARG00000003308	21.4422	25.5507	22.4993	73.2407	63.6616	81.4191	62.0374	67.7149	34.8426	o	o	+	o	o	o	o	o	tetratricopeptide repeat domain 35 [Source:ZFIN;Acc:ZDB-GENE-040625-82]
ENSDARG00000003311	2.38869	2.37528	3.88747	6.9239	6.14811	6.08564	8.09097	11.9482	21.8451	o	o	o	o	o	o	o	o	pantothenate kinase 2 [Source:HGNC Symbol;Acc:15894]
ENSDARG00000003313	0.0763701	0.723565	11.571	1.6159	1.89795	2.86338	1.99297	1.78716	3.23273	+	+	-	o	o	o	o	o	EPS8-like 1 [Source:HGNC Symbol;Acc:21295]
ENSDARG00000003317	0.00851788	0.0275606	0.0181115	0.0109734	0.0213604	0.0566015	0.0220904	0.433698	0.903758	o	o	o	o	o	o	+	+	si:dkeyp-35f12.3 [Source:ZFIN;Acc:ZDB-GENE-090313-385]
ENSDARG00000003320	10.067	16.1149	3.0215	4.763	5.54256	5.98169	4.35174	6.83957	5.43577	o	-	o	o	o	o	o	o	family with sequence similarity 91, member A1 [Source:ZFIN;Acc:ZDB-GENE-040426-1187]
ENSDARG00000003323	4.694	6.99995	4.54002	3.58384	3.47604	4.18702	3.4798	4.04655	4.04089	o	o	o	o	o	o	o	o	decapping enzyme [Source:ZFIN;Acc:ZDB-GENE-030723-5]
ENSDARG00000003326	0.205069	0.612516	0.0478237	0.157491	0.0709062	0.157006	0.0163227	1.48217	2.35547	o	-	o	o	o	o	+	o	calcium channel, voltage-dependent, gamma subunit 5 [Source:HGNC Symbol;Acc:1409]
ENSDARG00000003328	10.5264	16.6483	1.60498	2.56384	2.52354	2.19588	1.75338	1.50433	1.47773	o	-	o	o	o	o	o	o	family with sequence similarity 178, member A [Source:HGNC Symbol;Acc:17814]
ENSDARG00000003344	0.0479045	0.00890485	0.0716851	0.038542	0.11358	0.0724131	0.0432356	0.165622	0.0742911	o	+	o	o	o	o	o	-	transient receptor potential cation channel, subfamily C, member 2 [Source:ZFIN;Acc:ZDB-GENE-050712-3]
ENSDARG00000003373	7.40861	9.32269	22.5957	26.5561	20.2601	24.7853	27.1779	22.6903	19.4188	o	+	o	o	o	o	o	o	COMM domain containing 2 [Source:ZFIN;Acc:ZDB-GENE-040718-118]
ENSDARG00000003375	0.596641	0.499974	5.72734	12.5688	12.6849	12.3997	12.6472	12.745	7.34344	o	+	+	o	o	o	o	o	guanine nucleotide binding protein (G protein), gamma 12a [Source:ZFIN;Acc:ZDB-GENE-040426-2555]
ENSDARG00000003380	0.427065	0.254952	0.635055	0.985278	1.27868	1.10515	1.47599	2.82724	3.60444	o	+	o	o	o	o	o	o	polyamine oxidase (exo-N4-amino) [Source:HGNC Symbol;Acc:20837]
ENSDARG00000003381	1.11	1.93133	0.0795618	0.294185	1.85128	1.38834	1.70264	1.84336	2.12251	o	-	+	+	o	o	o	o	Uncharacterized protein [Source:UniProtKB/TrEMBL;Acc:F1QR91]
ENSDARG00000003382	37.8034	38.591	17.6926	19.0927	11.9664	13.5338	13.1091	9.95156	11.1493	o	-	o	o	o	o	o	o	CWC25 spliceosome-associated protein homolog (S. cerevisiae) [Source:ZFIN;Acc:ZDB-GENE-040426-2817]
ENSDARG00000003383	54.2936	46.0418	1.5067	3.23257	6.32005	7.76586	7.92245	15.2752	14.1732	o	-	+	o	o	o	o	o	ankyrin repeat and SOCS box-containing 8 [Source:ZFIN;Acc:ZDB-GENE-030131-5411]
ENSDARG00000003384	12.2112	18.4449	3.97133	3.20868	2.15062	2.41884	2.1645	2.35965	3.26193	o	-	o	o	o	o	o	o	A kinase (PRKA) anchor protein 17A [Source:HGNC Symbol;Acc:18783]
ENSDARG00000003391	5.20394	8.29468	4.54838	13.9753	8.30335	7.65593	5.51804	5.69321	5.52677	o	o	+	o	o	o	o	o	sorting nexin 7 [Source:HGNC Symbol;Acc:14971]
ENSDARG00000003395	0.107813	0.402591	0.036024	0.302747	0.693564	0.386966	0.428031	0.440881	0.419636	+	-	+	+	o	o	o	o	collagen, type IV, alpha 3 [Source:ZFIN;Acc:ZDB-GENE-070802-4]
ENSDARG00000003397	1.95704	0.990313	0.635748	0.852453	0.54842	0.418469	0.407791	0.809721	0.721282	o	o	o	o	o	o	o	o	short chain dehydrogenase/reductase family 42E, member 1 [Source:HGNC Symbol;Acc:29834]
ENSDARG00000003398	36.4159	33.824	8.61677	9.05194	8.10281	6.21484	6.17459	5.436	2.9642	o	-	o	o	o	o	o	o	recombination signal binding protein for immunoglobulin kappa J region a [Source:ZFIN;Acc:ZDB-GENE-031117-1]
ENSDARG00000003399	0.565277	0.400778	26.2644	15.2626	4.70343	4.93909	3.7249	2.49388	1.54942	o	+	o	-	o	o	o	o	fibroblast growth factor 8 a [Source:ZFIN;Acc:ZDB-GENE-990415-72]
ENSDARG00000003403	0.998493	1.10888	0.24615	0.507113	0.584061	0.497915	0.942893	2.67812	2.93759	o	-	+	o	o	o	+	o	odz, odd Oz/ten-m homolog 1 (Drosophila) [Source:HGNC Symbol;Acc:8117]
ENSDARG00000003411	0.0320355	0.15483	36.9928	14.0127	7.19044	11.6102	8.31737	7.60381	4.22013	o	+	-	o	o	o	o	o	forkhead box A2 [Source:ZFIN;Acc:ZDB-GENE-980526-404]
ENSDARG00000003414	0.0218783	0.00717422	0.463023	0.812316	1.19524	2.46619	1.81304	1.60158	0.453018	o	+	o	o	+	o	o	-	calcyphosine-like b [Source:ZFIN;Acc:ZDB-GENE-050417-298]
ENSDARG00000003420	0.0925748	0.427631	2.80524	1.11226	2.34628	3.81729	3.15327	3.46341	3.4448	+	+	-	+	o	o	o	o	cholinergic receptor, nicotinic, alpha 5 [Source:ZFIN;Acc:ZDB-GENE-050417-440]
ENSDARG00000003421	1.72853	1.86368	0.300129	0.490642	1.45306	1.20721	1.21497	2.72881	4.21027	o	-	o	+	o	o	+	o	insulin-like growth factor 2 mRNA binding protein 2a [Source:ZFIN;Acc:ZDB-GENE-070912-44]
ENSDARG00000003429	39.1078	47.2351	101.19	55.0698	71.7437	86.8798	77.3243	87.0394	38.0626	o	+	o	o	o	o	o	-	heterogeneous nuclear ribonucleoprotein D-like [Source:ZFIN;Acc:ZDB-GENE-040426-2717]
ENSDARG00000003444	2.13508	3.64739	3.78351	10.3096	10.508	14.766	10.0466	12.3279	22.0445	o	o	+	o	o	o	o	o	dehydrogenase/reductase (SDR family) member 7 [Source:ZFIN;Acc:ZDB-GENE-060825-21]
ENSDARG00000003446	31.0713	34.8927	5.30817	6.02042	5.24037	4.15976	3.82311	4.42095	2.98477	o	-	o	o	o	o	o	o	inositol 1,3,4,5,6-pentakisphosphate 2-kinase [Source:ZFIN;Acc:ZDB-GENE-050327-41]
ENSDARG00000003449	1.85112	2.70625	0.319487	0.266596	0.372739	0.141085	0.327029	0.481046	1.33147	o	-	o	o	-	o	o	+	phosphodiesterase 10A [Source:ZFIN;Acc:ZDB-GENE-040426-1115]
ENSDARG00000003462	5.39002	7.1401	0.477948	1.57246	3.11688	1.85952	1.97194	1.31461	2.31768	o	-	+	o	o	o	o	o	ferrochelatase [Source:ZFIN;Acc:ZDB-GENE-000928-1]
ENSDARG00000003469	0.0041228	0.0187762	0.311997	12.0663	50.3098	89.0663	72.7059	51.8784	15.1051	o	+	+	+	o	o	o	-	neurogenic differentiation 4 [Source:ZFIN;Acc:ZDB-GENE-030730-1]
ENSDARG00000003470	13.1833	6.63481	3.39413	2.76206	3.28418	1.76238	2.1244	3.11837	4.55039	o	o	o	o	o	o	o	o	solute carrier family 25, member 42 [Source:ZFIN;Acc:ZDB-GENE-060825-313]
ENSDARG00000003475	0.00996259	0.00648172	0.0606976	0.0872798	0.148124	0.19685	0.289654	0.325795	1.47506	o	o	o	o	o	o	o	+	sulfotransferase family 1, cytosolic sulfotransferase 5 [Source:ZFIN;Acc:ZDB-GENE-050809-2]
ENSDARG00000003486	76.0235	57.7895	72.324	54.6931	42.0201	55.1055	54.527	37.3865	24.3917	o	o	o	o	o	o	o	o	protein phosphatase 1, catalytic subunit, alpha isoform a [Source:ZFIN;Acc:ZDB-GENE-040516-3]
ENSDARG00000003487	22.9082	24.4259	37.3769	30.9295	21.8737	29.1473	16.3736	14.7307	6.57087	o	o	o	o	o	o	o	-	nucleoporin 93 [Source:ZFIN;Acc:ZDB-GENE-990415-46]
ENSDARG00000003495	4.20462	11.9838	0.448473	3.65508	3.55213	3.27769	3.65119	8.02856	8.72311	+	-	+	o	o	o	+	o	MAP-kinase activating death domain [Source:HGNC Symbol;Acc:6766]
ENSDARG00000003511	11.9762	30.0901	8.54925	15.4342	12.1167	15.2022	15.4241	11.479	10.1692	+	-	o	o	o	o	o	o	mitochondrial ribosomal protein L3 [Source:ZFIN;Acc:ZDB-GENE-030131-8227]
ENSDARG00000003513	34.104	45.2794	113.633	40.1994	24.7075	22.2007	19.0659	16.1449	12.9959	o	+	-	o	o	o	o	o	chromosome X open reading frame 23 [Source:HGNC Symbol;Acc:27413]
ENSDARG00000003517	2.14156	3.97115	5.37102	7.45756	7.90844	8.82005	10.0963	12.2131	4.63773	o	o	o	o	o	o	o	-	inositol(myo)-1(or 4)-monophosphatase 1 [Source:ZFIN;Acc:ZDB-GENE-040718-245]
ENSDARG00000003519	8.20067	8.58605	3.73018	6.25309	3.74919	5.92265	3.14037	3.29867	3.0499	o	-	o	o	o	o	o	o	adenine phosphoribosyl transferase [Source:ZFIN;Acc:ZDB-GENE-040426-1492]
ENSDARG00000003520	5.7927	6.78963	0.709928	1.25443	1.18344	1.01357	1.05642	2.1204	2.57915	o	-	o	o	o	o	o	o	TBC1 domain family, member 14 [Source:HGNC Symbol;Acc:29246]
ENSDARG00000003523	0.654333	0.00669653	0.339281	0.143747	0.163668	0.117249	0.182842	0.872956	1.70025	-	+	o	o	o	o	+	o	intelectin 3 [Source:ZFIN;Acc:ZDB-GENE-090527-4]
ENSDARG00000003526	30.0402	30.8017	86.8149	121.691	93.5734	113.415	92.8446	55.8006	43.9396	o	+	o	o	o	o	o	o	proteasome (prosome, macropain) subunit, alpha type,5 [Source:ZFIN;Acc:ZDB-GENE-040625-96]
ENSDARG00000003527	10.3947	8.36575	44.4465	35.9343	15.5666	17.6778	14.0121	9.60292	14.0091	o	+	o	-	o	o	o	o	MAK16 homolog (S. cerevisiae) [Source:ZFIN;Acc:ZDB-GENE-020419-35]
ENSDARG00000003531	108.995	73.5562	137.613	51.8654	47.9262	54.1637	42.1495	38.5268	16.2338	o	o	-	o	o	o	o	-	transcription elongation factor A (SII), 1 [Source:ZFIN;Acc:ZDB-GENE-030131-8049]
ENSDARG00000003533	0.024783	0.00537466	0.0459156	0.12579	0.0761702	0.108819	0.14083	0.631176	1.14258	o	o	o	o	o	o	+	o	collagen, type VIII, alpha 1b [Source:ZFIN;Acc:ZDB-GENE-060503-140]
ENSDARG00000003544	22.2363	19.9824	0.522522	1.45615	1.27156	0.677757	0.890695	3.1045	2.26951	o	-	+	o	o	o	+	o	adenosine deaminase, RNA-specific, B1 [Source:HGNC Symbol;Acc:226]
ENSDARG00000003546	1.55662	6.30294	2.94843	3.44987	2.72926	2.99098	1.91527	2.00101	1.49489	+	-	o	o	o	o	o	o	unc-45 homolog A (C. elegans) [Source:ZFIN;Acc:ZDB-GENE-050417-158]
ENSDARG00000003553	0.117814	0.285311	0.0101628	0.0286706	0.00913212	0.0720839	0.0134837	0.0392736	0.0671058	o	-	o	o	o	o	o	o	gonadotropin releasing hormone receptor 2 [Source:ZFIN;Acc:ZDB-GENE-090128-3]
ENSDARG00000003564	21.8918	35.1989	45.0939	41.1059	22.7014	27.6077	22.5204	16.3704	20.8387	o	o	o	o	o	o	o	o	deoxyhypusine hydroxylase/monooxygenase [Source:ZFIN;Acc:ZDB-GENE-030131-451]
ENSDARG00000003573	17.8994	27.2531	11.0189	30.1421	38.9344	42.6833	39.0897	43.439	23.4551	o	-	+	o	o	o	o	o	dynactin 5 [Source:ZFIN;Acc:ZDB-GENE-040718-201]
ENSDARG00000003576	0.120597	0.144113	0.299036	1.15201	1.38371	1.23887	1.67195	3.44681	3.91415	o	+	+	o	o	o	+	o	kelch-like 32 (Drosophila) [Source:ZFIN;Acc:ZDB-GENE-070209-47]
ENSDARG00000003582	25.6719	21.8606	9.24369	7.95609	6.60607	8.26094	8.84768	3.96628	5.50501	o	-	o	o	o	o	-	o	coiled-coil domain containing 34 [Source:HGNC Symbol;Acc:25079]
ENSDARG00000003584	7.42388	5.62692	1.93282	2.14924	3.48077	4.5712	4.77819	5.36532	10.3963	o	-	o	o	o	o	o	o	phospholipase A2, group VII (platelet-activating factor acetylhydrolase, plasma) [Source:ZFIN;Acc:ZDB-GENE-040426-2248]
ENSDARG00000003592	4.25234	1.44388	4.1309	5.83606	7.35594	9.54433	10.4428	9.24653	12.2441	-	+	o	o	o	o	o	o	surfeit 1 [Source:ZFIN;Acc:ZDB-GENE-041108-2]
ENSDARG00000003599	150.003	150.749	574.657	980.335	961.005	1148.91	1100.13	775.954	1255.82	o	+	o	o	o	o	o	o	ribosomal protein L3 [Source:ZFIN;Acc:ZDB-GENE-030131-1291]
ENSDARG00000003607	7.12001	7.00879	35.875	36.4166	23.4252	30.1806	23.6114	16.7114	7.46851	o	+	o	o	o	o	o	-	nuclear receptor subfamily 2, group F, member 6a [Source:ZFIN;Acc:ZDB-GENE-030131-4362]
ENSDARG00000003616	30.249	33.3882	12.4451	11.2755	8.41662	7.89117	6.74941	7.86564	7.01165	o	-	o	o	o	o	o	o	ariadne ubiquitin-conjugating enzyme E2 binding protein homolog 1 (Drosophila) [Source:ZFIN;Acc:ZDB-GENE-030131-5213]
ENSDARG00000003631	20.9831	12.8091	3.19508	3.25541	2.00744	2.02898	2.28891	4.47878	5.34245	o	-	o	o	o	o	o	o	clock homolog 3 (mouse) [Source:ZFIN;Acc:ZDB-GENE-030408-2]
ENSDARG00000003632	0.00690174	0.00336788	0.0132787	0.00712647	0.510689	0.254858	0.803707	0.749571	1.63999	o	o	o	+	o	+	o	+	zgc:172270 [Source:ZFIN;Acc:ZDB-GENE-080204-67]
ENSDARG00000003635	0.186621	0.00735861	3.86254	10.4679	6.34326	5.49178	5.07964	5.00513	3.67665	-	+	+	o	o	o	o	o	monoacylglycerol O-acyltransferase 3b [Source:ZFIN;Acc:ZDB-GENE-110302-2]
ENSDARG00000003641	63.2865	77.09	75.2064	93.9361	51.2212	68.4518	38.1799	54.0225	24.914	o	o	o	o	o	o	o	-	trk-fused gene [Source:ZFIN;Acc:ZDB-GENE-030131-8410]
ENSDARG00000003642	14.1917	19.9335	6.8529	6.32662	6.70928	8.04519	8.91172	9.07758	9.22478	o	-	o	o	o	o	o	o	zinc finger, FYVE domain containing 19 [Source:HGNC Symbol;Acc:20758]
ENSDARG00000003655	25.4476	31.9436	5.33538	2.52498	11.071	18.1465	20.1604	47.0471	42.4642	o	-	-	+	o	o	+	o	transmembrane protein 59-like [Source:ZFIN;Acc:ZDB-GENE-040426-2651]
ENSDARG00000003675	4.26343	3.28015	2.15556	3.71603	6.51281	7.6503	6.33304	5.11302	4.2106	o	o	o	o	o	o	o	o	crystallin, lambda 1 [Source:ZFIN;Acc:ZDB-GENE-060810-7]
ENSDARG00000003680	1.28454	3.01573	0.0903049	1.87739	2.27541	1.83934	3.90069	6.58686	3.91336	+	-	+	o	o	+	o	o	runt-related transcription factor 1; translocated to, 1 (cyclin D-related) [Source:ZFIN;Acc:ZDB-GENE-060929-164]
ENSDARG00000003681	52.5537	58.9383	138.043	116.031	69.171	88.8317	61.3532	73.0625	62.6905	o	+	o	o	o	o	o	o	eukaryotic translation initiation factor 5 [Source:ZFIN;Acc:ZDB-GENE-030131-975]
ENSDARG00000003682	0.485692	0.412341	0.171288	1.05521	1.85736	1.61778	1.43125	3.33585	3.63782	o	-	+	o	o	o	+	o	chromosome 12 open reading frame 51 [Source:HGNC Symbol;Acc:26611]
ENSDARG00000003684	0.0452569	0.0827627	0.0454974	2.27864	1.8076	0.713165	1.03152	0.806596	0.370316	o	o	+	o	-	o	o	-	obscurin-like 1a [Source:ZFIN;Acc:ZDB-GENE-060503-649]
ENSDARG00000003687	0	0	0	0.0142748	0.0157751	0.0295564	0.00411224	0	0.00900705	o	o	o	o	o	o	o	o	Uncharacterized protein [Source:UniProtKB/TrEMBL;Acc:F1QA16]
ENSDARG00000003693	29.9447	27.3034	43.2424	49.7974	37.553	44.388	33.884	32.257	23.0745	o	o	o	o	o	o	o	o	histidyl-tRNA synthetase [Source:ZFIN;Acc:ZDB-GENE-040912-152]
ENSDARG00000003695	12.8205	36.053	24.3723	43.5372	115.206	126.22	142.251	131.222	160.493	+	o	o	+	o	o	o	o	voltage-dependent anion channel 3 [Source:ZFIN;Acc:ZDB-GENE-040426-2380]
ENSDARG00000003697	0.102783	0.0400236	0.0834945	0.990498	0.485698	0.670301	0.912103	0.807916	3.22129	o	o	+	-	o	o	o	+	solute carrier family 5 (iodide transporter), member 8-like [Source:ZFIN;Acc:ZDB-GENE-061110-98]
ENSDARG00000003699	9.50117	11.504	1.69281	3.86393	3.26416	1.88256	2.00799	2.88575	2.23006	o	-	+	o	o	o	o	o	ATPase, Cu++ transporting, alpha polypeptide [Source:ZFIN;Acc:ZDB-GENE-060825-45]
ENSDARG00000003701	542.363	365.015	2.57471	4.08985	1.17401	2.41205	1.07739	0.53338	3.26495	o	-	o	-	+	-	o	+	claudin g [Source:ZFIN;Acc:ZDB-GENE-010328-7]
ENSDARG00000003705	3.58754	2.09618	0.829891	3.50347	9.39823	11.239	10.4169	20.2917	24.7568	o	-	+	+	o	o	o	o	prion protein, related sequence 3 [Source:ZFIN;Acc:ZDB-GENE-041221-3]
ENSDARG00000003706	0.120565	0.0577979	0.0569731	0.520176	0.166749	0.205542	0.382049	0.316023	0.195174	o	o	+	-	o	o	o	o	ryanodine receptor 2b (cardiac) [Source:ZFIN;Acc:ZDB-GENE-061226-3]
ENSDARG00000003732	0.0950868	0.0765936	0.106139	0.952037	2.59266	3.91897	4.70446	1.20088	0.288269	o	o	+	+	o	o	-	-	microphthalmia-associated transcription factor a [Source:ZFIN;Acc:ZDB-GENE-990910-11]
ENSDARG00000003749	21.1844	17.655	34.3832	21.3998	24.0621	28.3359	29.0126	18.0042	6.85288	o	o	o	o	o	o	o	-	polymerase (DNA directed), beta [Source:ZFIN;Acc:ZDB-GENE-040830-1]
ENSDARG00000003750	16.8958	13.3737	30.2048	28.1821	22.5065	10.6705	8.0739	5.83878	3.46142	o	+	o	o	-	o	o	o	phosphoribosylformylglycinamidine synthase [Source:HGNC Symbol;Acc:8863]
ENSDARG00000003751	31.6238	28.7009	1.77546	2.26435	1.61901	1.04965	1.93381	1.54019	2.19049	o	-	o	o	o	o	o	o	LATS, large tumor suppressor, homolog 1 (Drosophila) [Source:ZFIN;Acc:ZDB-GENE-050523-2]
ENSDARG00000003754	3.0486	3.50337	0.682367	3.05119	6.19507	5.15325	5.31752	8.31356	13.9485	o	-	+	+	o	o	o	o	tetraspanin 2 [Source:HGNC Symbol;Acc:20659]
ENSDARG00000003757	37.7637	25.2548	11.1183	16.7505	13.4416	12.6377	14.3281	8.95038	10.3439	o	-	o	o	o	o	o	o	canopy1 [Source:ZFIN;Acc:ZDB-GENE-060315-3]
ENSDARG00000003769	18.4599	23.4604	4.07539	4.3968	2.91254	2.81594	2.23871	2.24772	1.44506	o	-	o	o	o	o	o	o	transcriptional adaptor 2 (ADA2 homolog, yeast)-beta [Source:ZFIN;Acc:ZDB-GENE-050522-557]
ENSDARG00000003776	21.856	17.9261	2.21519	4.35295	5.41589	5.2666	5.76329	8.59736	6.18195	o	-	o	o	o	o	o	o	phosphatidylinositol-5-phosphate 4-kinase, type II, alpha [Source:ZFIN;Acc:ZDB-GENE-080721-18]
ENSDARG00000003779	0.0114686	0.0532162	4.07893	7.77426	10.2609	8.64839	7.01427	9.15729	4.72534	+	+	o	o	o	o	o	o	catenin (cadherin-associated protein), delta 2b [Source:ZFIN;Acc:ZDB-GENE-070912-532]
ENSDARG00000003783	0.00217283	0.00158615	0.119024	0.00525964	0.0446411	0.00199415	0.007388	0.024209	0.710509	o	o	o	o	o	o	o	+	ephrin-B2 [Source:HGNC Symbol;Acc:3227]
ENSDARG00000003795	30.7547	77.4538	63.9578	192.151	224.855	267.072	267.401	282.485	401.332	+	o	+	o	o	o	o	o	isocitrate dehydrogenase 2 (NADP+), mitochondrial [Source:HGNC Symbol;Acc:5383]
ENSDARG00000003797	0.116556	0.0771175	0.0342076	0.0390455	0.997406	0.462014	1.27753	1.3383	2.80225	o	o	o	+	-	+	o	+	ankyrin repeat and SOCS box-containing 2a [Source:ZFIN;Acc:ZDB-GENE-030131-5355]
ENSDARG00000003803	0.00850017	0.0158561	0.0106549	0.102943	0.981722	1.03415	1.944	2.66881	1.1953	o	o	o	+	o	o	o	-	LIM homeobox 3 [Source:HGNC Symbol;Acc:6595]
ENSDARG00000003808	0.667156	0.00586562	8.31149	2.08178	63.1379	50.7697	65.7609	65.0567	117.886	-	+	-	+	o	o	o	o	aquaporin 3a [Source:ZFIN;Acc:ZDB-GENE-040426-2826]
ENSDARG00000003813	56.9957	43.3867	69.8081	57.0287	41.5615	41.3537	26.4989	29.1282	18.7948	o	o	o	o	o	o	o	o	signal recognition particle 54 [Source:ZFIN;Acc:ZDB-GENE-040426-818]
ENSDARG00000003818	5.89872	5.05913	11.3856	15.3702	15.2063	12.3825	9.66056	13.6388	8.09918	o	+	o	o	o	o	o	o	protein kinase, AMP-activated, gamma 1 non-catalytic subunit [Source:ZFIN;Acc:ZDB-GENE-040426-2188]
ENSDARG00000003820	0.353507	0.192234	0.121815	0.095749	0.817306	1.81502	2.19569	17.0769	54.8651	o	o	o	+	+	o	+	+	nuclear receptor subfamily 1, group D, member 2a [Source:ZFIN;Acc:ZDB-GENE-040504-1]
ENSDARG00000003827	16.7852	13.2989	13.0754	7.3786	5.04282	6.24706	4.47737	3.2485	3.02992	o	o	o	o	o	o	o	o	small nuclear RNA activating complex, polypeptide 1b [Source:ZFIN;Acc:ZDB-GENE-040426-716]
ENSDARG00000003829	19.9581	19.9615	7.14767	13.8809	8.28348	8.51137	8.28225	10.0543	6.45822	o	-	o	o	o	o	o	o	UDP-N-acetyl-alpha-D-galactosamine:polypeptide N-acetylgalactosaminyltransferase 2 (GalNAc-T2) [Source:HGNC Symbol;Acc:4124]
ENSDARG00000003835	4.77329	4.40953	44.6624	45.8576	25.0604	17.9781	17.1689	20.9301	24.8533	o	+	o	o	o	o	o	o	stomatin [Source:ZFIN;Acc:ZDB-GENE-980526-486]
ENSDARG00000003836	12.1594	17.2556	4.7913	4.95668	3.8897	1.72549	1.58957	4.69923	2.85947	o	-	o	o	-	o	+	o	transmembrane protein 63B [Source:HGNC Symbol;Acc:17735]
ENSDARG00000003841	2.41995	0.571783	1.178	3.25802	4.01808	4.45224	3.64063	3.07655	2.55217	-	+	+	o	o	o	o	o	chromosome 16 open reading frame 57 [Source:HGNC Symbol;Acc:25792]
ENSDARG00000003845	23.2131	25.9456	1.98765	7.62295	5.65625	7.04387	6.68193	7.37601	5.1756	o	-	+	o	o	o	o	o	choroideremia [Source:ZFIN;Acc:ZDB-GENE-030318-2]
ENSDARG00000003846	24.0531	13.4849	24.7292	25.7245	11.3113	26.3256	31.0689	22.9186	10.9509	o	o	o	-	+	o	o	-	mitochondrial ribosomal protein L21 [Source:HGNC Symbol;Acc:14479]
ENSDARG00000003854	5.64528	9.35979	5.88376	13.1887	8.94783	4.53724	3.67256	6.30163	5.78419	o	o	+	o	o	o	o	o	acyl-CoA synthetase long-chain family member 1 [Source:HGNC Symbol;Acc:3569]
ENSDARG00000003860	153.583	117.221	244.539	117.96	92.9926	99.6893	91.7048	46.595	18.4829	o	+	-	o	o	o	o	-	chromobox homolog 3a (HP1 gamma homolog, Drosophila) [Source:ZFIN;Acc:ZDB-GENE-030131-1158]
ENSDARG00000003865	4.66334	6.4133	2.0059	1.67828	1.69318	1.08649	1.62659	3.00622	2.03571	o	-	o	o	o	o	o	o	par-6 partitioning defective 6 homolog beta (C. elegans) [Source:ZFIN;Acc:ZDB-GENE-090312-133]
ENSDARG00000003866	18.392	22.0856	69.9955	55.4527	53.6164	42.8988	29.1865	42.4209	22.6625	o	+	o	o	o	o	o	o	transmembrane 9 superfamily member 2 [Source:ZFIN;Acc:ZDB-GENE-030131-6302]
ENSDARG00000003867	0.804253	0.694315	0.786902	1.46789	0.702341	1.55973	1.11892	1.89938	1.7163	o	o	o	-	+	o	o	o	cyclin-dependent kinase 20 [Source:ZFIN;Acc:ZDB-GENE-041212-84]
ENSDARG00000003869	9.44978	8.53638	5.31737	8.71653	8.88174	10.366	9.42393	9.14317	7.74587	o	o	o	o	o	o	o	o	2,4-dienoyl CoA reductase 1, mitochondrial [Source:ZFIN;Acc:ZDB-GENE-040718-142]
ENSDARG00000003872	22.5813	12.1755	2.41585	6.68265	8.37296	7.60913	7.71159	9.48377	5.90743	o	-	+	o	o	o	o	o	coiled-coil domain containing 102A [Source:ZFIN;Acc:ZDB-GENE-030131-4044]
ENSDARG00000003877	1.4715	1.6139	0.157709	0.767927	1.00879	1.06568	1.38487	3.11634	2.07536	o	-	+	o	o	o	+	o	Uncharacterized protein [Source:UniProtKB/TrEMBL;Acc:E7F8D8]
ENSDARG00000003882	2.9073	4.40613	1.54397	0.713962	0.966341	0.244119	0.448806	1.25301	0.697563	o	-	-	o	-	o	+	o	strawberry notch homolog 2a [Source:ZFIN;Acc:ZDB-GENE-100629-3]
ENSDARG00000003899	3.21123	2.89064	2.63115	1.64358	1.6307	1.96236	1.56058	1.17336	2.0205	o	o	o	o	o	o	o	o	zinc finger, DHHC-type containing 23 [Source:ZFIN;Acc:ZDB-GENE-040808-13]
ENSDARG00000003900	0.228438	0.738988	0.398811	0.524147	0.346662	0.164433	0.234327	0.510207	0.566387	+	o	o	o	o	o	o	o	Uncharacterized protein [Source:UniProtKB/TrEMBL;Acc:E7F5I7]
ENSDARG00000003902	3.38328	0.0294051	6.71221	7.00195	1.25466	3.15386	0.491833	4.24225	103.661	-	+	o	-	+	-	+	+	cathepsin L.1 [Source:ZFIN;Acc:ZDB-GENE-040718-61]
ENSDARG00000003903	0.00552422	0.00718818	0.0114758	0.0933357	0.0840441	0.0572605	0.136284	0.341416	1.61584	o	o	o	o	o	o	o	+	hyaluronan and proteoglycan link protein 2 [Source:ZFIN;Acc:ZDB-GENE-030131-8089]
ENSDARG00000003904	12.2758	12.2324	1.09867	1.49958	0.422355	1.418	0.172942	0.120769	0.199781	o	-	o	-	+	-	o	o	synaptonemal complex protein 1 [Source:ZFIN;Acc:ZDB-GENE-040910-6]
ENSDARG00000003909	0.212045	0.56716	0.189819	0.0572295	0.071689	0.0247763	0.0210404	0.109583	0.826979	+	o	-	o	o	o	o	+	finTRIM family, member 1 [Source:ZFIN;Acc:ZDB-GENE-070705-491]
ENSDARG00000003910	37.9716	38.8152	8.77481	5.4687	5.07594	4.70194	4.07476	4.86344	3.9209	o	-	o	o	o	o	o	o	mediator complex subunit 13 [Source:HGNC Symbol;Acc:22474]
ENSDARG00000003920	157.753	111.904	589.914	368.428	335.895	274.536	190.915	117.984	54.3507	o	+	o	o	o	o	o	-	SET translocation (myeloid leukemia-associated) B [Source:ZFIN;Acc:ZDB-GENE-030131-433]
ENSDARG00000003925	0.00971204	0.0189561	0.0560568	0.425424	0.92012	0.515927	0.709791	0.582755	0.749732	o	o	+	+	o	o	o	o	connexin 28.6 [Source:ZFIN;Acc:ZDB-GENE-040406-4]
ENSDARG00000003927	36.4175	21.703	16.458	17.9032	13.5738	12.3988	10.2536	9.40797	5.69677	o	o	o	o	o	o	o	o	claudin 12 [Source:ZFIN;Acc:ZDB-GENE-010328-14]
ENSDARG00000003931	25.3624	28.562	82.5772	10.1327	24.1467	23.6785	23.7985	19.8668	24.3667	o	+	-	+	o	o	o	o	CNDP dipeptidase 2 (metallopeptidase M20 family) [Source:ZFIN;Acc:ZDB-GENE-030131-5499]
ENSDARG00000003933	26.3704	21.6139	0.7466	1.61004	4.40998	8.55543	8.05266	18.3389	34.4202	o	-	+	+	o	o	+	o	pyruvate kinase, muscle, a [Source:ZFIN;Acc:ZDB-GENE-031201-4]
ENSDARG00000003934	9.60752	9.56813	2.00898	1.6366	1.60278	2.01042	1.85966	2.65258	5.60592	o	-	o	o	o	o	o	+	nucleoredoxin-like 2 [Source:HGNC Symbol;Acc:30482]
ENSDARG00000003938	64.0219	36.1676	53.0076	74.1241	55.9645	65.384	47.5801	26.7509	11.1398	o	o	o	o	o	o	o	-	replication protein A1 [Source:ZFIN;Acc:ZDB-GENE-030912-3]
ENSDARG00000003940	8.36199	10.7918	28.4781	21.082	19.1462	23.6602	17.0425	19.4892	5.49663	o	+	o	o	o	o	o	-	family with sequence similarity 54, member B [Source:ZFIN;Acc:ZDB-GENE-030131-6228]
ENSDARG00000003941	24.4467	20.4478	40.4609	22.1318	8.47659	12.6122	13.9132	5.92194	3.11276	o	o	o	-	o	o	-	o	RRS1 ribosome biogenesis regulator homolog (S. cerevisiae) [Source:ZFIN;Acc:ZDB-GENE-030131-9345]
ENSDARG00000003944	0	0.0151178	0.0298042	0.0145407	0.00519219	0.0200712	0.0135633	0.0371805	0.149481	o	o	o	o	o	o	o	o	Uncharacterized protein [Source:UniProtKB/TrEMBL;Acc:F1QE24]
ENSDARG00000003952	212.211	301.814	51.6049	101.722	150.084	139.769	114.471	137.669	100.442	o	-	o	o	o	o	o	o	profilin 2 [Source:ZFIN;Acc:ZDB-GENE-040115-4]
ENSDARG00000003961	1.50238	1.63912	2.03925	3.94033	3.15338	2.768	2.80517	3.29485	2.42948	o	o	o	o	o	o	o	o	poly (ADP-ribose) polymerase family, member 3 [Source:ZFIN;Acc:ZDB-GENE-030131-7435]
ENSDARG00000003963	2.99816	2.77039	7.04737	15.9448	8.31706	9.53015	9.31027	12.5565	7.86993	o	+	+	o	o	o	o	o	tnf receptor-associated factor 4a [Source:ZFIN;Acc:ZDB-GENE-040308-1]
ENSDARG00000003965	0.171457	0.0617091	0.0327537	0.328725	0.842593	1.08712	0.920646	0.827417	0.270613	o	o	+	+	o	o	o	-	T-cell leukemia, homeobox 1 [Source:ZFIN;Acc:ZDB-GENE-021021-2]
ENSDARG00000003968	76.9973	129.064	0.985605	0.538095	0.0695864	0.450397	0.0209661	0.0521455	1.04547	o	-	o	-	+	-	o	+	zgc:162969 [Source:ZFIN;Acc:ZDB-GENE-041008-244]
ENSDARG00000003969	0.754415	0.599399	0.604561	0.677625	0.414676	0.31185	0.140979	0.373328	4.105	o	o	o	o	o	o	+	+	Splicing factor 3B subunit 3 [Source:UniProtKB/Swiss-Prot;Acc:Q1LVE8]
ENSDARG00000003970	0	0.0298086	0.0172142	0.0358382	0.372285	0.18922	0.701725	1.38145	0.977475	o	o	o	+	o	+	o	o	tripartite motif containing 35 [Source:HGNC Symbol;Acc:16285]
ENSDARG00000003971	0.0149807	0.396359	0.880682	11.4212	9.65866	15.156	12.7081	17.6033	6.9598	+	+	+	o	o	o	o	-	islet2a [Source:ZFIN;Acc:ZDB-GENE-980526-562]
ENSDARG00000003973	10.8204	11.9515	2.55835	4.70338	2.59597	1.68737	1.88162	2.32743	2.9684	o	-	o	o	o	o	o	o	cysteine and histidine-rich domain (CHORD) containing 1 [Source:HGNC Symbol;Acc:14525]
ENSDARG00000003974	11.7842	16.2179	18.1135	16.913	14.031	15.7507	16.811	12.9177	10.6414	o	o	o	o	o	o	o	o	speckle-type POZ protein-like b [Source:ZFIN;Acc:ZDB-GENE-061103-277]
ENSDARG00000003977	2.10673	1.4561	0.824692	2.44832	1.70284	0.950052	1.21694	0.860251	5.16804	o	o	+	o	o	o	o	+	zgc:153896 [Source:ZFIN;Acc:ZDB-GENE-060825-119]
ENSDARG00000003984	5.13712	14.5961	4.54745	4.1343	2.66456	2.0996	2.02228	2.2563	1.19555	+	-	o	o	o	o	o	o	listerin E3 ubiquitin protein ligase 1 [Source:HGNC Symbol;Acc:13082]
ENSDARG00000003989	0.206493	0.280905	0.0361169	0.0587349	0.0649078	0.0486449	0.0309388	0.266579	0.27926	o	-	o	o	o	o	o	o	corticotropin releasing hormone receptor 1 [Source:ZFIN;Acc:ZDB-GENE-081231-1]
ENSDARG00000003991	0.14246	0.0185371	0.0433973	0.0423448	0.140386	0.26995	0.35934	2.56015	5.2796	-	o	o	o	o	o	+	+	four and a half LIM domains 2b [Source:ZFIN;Acc:ZDB-GENE-041010-121]
ENSDARG00000003994	0.0145307	0.150838	0.0601069	0.534016	2.03649	2.55013	2.05482	7.53579	5.43822	+	o	+	+	o	o	+	o	synaptotagmin IXa [Source:ZFIN;Acc:ZDB-GENE-031002-18]
ENSDARG00000003998	0.109061	0.0367918	0.0215874	0.279341	0.555869	0.559994	0.589372	2.208	3.15878	-	o	+	o	o	o	+	o	phytanoyl-CoA 2-hydroxylase interacting protein-like a [Source:ZFIN;Acc:ZDB-GENE-061215-64]
ENSDARG00000004015	0	0.0274671	0.0758553	1.5312	0.500991	0.363131	0.720734	1.31741	5.65767	+	o	+	-	o	o	o	+	adenylate cyclase activating polypeptide 1a [Source:ZFIN;Acc:ZDB-GENE-020809-4]
ENSDARG00000004017	0.35172	0.283439	23.769	10.412	8.02924	9.81596	9.1229	12.3629	9.35501	o	+	-	o	o	o	o	o	sperm associated antigen 1 [Source:ZFIN;Acc:ZDB-GENE-030131-9443]
ENSDARG00000004018	8.661	10.7	3.45335	4.48603	2.17143	2.3032	2.60827	2.87289	3.15752	o	-	o	-	o	o	o	o	carbohydrate (chondroitin 4) sulfotransferase 13 [Source:HGNC Symbol;Acc:21755]
ENSDARG00000004023	0.0140852	0.0504015	0.343259	9.51257	9.89868	17.5677	24.2556	39.7098	14.8063	o	+	+	o	o	o	o	-	islet1 [Source:ZFIN;Acc:ZDB-GENE-980526-112]
ENSDARG00000004026	0.0579254	0.0239824	0.00337716	0.00659051	0.0764732	0.0614063	0.0241382	0.0916325	0.23819	o	o	o	o	o	o	o	o	cholinergic receptor, muscarinic 5a [Source:ZFIN;Acc:ZDB-GENE-080723-32]
ENSDARG00000004034	7.70347	6.85346	6.70139	25.2752	26.2817	27.3456	21.0823	26.6637	21.3666	o	o	+	o	o	o	o	o	Rho GDP dissociation inhibitor (GDI) gamma [Source:ZFIN;Acc:ZDB-GENE-040426-1493]
ENSDARG00000004037	19.7251	32.9731	7.30178	7.8826	6.34018	6.93783	6.67347	5.96359	3.52019	o	-	o	o	o	o	o	o	component of oligomeric golgi complex 2 [Source:ZFIN;Acc:ZDB-GENE-040426-2671]
ENSDARG00000004046	29.3128	44.7164	18.3131	13.1647	8.43352	11.1107	9.45614	5.32801	6.0118	o	-	o	o	o	o	o	o	PHD finger protein 6 [Source:ZFIN;Acc:ZDB-GENE-030131-5278]
ENSDARG00000004049	6.7392	5.88748	45.712	23.343	23.8164	21.3919	25.1601	18.1719	5.24207	o	+	o	o	o	o	o	-	myristoylated alanine rich protein kinase C substrate a [Source:ZFIN;Acc:ZDB-GENE-050522-145]
ENSDARG00000004051	0.0104775	0.0136334	0.0671941	0.170468	0.398504	0.488711	0.557436	0.496659	0.669804	o	o	o	+	o	o	o	o	Uncharacterized protein [Source:UniProtKB/TrEMBL;Acc:E7FCW9]
ENSDARG00000004059	4.45553	10.2501	0.5272	0.506698	1.12843	0.681669	0.650747	0.710293	0.788284	+	-	o	+	o	o	o	o	galactokinase 2 [Source:ZFIN;Acc:ZDB-GENE-041114-143]
ENSDARG00000004060	0.228479	0.0301063	1.19077	16.4964	21.2421	25.2134	15.8644	20.2814	75.5689	-	+	+	o	o	o	o	+	basic helix-loop-helix family, member e40 [Source:ZFIN;Acc:ZDB-GENE-030131-3133]
ENSDARG00000004074	0.426108	0.280886	0.810804	1.6069	6.12079	4.71138	6.20007	10.3152	4.03377	o	+	o	+	o	o	o	-	BTB and CNC homology 1, basic leucine zipper transcription factor 2 [Source:ZFIN;Acc:ZDB-GENE-041001-139]
ENSDARG00000004078	15.1475	22.2866	32.5133	25.6765	13.7042	15.3941	10.2651	13.9702	8.72655	o	o	o	o	o	o	o	o	acyl-CoA synthetase long-chain family member 4a [Source:ZFIN;Acc:ZDB-GENE-040426-1565]
ENSDARG00000004082	0.00470801	0.0176797	0.0771784	0.70934	5.34763	2.71862	3.65928	2.03352	6.56247	o	o	+	+	o	o	o	+	connexin 39.9 [Source:ZFIN;Acc:ZDB-GENE-040406-2]
ENSDARG00000004094	7.96635	8.97222	15.0691	13.071	12.8372	14.7633	12.9413	14.7004	8.50039	o	o	o	o	o	o	o	o	acyl-CoA synthetase bubblegum family member 2 [Source:ZFIN;Acc:ZDB-GENE-030131-7099]
ENSDARG00000004105	0.0458537	0.0777781	0.403295	2.10387	2.1234	1.45451	1.93097	2.38976	2.58467	o	+	+	o	o	o	o	o	endothelium-specific receptor tyrosine kinase 1 [Source:ZFIN;Acc:ZDB-GENE-990415-55]
ENSDARG00000004109	0.00559665	0.0254885	0.014357	0.035022	0.0232217	0.0108771	0.00980038	0.0235072	0.0241101	o	o	o	o	o	o	o	o	Uncharacterized protein [Source:UniProtKB/TrEMBL;Acc:F1R016]
ENSDARG00000004111	0.131201	0.00659104	0.029736	0.058037	0.132966	0.0893926	0.149476	0.148508	0.132332	o	o	o	o	o	o	o	o	estrogen receptor 1 [Source:ZFIN;Acc:ZDB-GENE-020806-5]
ENSDARG00000004114	2.6533	3.24617	3.53645	3.69945	2.55458	2.75921	1.89419	1.71134	1.14492	o	o	o	o	o	o	o	o	Tel2 interacting protein 1 homolog (S. pombe) [Source:ZFIN;Acc:ZDB-GENE-080819-3]
ENSDARG00000004115	11.8821	13.3342	0.575515	1.1947	3.31384	2.82445	3.54602	5.34192	6.55126	o	-	+	+	o	o	o	o	mannosyl (alpha-1,3-)-glycoprotein beta-1,4-N-acetylglucosaminyltransferase, isozyme B [Source:ZFIN;Acc:ZDB-GENE-040704-19]
ENSDARG00000004130	11.7588	12.3473	1.79937	4.04517	2.88137	3.43299	2.54347	2.8413	1.12433	o	-	+	o	o	o	o	-	mevalonate kinase [Source:ZFIN;Acc:ZDB-GENE-041114-37]
ENSDARG00000004131	6.65237	8.15385	0.322411	1.4079	1.48848	1.39634	0.997916	0.678572	0.28871	o	-	+	o	o	o	o	-	rotatin [Source:ZFIN;Acc:ZDB-GENE-090609-5]
ENSDARG00000004132	27.4523	23.7438	9.14244	7.63031	5.67085	4.20527	4.21715	6.2287	4.06513	o	-	o	o	o	o	o	o	ubiquitin specific peptidase 19 [Source:ZFIN;Acc:ZDB-GENE-030131-3055]
ENSDARG00000004141	0.0105593	0.00368766	2.21441	6.27068	2.81132	3.35878	4.72927	6.47533	30.6759	o	+	+	-	o	o	o	+	zgc:92630 [Source:ZFIN;Acc:ZDB-GENE-040718-449]
ENSDARG00000004148	0.0756891	0.0562787	0.544353	1.57316	4.99863	4.43408	6.35751	15.9313	21.4479	o	+	+	+	o	o	+	o	amyloid beta (A4) precursor-like protein [Source:ZFIN;Acc:ZDB-GENE-040319-1]
ENSDARG00000004150	0.0840508	0.0100779	0.304108	0.100171	0.776979	1.48707	1.0833	3.32918	3.18041	o	o	-	+	o	o	+	o	glutamate receptor, metabotropic 2 [Source:HGNC Symbol;Acc:4594]
ENSDARG00000004151	21.3642	28.6007	6.28476	6.25245	3.64651	3.69241	3.03492	4.57167	2.34413	o	-	o	o	o	o	o	o	RAB23, member RAS oncogene family [Source:ZFIN;Acc:ZDB-GENE-050522-328]
ENSDARG00000004154	15.5948	15.9421	5.74133	2.72291	1.55851	0.990873	1.45751	1.78682	1.25	o	-	-	o	o	o	o	o	ORAI calcium release-activated calcium modulator 1 [Source:ZFIN;Acc:ZDB-GENE-050522-100]
ENSDARG00000004158	0.0322447	0.0374618	0.0472668	0.144127	0.582942	0.604296	0.988365	2.43784	1.76548	o	o	+	+	o	o	+	o	transmembrane protein 63C [Source:HGNC Symbol;Acc:23787]
ENSDARG00000004160	44.297	41.843	62.5537	38.5209	18.9913	25.1463	25.6224	20.3106	18.0603	o	o	o	-	o	o	o	o	receptor accessory protein 3 [Source:ZFIN;Acc:ZDB-GENE-040426-730]
ENSDARG00000004161	16.1595	17.9326	47.9643	38.9019	27.3615	37.9287	27.6619	26.5925	19.3884	o	+	o	o	o	o	o	o	IK cytokine [Source:ZFIN;Acc:ZDB-GENE-030131-960]
ENSDARG00000004167	3.97388	2.5657	2.24051	4.51154	4.2305	5.77443	4.08324	5.19667	2.28381	o	o	+	o	o	o	o	-	zgc:110366 [Source:ZFIN;Acc:ZDB-GENE-050417-302]
ENSDARG00000004169	136.821	80.2878	140.49	115.395	304.057	268.155	244.781	102.415	50.5627	o	o	o	+	o	o	-	-	stathmin 1a [Source:ZFIN;Acc:ZDB-GENE-031006-14]
ENSDARG00000004171	15.7027	14.2937	23.5984	20.2813	14.6909	14.4159	12.943	12.3116	12.7258	o	o	o	o	o	o	o	o	Rab acceptor 1 (prenylated) [Source:ZFIN;Acc:ZDB-GENE-040625-146]
ENSDARG00000004173	32.6475	50.404	27.3283	43.1302	37.588	34.9464	29.3023	31.4496	16.3955	o	o	o	o	o	o	o	o	coatomer protein complex, subunit alpha [Source:ZFIN;Acc:ZDB-GENE-020905-2]
ENSDARG00000004174	46.045	55.8371	47.0699	41.887	31.9049	25.4728	20.0324	28.2663	13.9934	o	o	o	o	o	o	o	-	CCR4-NOT transcription complex, subunit 1 [Source:ZFIN;Acc:ZDB-GENE-040915-1]
ENSDARG00000004176	2.70563	3.51901	0.352066	1.45999	1.01178	0.911331	0.572044	0.645565	0.328125	o	-	+	o	o	o	o	o	unc-51-like kinase 4 (C. elegans) [Source:HGNC Symbol;Acc:15784]
ENSDARG00000004177	29.5781	21.2316	2.8203	1.87046	1.69957	1.47067	1.99629	2.81691	9.13128	o	-	o	o	o	o	o	+	family with sequence similarity 169, member Ab [Source:ZFIN;Acc:ZDB-GENE-091118-95]
ENSDARG00000004184	4.29259	4.0063	0.712131	1.4494	1.4126	1.03199	0.894258	1.59939	0.975957	o	-	+	o	o	o	o	o	neurofibromin 1a [Source:ZFIN;Acc:ZDB-GENE-091111-4]
ENSDARG00000004187	0.61337	0.075233	0.251497	0.418434	1.09171	1.90864	1.97675	10.8331	53.1169	-	+	o	+	o	o	+	+	DnaJ (Hsp40) homolog, subfamily B, member 5 [Source:HGNC Symbol;Acc:14887]
ENSDARG00000004189	85.0774	64.2446	105.172	51.8643	37.9436	33.5499	29.9925	25.4829	13.4098	o	o	-	o	o	o	o	o	chromobox homolog 1a (HP1 beta homolog Drosophila) [Source:ZFIN;Acc:ZDB-GENE-030131-4945]
ENSDARG00000004196	0.0153251	0.0116324	1.63642	3.87515	2.43927	2.34304	2.51189	2.74259	2.63489	o	+	+	o	o	o	o	o	tumor necrosis factor (ligand) superfamily, member 10 like [Source:ZFIN;Acc:ZDB-GENE-010801-1]
ENSDARG00000004199	0.13543	0	0.0938025	0.813578	10.1147	10.5459	7.22821	7.04384	0.610945	-	+	+	+	o	o	o	-	sperm adhesion molecule 1 [Source:ZFIN;Acc:ZDB-GENE-050506-63]
ENSDARG00000004204	0.261282	0.250738	0.839924	2.57107	0.889877	1.80059	0.66074	0.791729	0.378187	o	+	+	-	+	-	o	-	EF-hand domain (C-terminal) containing 2 [Source:ZFIN;Acc:ZDB-GENE-031001-10]
ENSDARG00000004211	30.6091	20.1481	3.75669	9.05627	15.2022	18.9621	16.7152	14.8314	17.621	o	-	+	o	o	o	o	o	coiled-coil domain containing 106 [Source:HGNC Symbol;Acc:30181]
ENSDARG00000004218	0.0859118	0.801158	4.68826	11.0487	8.25812	9.93555	7.86577	10.6537	7.19101	+	+	+	o	o	o	o	o	Rho family GTPase 1 like [Source:ZFIN;Acc:ZDB-GENE-060315-7]
ENSDARG00000004219	0.577667	0.19659	0.0968921	0.0616832	0.270415	0.336808	0.327501	0.797789	1.51634	-	o	o	o	o	o	+	o	solute carrier family 6 (neurotransmitter transporter, dopamine), member 3 [Source:HGNC Symbol;Acc:11049]
ENSDARG00000004221	0.0041291	0.0402963	0.26216	0.524523	0.145626	0.208648	0.201179	0.0619399	0.0447264	o	+	+	-	o	o	o	o	dynein, axonemal, heavy polypeptide 9 [Source:ZFIN;Acc:ZDB-GENE-020925-1]
ENSDARG00000004232	0.0864949	0.0477477	2.10286	21.3124	53.7802	65.9049	56.4825	14.6169	3.38122	o	+	+	+	o	o	-	-	deltaB [Source:ZFIN;Acc:ZDB-GENE-980526-114]
ENSDARG00000004243	0.0735322	0.0296155	0.0538946	0.0547787	0.0411643	0.0907366	0.0407574	0.453824	0.734892	o	o	o	o	o	o	+	o	amiloride-sensitive cation channel 4 b [Source:ZFIN;Acc:ZDB-GENE-040513-6]
ENSDARG00000004246	0.142486	0.00907543	1.11216	7.02366	5.67034	4.36224	4.70848	6.95237	4.19369	o	+	+	o	o	o	o	o	slit (Drosophila) homolog 2 [Source:ZFIN;Acc:ZDB-GENE-010306-3]
ENSDARG00000004251	24.0106	23.633	15.6385	16.4737	16.4425	17.3061	12.2493	7.21481	4.12082	o	o	o	o	o	o	o	o	dihydrofolate reductase [Source:ZFIN;Acc:ZDB-GENE-010406-5]
ENSDARG00000004256	0.349943	6.48132	24.6698	4.92236	2.70932	2.54304	1.9761	1.4493	0.596443	+	+	-	o	o	o	o	-	wingless-type MMTV integration site family, member 11 [Source:ZFIN;Acc:ZDB-GENE-990603-12]
ENSDARG00000004260	1.48304	0.95172	0.0864643	0.0991316	0.265717	0.228065	0.446316	0.796843	1.08346	o	-	o	+	o	o	o	o	cullin 5b [Source:ZFIN;Acc:ZDB-GENE-091113-45]
ENSDARG00000004261	105.054	94.1609	43.9849	76.4234	61.9987	66.5351	61.3	57.3314	20.0192	o	-	o	o	o	o	o	-	transmembrane emp24 protein transport domain containing 9 [Source:ZFIN;Acc:ZDB-GENE-050417-434]
ENSDARG00000004262	0.00821775	0.00659706	0.00750372	0.0776881	0.0950514	0.137876	0.100022	0.151647	1.83172	o	o	o	o	o	o	o	+	cytochrome P450, family 46, subfamily A, polypeptide 2 [Source:ZFIN;Acc:ZDB-GENE-040426-1184]
ENSDARG00000004265	0.133935	0.0477859	4.64112	3.77696	2.04961	1.70177	2.63777	3.33646	5.47189	o	+	o	o	o	o	o	o	zgc:109986 [Source:ZFIN;Acc:ZDB-GENE-050522-136]
ENSDARG00000004270	40.9445	46.0732	3.74391	6.29644	8.30999	8.61241	7.84194	11.2272	12.9085	o	-	o	o	o	o	o	o	atlastin 3 [Source:ZFIN;Acc:ZDB-GENE-041010-109]
ENSDARG00000004274	10.116	7.07604	9.03199	13.2218	8.86143	11.2459	9.6503	4.78847	4.18952	o	o	o	o	o	o	o	o	zgc:112496 [Source:ZFIN;Acc:ZDB-GENE-050320-25]
ENSDARG00000004280	34.0877	33.0547	26.2889	26.7561	21.7779	25.1156	16.4115	15.8459	8.52901	o	o	o	o	o	o	o	o	SEH1-like (S. cerevisiae) [Source:ZFIN;Acc:ZDB-GENE-030131-6689]
ENSDARG00000004282	0.033964	0.0169978	1.65709	1.30137	1.19243	1.25079	1.88006	4.53679	2.68019	o	+	o	o	o	o	+	o	zgc:77375 [Source:ZFIN;Acc:ZDB-GENE-040426-1827]
ENSDARG00000004291	0.501799	1.26788	0.174132	0.238733	0.631037	0.39856	0.7733	1.89422	1.76397	+	-	o	+	o	o	+	o	HECT, C2 and WW domain containing E3 ubiquitin protein ligase 1 [Source:HGNC Symbol;Acc:22195]
ENSDARG00000004296	0.61625	0.0319765	0.543117	5.40354	17.5771	22.107	16.2855	20.6459	27.375	-	+	+	+	o	o	o	o	alpha-1-microglobulin/bikunin precursor, like [Source:ZFIN;Acc:ZDB-GENE-040426-1608]
ENSDARG00000004297	13.0235	30.7768	10.5282	23.7951	16.6194	25.7211	24.2327	38.9594	34.8415	+	-	+	o	o	o	o	o	interferon regulatory factor 2 binding protein-like [Source:HGNC Symbol;Acc:14282]
ENSDARG00000004301	0.0994528	0.0134801	1.16666	2.07707	2.63351	3.18655	2.76961	3.67001	3.54629	o	+	o	o	o	o	o	o	ras homolog gene family, member Gb [Source:ZFIN;Acc:ZDB-GENE-030131-8877]
ENSDARG00000004302	1.48549	0.871753	0.105469	0.445385	0.743885	0.897731	1.0782	3.42949	2.8519	o	-	+	o	o	o	+	o	solute carrier family 45, member 1 [Source:HGNC Symbol;Acc:17939]
ENSDARG00000004305	2.37175	1.20543	0.0684319	0.852864	2.41494	2.37545	2.49104	7.41832	4.20342	o	-	+	+	o	o	+	o	vang-like 1 (van gogh, Drosophila) [Source:ZFIN;Acc:ZDB-GENE-040621-2]
ENSDARG00000004306	33.2701	31.4308	2.15865	2.64839	2.1746	2.34869	1.7444	4.41718	2.25554	o	-	o	o	o	o	+	o	kelch-like 18 (Drosophila) [Source:ZFIN;Acc:ZDB-GENE-030131-5785]
ENSDARG00000004307	0.0617635	0.0241102	0.815971	3.4089	3.49381	4.36137	5.41224	6.26317	2.84584	o	+	+	o	o	o	o	-	LY6/PLAUR domain containing 6 [Source:ZFIN;Acc:ZDB-GENE-040912-117]
ENSDARG00000004308	10.4848	14.1562	8.52656	9.1736	6.86506	6.65442	6.58773	7.22148	5.2763	o	o	o	o	o	o	o	o	family with sequence similarity 8, member A1 [Source:ZFIN;Acc:ZDB-GENE-050410-14]
ENSDARG00000004311	18.1948	18.7072	2.83428	8.42604	11.1558	11.8048	9.81529	9.9704	9.25975	o	-	+	o	o	o	o	o	low density lipoprotein receptor adaptor protein 1a [Source:ZFIN;Acc:ZDB-GENE-030328-13]
ENSDARG00000004312	29.6063	35.4589	52.6522	63.9734	24.7822	47.533	31.9618	37.6613	61.9816	o	o	o	-	o	o	o	o	VAMP (vesicle-associated membrane protein)-associated protein A [Source:ZFIN;Acc:ZDB-GENE-030131-6540]
ENSDARG00000004318	4.28781	2.2311	0.962766	3.34015	5.75052	6.02596	5.15281	6.49978	4.95001	o	-	+	o	o	o	o	o	COBW domain containing [Source:ZFIN;Acc:ZDB-GENE-040426-2388]
ENSDARG00000004322	0.343625	0.0707954	0.0587664	0.103931	0.138617	0.152118	0.18465	0.975949	0.673525	-	o	o	o	o	o	+	o	Usher syndrome 1G (autosomal recessive) [Source:HGNC Symbol;Acc:16356]
ENSDARG00000004325	7.318	9.87317	1.58513	1.9279	1.79779	3.42115	3.41411	4.05578	9.49149	o	-	o	o	o	o	o	+	caspase 9, apoptosis-related cysteine protease [Source:ZFIN;Acc:ZDB-GENE-030825-5]
ENSDARG00000004328	0.0135838	0.0441886	7.19578	4.10566	2.12297	1.07361	1.52727	0.252673	0.0491541	o	+	o	o	o	o	-	o	lin-28 homolog A (C. elegans) [Source:HGNC Symbol;Acc:15986]
ENSDARG00000004342	163.495	124.745	263.361	194.342	96.4598	111.699	119.435	78.2548	64.9477	o	+	o	-	o	o	o	o	serine/arginine-rich splicing factor 11 [Source:ZFIN;Acc:ZDB-GENE-030131-605]
ENSDARG00000004343	34.8526	25.0176	37.9779	17.8383	17.1003	24.4175	22.9672	14.469	12.5087	o	o	-	o	o	o	o	o	RD RNA binding protein [Source:ZFIN;Acc:ZDB-GENE-040718-69]
ENSDARG00000004355	0	0.0145348	0.0358184	0.139799	0	0.0434186	0.0235875	0.0469174	0.12126	o	o	o	o	o	o	o	o	nuclear receptor subfamily 0, group B, member 2b [Source:ZFIN;Acc:ZDB-GENE-080403-9]
ENSDARG00000004358	0.0269371	0.0145022	0.0584363	0.0289304	0.254911	0.582248	2.33367	50.1362	15.8065	o	o	o	o	+	+	+	-	guanine nucleotide binding protein (G protein), beta polypeptide 3a [Source:ZFIN;Acc:ZDB-GENE-040718-134]
ENSDARG00000004363	1.59745	1.19844	3.96557	12.902	5.63975	6.24644	6.06963	7.23479	5.82198	o	+	+	-	o	o	o	o	lipoma HMGIC fusion partner [Source:ZFIN;Acc:ZDB-GENE-041212-82]
ENSDARG00000004372	0.0694906	0.146484	1.73004	4.44242	3.15049	2.64078	2.71798	2.88874	2.22791	o	+	+	o	o	o	o	o	formin-like 3 [Source:HGNC Symbol;Acc:23698]
ENSDARG00000004377	0.91111	1.4852	0.262082	3.89039	4.07573	3.00007	3.56436	3.81381	6.93928	o	-	+	o	o	o	o	o	protein phosphatase 1, regulatory subunit 13B [Source:HGNC Symbol;Acc:14950]
ENSDARG00000004378	0.107559	0.00571956	0.473343	4.69755	3.03421	3.33744	3.03431	3.43947	3.8138	o	+	+	o	o	o	o	o	Yes-related kinase [Source:ZFIN;Acc:ZDB-GENE-030131-9517]
ENSDARG00000004392	28.2525	17.22	5.08263	14.1982	12.0143	11.3871	9.02467	5.5441	4.04839	o	-	+	o	o	o	o	o	hematopoietic death receptor [Source:ZFIN;Acc:ZDB-GENE-030826-5]
ENSDARG00000004396	21.0848	23.3257	7.9564	8.13353	3.14793	2.62102	1.57146	1.78241	4.5963	o	-	o	-	o	o	o	+	UDP-GlcNAc:betaGal beta-1,3-N-acetylglucosaminyltransferase 5b [Source:ZFIN;Acc:ZDB-GENE-041010-166]
ENSDARG00000004402	0.121817	0.143414	9.51625	6.96954	7.35703	9.36487	10.7394	15.7327	8.95603	o	+	o	o	o	o	o	o	ELOVL family member 6, elongation of long chain fatty acids (yeast) [Source:ZFIN;Acc:ZDB-GENE-030114-1]
ENSDARG00000004405	36.797	40.2668	4.70993	1.25603	1.55272	2.07997	1.60542	2.10001	1.56701	o	-	-	o	o	o	o	o	sorting nexin 10a [Source:ZFIN;Acc:ZDB-GENE-050809-44]
ENSDARG00000004406	2.72382	1.2754	1.99828	3.35085	2.8825	4.07057	4.08902	3.52259	1.3316	-	o	o	o	o	o	o	-	sepiapterin reductase a [Source:ZFIN;Acc:ZDB-GENE-050522-412]
ENSDARG00000004415	0.10558	0.0238739	1.23459	5.63816	9.14111	8.90176	10.4754	18.2716	11.3989	-	+	+	o	o	o	o	o	transcription factor 7-like 2 (T-cell specific, HMG-box) [Source:ZFIN;Acc:ZDB-GENE-991110-8]
ENSDARG00000004427	24.2514	24.379	81.3393	38.8174	35.8825	46.4156	65.2662	23.8897	19.9825	o	+	-	o	o	o	-	o	dpy-30 homolog (C. elegans) [Source:ZFIN;Acc:ZDB-GENE-040718-136]
ENSDARG00000004433	0.0450531	0.0453001	0.367735	1.48909	0.880858	1.20462	0.703714	0.503803	0.839839	o	+	+	o	o	o	o	o	Bruton agammaglobulinemia tyrosine kinase [Source:ZFIN;Acc:ZDB-GENE-070531-1]
ENSDARG00000004436	4.8683	3.46263	10.6598	8.15327	6.50224	7.86136	7.64031	4.31466	2.42992	o	+	o	o	o	o	o	o	family with sequence similarity 92, member A1 [Source:ZFIN;Acc:ZDB-GENE-040801-123]
ENSDARG00000004445	0.0573681	0.0328451	0.0279614	0.0531306	0.039672	0.0564908	0.0297829	0.685701	0.82621	o	o	o	o	o	o	+	o	glutamate receptor, metabotropic 5 [Source:HGNC Symbol;Acc:4597]
ENSDARG00000004447	1.6614	3.11429	0.659314	7.01464	2.86091	2.35454	2.32262	2.65162	2.40208	o	-	+	-	o	o	o	o	apelin receptor [Source:HGNC Symbol;Acc:339]
ENSDARG00000004451	4.07835	2.15646	1.84448	6.2165	3.84737	3.98605	5.33649	6.9878	6.00833	o	o	+	o	o	o	o	o	tumor necrosis factor receptor superfamily, member a [Source:ZFIN;Acc:ZDB-GENE-010802-1]
ENSDARG00000004452	33.2497	28.7808	107.886	102.663	97.6539	83.3591	83.7646	76.0512	42.4285	o	+	o	o	o	o	o	o	TAR DNA binding protein, like [Source:ZFIN;Acc:ZDB-GENE-031030-1]
ENSDARG00000004455	0.138684	0.0812058	0.104506	1.34298	2.53428	1.58126	1.92265	1.18581	1.0915	o	o	+	o	o	o	o	o	purinergic receptor P2X, ligand-gated ion channel, 5 [Source:ZFIN;Acc:ZDB-GENE-030319-5]
ENSDARG00000004459	1.74193	0.216901	0.283293	0.130388	0.651293	0.842311	0.503523	1.02021	4.39823	-	o	o	+	o	o	o	+	wu:fk57d06 [Source:ZFIN;Acc:ZDB-GENE-030131-7635]
ENSDARG00000004460	110.662	115.961	19.0147	15.1637	15.944	21.9165	15.8247	15.0391	5.12359	o	-	o	o	o	o	o	-	PPPDE peptidase domain containing 1 [Source:ZFIN;Acc:ZDB-GENE-040801-39]
ENSDARG00000004470	38.3757	32.8551	7.79327	16.3723	25.3724	33.7452	30.936	26.5234	10.5351	o	-	+	o	o	o	o	-	protein kinase C substrate 80K-H [Source:ZFIN;Acc:ZDB-GENE-040426-770]
ENSDARG00000004472	0.479727	0.939848	0.869033	1.46892	3.38212	4.34608	5.64748	12.3064	5.71309	o	o	o	+	o	o	+	-	alpha tubulin acetyltransferase 1 [Source:ZFIN;Acc:ZDB-GENE-040426-2120]
ENSDARG00000004473	0.00981178	0.00585792	0.0227359	0.0610073	0.49032	0.393306	0.273882	0.763138	0.64142	o	o	o	+	o	o	+	o	T-box 21 [Source:ZFIN;Acc:ZDB-GENE-080104-3]
ENSDARG00000004492	18.1789	23.4104	4.48812	7.19385	4.47604	4.48992	6.42827	5.86623	4.94064	o	-	o	o	o	o	o	o	phosphate cytidylyltransferase 1, choline, alpha b [Source:ZFIN;Acc:ZDB-GENE-050522-114]
ENSDARG00000004498	0.00941147	0.220943	0.00879367	0.0152143	0.277114	0.154001	0.2746	0.203769	0.655388	o	-	o	o	o	o	o	+	XK, Kell blood group complex subunit-related family, member 8 [Source:HGNC Symbol;Acc:25508]
ENSDARG00000004502	25.4457	21.9045	1.57996	1.34115	1.76954	1.49223	2.20855	2.62135	3.35543	o	-	o	o	o	o	o	o	REST corepressor 3 [Source:ZFIN;Acc:ZDB-GENE-050208-371]
ENSDARG00000004517	17.5082	29.0206	51.8006	30.7909	16.9413	20.5461	13.2307	11.4387	3.43636	o	o	o	o	o	o	o	-	phosphoribosyl pyrophosphate amidotransferase [Source:ZFIN;Acc:ZDB-GENE-041210-323]
ENSDARG00000004525	12.5094	11.5428	15.0177	7.54716	3.07411	3.23868	2.43654	2.05889	1.4938	o	o	o	-	o	o	o	o	chromosome 1 open reading frame 35 [Source:HGNC Symbol;Acc:19032]
ENSDARG00000004527	23.5952	18.2077	40.5996	69.6494	55.5588	60.6545	53.9563	36.1944	20.5539	o	+	o	o	o	o	o	o	protein (peptidylprolyl cis/trans isomerase) NIMA-interacting, 4 (parvulin) [Source:ZFIN;Acc:ZDB-GENE-050522-117]
ENSDARG00000004529	87.2585	66.4486	1.73596	0.501034	0.114294	0.22604	0.216401	0.207158	0.194615	o	-	-	-	o	o	o	o	zgc:173742 [Source:ZFIN;Acc:ZDB-GENE-030131-6489]
ENSDARG00000004532	0.156658	0.539973	0.241551	0.942771	3.81706	3.00363	2.79718	4.368	6.21355	+	-	+	+	o	o	o	o	cordon-bleu homolog (mouse) [Source:ZFIN;Acc:ZDB-GENE-091020-11]
ENSDARG00000004537	12.8124	17.7566	2.80868	4.03727	5.85988	2.94918	3.4314	5.10907	4.38959	o	-	o	o	o	o	o	o	myeloid/lymphoid or mixed-lineage leukemia (trithorax homolog, Drosophila) [Source:ZFIN;Acc:ZDB-GENE-080521-3]
ENSDARG00000004539	0.118137	0.00495876	3.08432	9.95384	6.09557	7.73975	6.6904	9.27696	27.0306	-	+	+	o	o	o	o	+	prostaglandin-endoperoxide synthase 2a [Source:ZFIN;Acc:ZDB-GENE-020530-2]
ENSDARG00000004541	3.16767	2.03118	0.275912	0.41217	0.0926182	0.508099	0.0792206	0.119656	0.0522334	o	-	o	-	+	-	o	o	dynein, axonemal, intermediate chain 2 [Source:HGNC Symbol;Acc:18744]
ENSDARG00000004561	0.049524	0.00384159	0.0100857	0.0671461	0.0627871	0.00811005	0.0393229	0.12134	0.3385	-	+	+	o	-	+	o	o	protein kinase C, gamma [Source:ZFIN;Acc:ZDB-GENE-090206-1]
ENSDARG00000004574	9.57862	10.736	0.867565	1.94998	1.33267	1.12853	0.837421	1.34716	0.628351	o	-	+	o	o	o	o	-	general transcription factor IIIC, polypeptide 2, beta [Source:ZFIN;Acc:ZDB-GENE-041014-349]
ENSDARG00000004576	10.124	9.17121	9.0766	7.57741	9.18343	7.98484	6.20351	3.49343	0.835164	o	o	o	o	o	o	o	-	polo-like kinase 4 (Drosophila) [Source:ZFIN;Acc:ZDB-GENE-030619-14]
ENSDARG00000004577	0.0255419	0.0456987	0.0532368	0.443536	1.89878	3.05291	4.3497	9.47912	7.9139	o	o	+	+	o	o	+	o	zgc:194665 [Source:ZFIN;Acc:ZDB-GENE-080722-38]
ENSDARG00000004580	0.0184203	0.0102748	0.0413467	1.16998	4.59534	7.41358	10.4501	19.464	14.7503	o	o	+	+	o	o	o	o	nicotinamide nucleotide adenylyltransferase 2 [Source:ZFIN;Acc:ZDB-GENE-030131-8201]
ENSDARG00000004581	36.3449	34.8713	8.93929	14.4643	9.30209	9.4669	7.30374	10.8487	6.74825	o	-	o	o	o	o	o	o	sel-1 suppressor of lin-12-like (C. elegans) [Source:HGNC Symbol;Acc:10717]
ENSDARG00000004586	0.0209626	0.0105115	0.103709	0.322322	0.219517	0.190125	0.231817	0.26055	0.496668	o	o	+	o	o	o	o	o	neurotrophic tyrosine kinase, receptor, type 1 [Source:ZFIN;Acc:ZDB-GENE-980526-118]
ENSDARG00000004587	1.43636	4.74711	7.44518	8.44363	7.8993	8.12645	8.94212	8.2275	14.3809	+	o	o	o	o	o	o	o	K(lysine) acetyltransferase 5 [Source:HGNC Symbol;Acc:5275]
ENSDARG00000004588	1.16243	1.25333	2.75815	29.5694	41.1642	56.2733	70.7194	140.049	61.5207	o	+	+	o	o	o	o	-	SRY-box containing gene 4a [Source:ZFIN;Acc:ZDB-GENE-030131-8290]
ENSDARG00000004594	21.1516	18.7551	24.5066	7.97026	5.31938	6.13132	5.91657	4.89892	1.82399	o	o	-	o	o	o	o	-	zinc finger protein 800 [Source:HGNC Symbol;Acc:27267]
ENSDARG00000004597	0.00422813	0.0120459	0.458338	0.0579303	0.266318	0.098356	0.287602	0.893211	0.661044	o	+	-	+	-	o	+	o	leucine rich repeat containing 4Ba [Source:ZFIN;Acc:ZDB-GENE-080327-25]
ENSDARG00000004598	0.00824141	0.0107238	0.0211416	0.00515721	0.0170977	0.00533907	0.00297134	0.00494512	0.00497036	o	o	o	o	o	o	o	o	odorant receptor, family C, subfamily 102, member 2 [Source:ZFIN;Acc:ZDB-GENE-010308-4]
ENSDARG00000004616	6.50477	8.28482	9.53007	9.16847	9.33642	11.6989	9.96928	7.94244	4.32046	o	o	o	o	o	o	o	o	myotubularin related protein 2 [Source:ZFIN;Acc:ZDB-GENE-990715-14]
ENSDARG00000004618	0.244328	0.37169	0.762726	0.78713	1.81882	2.01347	2.18126	2.21848	1.72057	o	+	o	+	o	o	o	o	syntaxin 2 [Source:HGNC Symbol;Acc:3403]
ENSDARG00000004621	0.0967342	0.00484495	2.10282	4.54251	18.3557	23.6806	37.4796	90.7163	65.9241	-	+	+	+	o	o	+	o	glycoprotein M6Ab [Source:ZFIN;Acc:ZDB-GENE-030710-8]
ENSDARG00000004627	8.57806	3.38753	0.588539	0.28411	0.0734823	0.425549	0.373394	1.28678	1.15353	-	-	-	-	+	o	+	o	pannexin 3 [Source:HGNC Symbol;Acc:20573]
ENSDARG00000004632	39.7088	43.1513	19.0795	23.1143	19.6584	15.3256	19.9343	17.6108	12.7192	o	-	o	o	o	o	o	o	egl nine homolog 1 (C. elegans) [Source:ZFIN;Acc:ZDB-GENE-040718-338]
ENSDARG00000004633	0.021615	0.0166197	0.0378059	0.0288966	0.15649	0.229864	0.302256	0.52643	0.587907	o	o	o	o	o	o	o	o	epsin 3 [Source:HGNC Symbol;Acc:18235]
ENSDARG00000004634	13.2204	21.6877	4.26016	7.84252	3.71915	3.67417	3.60862	4.4768	4.077	o	-	o	-	o	o	o	o	oxysterol binding protein [Source:HGNC Symbol;Acc:8503]
ENSDARG00000004635	0.0376371	0.00918329	0.949408	6.27271	2.81443	1.88722	2.29965	2.65432	1.99144	-	+	+	-	o	o	o	o	eph receptor A7 [Source:ZFIN;Acc:ZDB-GENE-030131-3745]
ENSDARG00000004636	31.982	25.9215	13.0104	9.73604	5.33363	6.00791	5.04008	5.53609	3.20705	o	o	o	o	o	o	o	o	coiled-coil domain containing 9 [Source:HGNC Symbol;Acc:24560]
ENSDARG00000004643	0.497274	0.66617	0.169962	0.0927175	0.139845	0.125572	0.1498	1.95647	4.15436	o	-	o	o	o	o	+	+	cadherin-related family member 1a [Source:ZFIN;Acc:ZDB-GENE-040924-4]
ENSDARG00000004647	24.5202	23.2082	4.16607	3.84767	3.20138	3.14209	2.8799	1.59148	4.27213	o	-	o	o	o	o	o	+	spindle and centriole associated protein 1 [Source:ZFIN;Acc:ZDB-GENE-041212-64]
ENSDARG00000004648	0.00576313	0.00321388	0.00666603	0.0551084	0.323641	0.300744	0.358577	1.76266	1.62598	o	o	o	+	o	o	+	o	potassium channel tetramerisation domain containing 16a [Source:ZFIN;Acc:ZDB-GENE-060117-1]
ENSDARG00000004658	0.0267348	0.0173938	0.0971583	14.725	10.3317	15.3164	14.7094	10.0903	14.084	o	o	+	o	o	o	o	o	ARP2 actin-related protein 2 homolog (yeast) [Source:HGNC Symbol;Acc:169]
ENSDARG00000004665	164.826	347.334	52.1082	139.983	51.8923	77.7167	79.4591	101.966	27.0938	+	-	+	-	o	o	o	-	heat shock protein 5 [Source:ZFIN;Acc:ZDB-GENE-031001-11]
ENSDARG00000004672	6.25155	11.7117	1.1146	6.09477	3.68861	4.11985	3.65224	4.44029	4.2852	o	-	+	o	o	o	o	o	protein tyrosine kinase 2a [Source:ZFIN;Acc:ZDB-GENE-020114-1]
ENSDARG00000004680	44.7748	31.0875	14.8783	18.7469	17.8546	21.2484	19.6684	23.0438	22.1027	o	-	o	o	o	o	o	o	DnaJ (Hsp40) homolog, subfamily B, member 6a [Source:ZFIN;Acc:ZDB-GENE-040718-45]
ENSDARG00000004686	0.0333726	0	0.107013	0.344578	0.0346175	0.205389	0.28618	0.160198	0.150952	o	o	o	o	o	o	o	o	Uncharacterized protein [Source:UniProtKB/TrEMBL;Acc:F1RBE8]
ENSDARG00000004687	3.74742	6.31298	3.20635	4.17715	5.57025	8.5958	7.37668	10.2894	10.3803	o	o	o	o	o	o	o	o	acetyl-Coenzyme A acyltransferase 1 [Source:ZFIN;Acc:ZDB-GENE-040704-48]
ENSDARG00000004692	29.2021	30.3212	14.3017	17.3016	9.79173	8.75457	12.38	5.72692	4.27816	o	-	o	o	o	o	-	o	oligonucleotide/oligosaccharide-binding fold containing 2Aa [Source:ZFIN;Acc:ZDB-GENE-041212-71]
ENSDARG00000004695	0.0197217	0.0205297	6.3189	7.98228	2.93767	5.06967	5.22333	4.6743	7.38144	o	+	o	-	o	o	o	o	NA
ENSDARG00000004696	4.8665	12.521	3.71985	6.72585	5.29186	5.72304	4.37768	4.93342	2.75036	+	-	o	o	o	o	o	o	eukaryotic elongation factor, selenocysteine-tRNA-specific [Source:ZFIN;Acc:ZDB-GENE-051120-72]
ENSDARG00000004697	0.0467532	0.0104034	3.45359	1.88306	1.8958	2.31293	3.02286	4.22587	5.18049	-	+	o	o	o	o	o	o	retinoid X receptor, gamma b [Source:ZFIN;Acc:ZDB-GENE-040718-34]
ENSDARG00000004702	38.4789	47.3895	12.2287	21.9943	20.2197	33.5799	31.2262	41.6866	48.0174	o	-	o	o	o	o	o	o	interferon regulatory factor 2 binding protein 2a [Source:ZFIN;Acc:ZDB-GENE-030131-7809]
ENSDARG00000004706	22.7037	20.3563	26.3312	16.8041	14.3727	19.6218	18.392	14.736	16.3038	o	o	o	o	o	o	o	o	SYF2 homolog, RNA splicing factor (S. cerevisiae) [Source:ZFIN;Acc:ZDB-GENE-040801-170]
ENSDARG00000004712	0.208369	0.703848	0.0958367	0.709904	3.21811	5.27819	3.39644	4.88116	2.23914	+	-	+	+	o	o	o	-	T-box, brain, 1b [Source:ZFIN;Acc:ZDB-GENE-000323-1]
ENSDARG00000004713	143.526	121.079	175.617	133.484	116.656	127.696	102.251	39.1233	8.62065	o	o	o	o	o	o	-	-	MAD2 mitotic arrest deficient-like 1 (yeast) [Source:ZFIN;Acc:ZDB-GENE-030515-3]
ENSDARG00000004714	0.475222	0.248681	1.40107	11.6008	12.8432	13.6373	11.9214	13.3515	10.2155	o	+	+	o	o	o	o	o	transcription factor 12 [Source:ZFIN;Acc:ZDB-GENE-040516-11]
ENSDARG00000004721	3.43774	4.06038	0.722634	0.384881	0.193092	0.138649	0.148817	0.201154	0.560918	o	-	o	o	o	o	o	+	membrane protein, palmitoylated 5b (MAGUK p55 subfamily member 5b) [Source:ZFIN;Acc:ZDB-GENE-060531-2]
ENSDARG00000004722	3.37679	1.34138	0.347036	3.72416	3.65577	2.13461	2.13162	2.3641	2.45585	-	-	+	o	o	o	o	o	discoidin domain receptor family, member 2, like [Source:ZFIN;Acc:ZDB-GENE-041210-162]
ENSDARG00000004724	1.18104	1.24394	0.120892	2.37124	2.53532	1.1564	1.98513	2.01519	8.26662	o	-	+	o	-	o	o	+	transcription elongation factor A (SII), 3 [Source:ZFIN;Acc:ZDB-GENE-040426-1860]
ENSDARG00000004726	17.1951	21.0345	4.76912	14.515	9.53205	9.18124	7.98217	9.25908	8.23156	o	-	+	o	o	o	o	o	chromosome 4 open reading frame 41 [Source:HGNC Symbol;Acc:25751]
ENSDARG00000004727	22.459	13.9812	27.0552	23.2165	11.3331	11.1104	10.5642	6.86041	3.57764	o	o	o	-	o	o	o	o	chromosome 3 open reading frame 26 [Source:HGNC Symbol;Acc:28666]
ENSDARG00000004729	2.65454	3.27265	0.833006	1.91887	1.98597	1.29424	1.24934	2.07737	3.65272	o	-	+	o	o	o	o	o	transcription factor binding to IGHM enhancer 3a [Source:ZFIN;Acc:ZDB-GENE-010919-2]
ENSDARG00000004735	171.274	136.294	266.748	101.224	91.153	87.8889	84.516	63.9527	17.0678	o	o	-	o	o	o	o	-	heterogeneous nuclear ribonucleoprotein U [Source:ZFIN;Acc:ZDB-GENE-030131-6422]
ENSDARG00000004736	0.00520299	0.00289125	0.106684	0.416385	0.0977811	0.39335	0.2536	0.252034	0.667159	o	+	+	-	+	o	o	o	PARK2 co-regulated [Source:ZFIN;Acc:ZDB-GENE-041114-100]
ENSDARG00000004745	23.731	37.2842	20.8811	7.31683	3.26663	3.41006	2.65557	3.54801	5.53306	o	o	-	-	o	o	o	o	limb region 1 like [Source:ZFIN;Acc:ZDB-GENE-030131-9906]
ENSDARG00000004748	0.158077	0.00745157	11.2418	9.50709	9.18549	7.01001	11.3207	10.6246	14.0352	-	+	o	o	o	o	o	o	zgc:100868 [Source:ZFIN;Acc:ZDB-GENE-040801-33]
ENSDARG00000004753	0.0140429	0.020006	0.062747	0.174929	0.168183	0.0996038	0.156069	0.847063	0.558037	o	o	+	o	o	o	+	o	myosin light chain kinase [Source:HGNC Symbol;Acc:7590]
ENSDARG00000004754	36.6278	41.9384	21.7248	34.9786	19.1444	23.6733	15.7295	22.1609	6.68783	o	o	o	o	o	o	o	-	heat shock protein 4a [Source:ZFIN;Acc:ZDB-GENE-040426-2832]
ENSDARG00000004757	195.664	198.864	1070.83	740.005	582.987	819.908	770.463	483.722	457.104	o	+	o	o	o	o	o	o	Y box binding protein 1 [Source:ZFIN;Acc:ZDB-GENE-000629-3]
ENSDARG00000004763	0.00918929	0.00597861	0.0589329	0.123633	1.03582	0.419696	1.19243	1.20754	1.22201	o	o	o	+	-	+	o	o	HERV-H LTR-associating 2 [Source:HGNC Symbol;Acc:4905]
ENSDARG00000004771	1.24791	1.18773	5.40981	7.38727	7.99977	8.51858	7.85471	8.04112	5.99183	o	+	o	o	o	o	o	o	ankyrin repeat domain 10b [Source:ZFIN;Acc:ZDB-GENE-061013-49]
ENSDARG00000004774	18.5294	30.0415	21.4951	23.7416	9.37043	11.2889	6.51522	6.97288	6.44677	o	o	o	-	o	o	o	o	WD repeat domain 36 [Source:ZFIN;Acc:ZDB-GENE-030131-464]
ENSDARG00000004780	2.29188	2.16105	0.954344	1.75636	3.63103	3.28054	3.78724	4.65874	3.34877	o	-	o	+	o	o	o	o	coiled-coil domain containing 142 [Source:HGNC Symbol;Acc:25889]
ENSDARG00000004782	0.00821106	0.0371404	0.325186	4.25728	4.08237	1.81648	2.29504	3.8525	2.75021	+	+	+	o	-	o	o	o	fibroblast growth factor receptor 3 [Source:ZFIN;Acc:ZDB-GENE-000816-1]
ENSDARG00000004785	41.9646	31.5832	28.9243	41.1659	44.1301	38.8807	34.6599	28.1642	25.5789	o	o	o	o	o	o	o	o	COP9 constitutive photomorphogenic homolog subunit 2 (Arabidopsis) [Source:ZFIN;Acc:ZDB-GENE-040625-15]
ENSDARG00000004789	0.569412	0.720782	0.0759517	0.054679	0.0877196	0.0694519	0.0625457	0.275133	0.32958	o	-	o	o	o	o	+	o	low density lipoprotein receptor-related protein 1B [Source:HGNC Symbol;Acc:6693]
ENSDARG00000004796	18.2714	18.4318	1.6419	4.09755	4.70382	3.63953	3.17912	6.52575	5.11022	o	-	+	o	o	o	o	o	mahogunin, ring finger 1b [Source:ZFIN;Acc:ZDB-GENE-110401-3]
ENSDARG00000004798	1.48218	1.64401	6.54081	4.19623	3.62129	2.89754	3.36154	4.1647	3.46532	o	+	o	o	o	o	o	o	UDP-Gal:betaGlcNAc beta 1,4- galactosyltransferase, polypeptide 4 [Source:ZFIN;Acc:ZDB-GENE-041114-103]
ENSDARG00000004803	0	0	0	0	0	0	0	0	0.0201269	o	o	o	o	o	o	o	o	Uncharacterized protein [Source:UniProtKB/TrEMBL;Acc:F1QVB7]
ENSDARG00000004806	39.1879	54.8672	41.0631	27.6241	7.50577	10.1179	6.31049	7.02407	5.25928	o	o	o	-	o	o	o	o	glutamate-rich WD repeat containing 1 [Source:ZFIN;Acc:ZDB-GENE-030131-9844]
ENSDARG00000004823	23.929	40.9886	0.672339	0.867846	0.201564	0.727897	0.478687	0.112835	0.524524	o	-	o	-	+	o	-	+	ankyrin repeat, SAM and basic leucine zipper domain containing 1 [Source:ZFIN;Acc:ZDB-GENE-040426-988]
ENSDARG00000004830	0.566997	1.33804	22.0824	50.0218	55.5472	59.3786	46.6161	52.7963	33.9269	+	+	+	o	o	o	o	o	flotillin 2a [Source:ZFIN;Acc:ZDB-GENE-020430-3]
ENSDARG00000004836	15.6157	19.6657	5.86635	9.04047	10.3104	7.52393	8.62622	20.4836	13.0399	o	-	o	o	o	o	+	o	DnaJ (Hsp40) homolog, subfamily C, member 5ab [Source:ZFIN;Acc:ZDB-GENE-081021-2]
ENSDARG00000004840	1.6472	0.504447	10.6364	11.0906	9.85375	14.5041	12.3888	11.0059	9.60505	-	+	o	o	o	o	o	o	Ras association (RalGDS/AF-6) domain family 1 [Source:ZFIN;Acc:ZDB-GENE-040912-14]
ENSDARG00000004843	34.9052	31.2356	9.96199	18.6402	14.8731	17.7191	13.0493	10.492	21.9688	o	-	o	o	o	o	o	+	forkhead box P1a [Source:ZFIN;Acc:ZDB-GENE-060929-624]
ENSDARG00000004845	0.398093	0.933661	0.415901	0.879935	0.418923	0.418367	0.540855	0.549014	4.47261	+	-	+	o	o	o	o	+	Uncharacterized protein [Source:UniProtKB/TrEMBL;Acc:E7EXK9]
ENSDARG00000004851	40.134	37.1786	2.16303	2.69316	3.28231	2.80683	2.3602	2.30323	1.37106	o	-	o	o	o	o	o	o	histone H4 transcription factor [Source:ZFIN;Acc:ZDB-GENE-040426-2764]
ENSDARG00000004861	0.201918	0.535089	0.727484	1.51624	1.49623	1.69201	3.4671	13.1244	6.32937	+	o	+	o	o	+	+	-	estrogen-related receptor gamma a [Source:ZFIN;Acc:ZDB-GENE-030821-2]
ENSDARG00000004864	7.47755	1.06708	0.0554641	0.212313	0.0598068	0.116365	0.0236421	0.0319344	0.120365	-	-	o	o	o	o	o	o	forkhead box R1 [Source:HGNC Symbol;Acc:29980]
ENSDARG00000004866	16.3394	26.0514	10.9914	15.6605	14.7051	12.1346	8.2646	9.9579	13.9448	o	-	o	o	o	o	o	o	family with sequence similarity 63, member A [Source:ZFIN;Acc:ZDB-GENE-070717-2]
ENSDARG00000004869	0.0508259	0.0220451	0.0470827	0.0459408	1.44887	1.5439	1.41386	2.09414	6.15441	o	o	o	+	o	o	o	+	proenkephalin a [Source:ZFIN;Acc:ZDB-GENE-030729-31]
ENSDARG00000004870	22.4686	15.384	13.9606	21.4628	16.9807	18.709	11.7595	16.5831	9.95966	o	o	o	o	o	o	o	o	presenilin 1 [Source:ZFIN;Acc:ZDB-GENE-991119-4]
ENSDARG00000004871	0.00765293	0.0048598	0.00821168	0.088755	0.0230783	0.0594549	0.0648856	0.0901111	0.0145591	o	o	o	o	o	o	o	o	macrophage stimulating 1 receptor (c-met-related tyrosine kinase), b [Source:ZFIN;Acc:ZDB-GENE-071218-3]
ENSDARG00000004874	15.9192	20.7222	22.9366	2.90119	1.13219	1.6316	0.696644	1.04665	0.513934	o	o	-	-	o	-	o	-	chromosome 9 open reading frame 68 [Source:HGNC Symbol;Acc:25472]
ENSDARG00000004875	24.019	17.7636	1.12102	4.58966	3.82914	4.51927	4.5759	3.17873	7.12283	o	-	+	o	o	o	o	+	transmembrane channel-like 6 [Source:HGNC Symbol;Acc:18021]
ENSDARG00000004877	4.37825	5.69244	2.50982	1.81959	0.879644	0.708753	0.904095	0.945908	2.77638	o	-	o	-	o	o	o	+	rho-associated, coiled-coil containing protein kinase 2b [Source:ZFIN;Acc:ZDB-GENE-060125-2]
ENSDARG00000004880	0.0326868	0.243006	1.19111	1.28273	0.689537	0.946765	0.796	1.03868	2.18087	+	+	o	o	o	o	o	+	acyl-CoA synthetase medium-chain family member 3 [Source:ZFIN;Acc:ZDB-GENE-080220-22]
ENSDARG00000004889	14.6907	12.3767	10.0007	6.67931	5.33724	6.93531	5.4151	4.29375	6.60871	o	o	o	o	o	o	o	o	aspartylglucosaminidase [Source:ZFIN;Acc:ZDB-GENE-040426-2311]
ENSDARG00000004891	12.1277	22.0759	6.61838	15.5401	15.4575	16.5409	12.5213	19.4069	17.652	o	-	+	o	o	o	o	o	peroxisomal biogenesis factor 19 [Source:ZFIN;Acc:ZDB-GENE-050417-424]
ENSDARG00000004896	2.31114	3.09014	0.496335	1.69608	1.41562	1.29425	1.32361	1.37457	4.54764	o	-	+	o	o	o	o	+	lon peptidase 2, peroxisomal [Source:ZFIN;Acc:ZDB-GENE-041212-1]
ENSDARG00000004898	12.4016	1.58418	0.604337	0.408902	0.0808622	0.0579283	0.011602	0.0330178	0.427274	-	-	o	-	o	o	o	+	zona pellucida glycoprotein 2, like 2 [Source:ZFIN;Acc:ZDB-GENE-060818-4]
ENSDARG00000004906	49.0643	107.006	30.3753	60.9212	50.3602	58.0345	41.3775	39.5832	19.6571	+	-	+	o	o	o	o	-	stress-induced-phosphoprotein 1 (Hsp70/Hsp90-organizing protein) [Source:ZFIN;Acc:ZDB-GENE-041121-17]
ENSDARG00000004909	73.4589	68.6648	2.46379	2.13065	11.3134	14.4861	13.8444	33.0199	48.4597	o	-	o	+	o	o	+	o	catalase [Source:ZFIN;Acc:ZDB-GENE-000210-20]
ENSDARG00000004917	2.32921	3.32504	7.06182	3.93295	6.10333	5.36305	4.84842	6.00621	4.1393	o	+	o	o	o	o	o	o	PDX1 C-terminal inhibiting factor 1 [Source:HGNC Symbol;Acc:16200]
ENSDARG00000004925	13.9756	13.7306	2.58484	3.73157	4.26479	6.17225	5.79338	4.67369	4.64482	o	-	o	o	o	o	o	o	IMP2 inner mitochondrial membrane peptidase-like (S. cerevisiae) [Source:ZFIN;Acc:ZDB-GENE-040808-9]
ENSDARG00000004926	98.3683	63.0938	159.516	65.4246	69.4986	71.0845	66.9642	19.6037	5.33673	o	+	-	o	o	o	-	-	stem-loop binding protein [Source:ZFIN;Acc:ZDB-GENE-030131-9686]
ENSDARG00000004930	0.128147	0.119449	3.22479	3.06284	3.38239	2.5067	2.38238	3.58469	9.87741	o	+	o	o	o	o	o	+	LIM domain only 7a [Source:ZFIN;Acc:ZDB-GENE-030219-74]
ENSDARG00000004931	0.057534	0.0570392	0.0632533	0.708057	0.676374	0.340777	0.577544	0.833467	0.599788	o	o	+	o	o	o	o	o	solute carrier family 8 (sodium-calcium exchanger), member 3 [Source:ZFIN;Acc:ZDB-GENE-050810-1]
ENSDARG00000004932	0.0111611	0.0171013	0.0635696	1.37331	1.97633	2.02728	2.15854	3.14395	1.93253	o	o	+	o	o	o	o	o	Kallmann syndrome 1b sequence [Source:ZFIN;Acc:ZDB-GENE-000201-13]
ENSDARG00000004937	56.217	51.364	66.8899	24.3737	18.2351	17.1522	12.6146	4.69377	0.8134	o	o	-	o	o	o	-	-	S-phase kinase-associated protein 2 (p45) [Source:ZFIN;Acc:ZDB-GENE-030219-158]
ENSDARG00000004939	6.80949	5.58474	8.29248	5.88823	5.51327	3.69212	3.86094	5.27923	2.53654	o	o	o	o	o	o	o	-	metadherin b [Source:ZFIN;Acc:ZDB-GENE-090929-2]
ENSDARG00000004948	12.457	8.41438	82.4173	89.5422	52.6367	51.3785	51.505	39.401	80.6869	o	+	o	o	o	o	o	+	BRCA2 and CDKN1A interacting protein [Source:ZFIN;Acc:ZDB-GENE-050320-39]
ENSDARG00000004952	0.214856	0.0162542	0.0865202	0.071915	0.0310982	0.223353	0.0738582	0.182887	0.789524	-	o	o	o	+	o	o	+	radical S-adenosyl methionine domain containing 2 [Source:ZFIN;Acc:ZDB-GENE-050913-129]
ENSDARG00000004953	0.00204397	0.00145071	0.00279258	0.00664517	0.00179897	0.00132416	0.00404803	0.00849585	0.0175908	o	o	o	o	o	o	o	+	myxovirus (influenza) resistance B [Source:ZFIN;Acc:ZDB-GENE-030721-6]
ENSDARG00000004954	0.343096	0.0887809	0.245039	0.219578	0.245351	0.253842	0.222089	0.553274	0.944071	-	+	o	o	o	o	+	o	granulin a [Source:ZFIN;Acc:ZDB-GENE-030131-8434]
ENSDARG00000004956	33.6519	29.826	86.3442	40.3175	36.8602	35.6159	39.5015	24.7857	17.8703	o	+	-	o	o	o	o	o	zinc finger, matrin type 2 [Source:ZFIN;Acc:ZDB-GENE-030131-3197]
ENSDARG00000004958	5.99284	1.87932	1.60824	2.39392	2.42409	2.67049	2.95044	2.75255	2.45558	-	o	o	o	o	o	o	o	si:dkey-18h19.2 [Source:ZFIN;Acc:ZDB-GENE-091204-111]
ENSDARG00000004964	0.379925	0.10281	0.318044	4.32359	4.67685	4.59041	1.38921	1.07125	11.3704	-	+	+	o	o	-	o	+	cytochrome P450, family 4, subfamily T, polypeptide 8 [Source:ZFIN;Acc:ZDB-GENE-031219-3]
ENSDARG00000004965	0.0241896	0.0275413	0.0349049	5.48718	6.97136	7.2556	5.236	3.99876	4.04469	o	o	+	o	o	o	o	o	bone morphogenetic protein 5 [Source:ZFIN;Acc:ZDB-GENE-040426-1413]
ENSDARG00000004975	0.00624532	0.0182846	0.0180237	0.0103118	0.0107971	0.0182067	0.0141527	0.0149896	0.0696807	o	o	o	o	o	o	o	o	olfactory receptor C family, g9 [Source:ZFIN;Acc:ZDB-GENE-081029-6]
ENSDARG00000004979	3.26441	2.76961	4.44404	12.1507	4.49456	2.50775	2.62379	3.20724	2.01752	o	o	+	-	o	o	o	o	ELOVL family member 5, elongation of long chain fatty acids (yeast) [Source:ZFIN;Acc:ZDB-GENE-040407-2]
ENSDARG00000004988	0.0148084	0.112453	0.152704	0.854944	5.16041	7.04929	8.7223	18.2628	15.1228	+	o	+	+	o	o	+	o	protein phosphatase 3, catalytic subunit, alpha isozyme [Source:ZFIN;Acc:ZDB-GENE-091113-24]
ENSDARG00000005001	0.0373282	0.024286	0.119697	0.981069	8.43464	9.02612	7.70506	4.28365	2.69587	o	o	+	+	o	o	o	o	gremlin 2, cysteine knot superfamily [Source:ZFIN;Acc:ZDB-GENE-030911-9]
ENSDARG00000005002	0.317148	0.327413	1.38678	2.39793	2.93815	3.23301	2.50009	1.82593	0.859926	o	+	o	o	o	o	o	-	BRF1 homolog, subunit of RNA polymerase III transcription initiation factor IIIBb [Source:ZFIN;Acc:ZDB-GENE-030131-6248]
ENSDARG00000005004	0.0156411	0.0441298	0.257224	0.184056	0.116229	0.190547	0.1025	0.515709	4.10526	o	o	o	o	o	o	+	+	solute carrier family 5 (sodium/glucose cotransporter), member 12 [Source:ZFIN;Acc:ZDB-GENE-040426-1343]
ENSDARG00000005010	2.18845	2.29504	2.0735	1.33747	0.465708	0.668208	0.905657	0.77316	0.963158	o	o	o	-	o	o	o	o	si:dkeyp-2e4.8 [Source:ZFIN;Acc:ZDB-GENE-061207-81]
ENSDARG00000005015	25.5239	25.2653	15.0818	16.121	15.4065	13.4411	11.2614	10.9535	10.6274	o	o	o	o	o	o	o	o	TSPY-like 1 [Source:HGNC Symbol;Acc:12382]
ENSDARG00000005023	0.703585	0.135897	32.1556	162.249	86.0616	119.202	82.3528	58.8691	7.61803	-	+	+	o	o	o	o	-	FK506 binding protein 9 [Source:ZFIN;Acc:ZDB-GENE-040801-23]
ENSDARG00000005026	13.2416	19.5895	3.9437	7.4328	6.15727	6.40422	7.0307	9.95203	5.4911	o	-	o	o	o	o	o	o	teashirt family zinc finger 1 [Source:ZFIN;Acc:ZDB-GENE-030820-3]
ENSDARG00000005033	20.5721	21.8752	2.1887	5.8911	4.0041	4.20453	3.33795	3.34009	2.38047	o	-	+	o	o	o	o	o	thyroid hormone receptor interactor 4 [Source:ZFIN;Acc:ZDB-GENE-040724-92]
ENSDARG00000005034	3.04108	6.58874	0.933417	2.69778	3.84188	4.67743	3.88561	3.74062	5.84473	+	-	+	o	o	o	o	o	isoprenoid synthase domain containing [Source:ZFIN;Acc:ZDB-GENE-061110-16]
ENSDARG00000005049	24.9317	29.7697	1.82324	4.24808	3.09792	4.69926	5.13304	5.45185	10.1904	o	-	+	o	o	o	o	o	RAB20, member RAS oncogene family [Source:ZFIN;Acc:ZDB-GENE-030131-9143]
ENSDARG00000005050	0.0059086	0.0149127	0.0176399	0.235232	0.443824	0.451416	0.484252	0.492377	0.713304	o	o	+	o	o	o	o	o	wingless-type MMTV integration site family, member 2Ba [Source:ZFIN;Acc:ZDB-GENE-030717-2]
ENSDARG00000005057	1.39489	0.777875	30.016	14.8366	5.64002	5.73083	5.12991	3.84113	4.73846	o	+	-	-	o	o	o	o	DIM1 dimethyladenosine transferase 1-like (S. cerevisiae) [Source:ZFIN;Acc:ZDB-GENE-040801-75]
ENSDARG00000005058	139.276	90.8431	50.092	29.2468	23.8403	23.5661	16.4911	6.97324	2.27933	o	o	o	o	o	o	-	-	non-SMC condensin I complex, subunit D2 [Source:ZFIN;Acc:ZDB-GENE-050506-59]
ENSDARG00000005078	39.7166	33.4442	9.28605	10.0457	12.7436	13.0331	10.8707	13.4846	11.6184	o	-	o	o	o	o	o	o	eukaryotic translation initiation factor 4E family member 3 [Source:ZFIN;Acc:ZDB-GENE-040912-156]
ENSDARG00000005085	0.0192855	0.0125473	0.113849	9.09945	9.28893	9.33912	12.9722	26.7659	48.664	o	o	+	o	o	o	+	o	gamma-glutamyl cyclotransferase [Source:ZFIN;Acc:ZDB-GENE-040426-1939]
ENSDARG00000005092	0.317534	0.264076	0.354159	1.22677	0.645392	0.974885	0.564575	0.599759	0.147952	o	o	+	o	o	o	o	-	coiled-coil domain containing 123 [Source:ZFIN;Acc:ZDB-GENE-040426-1210]
ENSDARG00000005095	3.02475	1.07658	0.21697	0.595297	1.57053	2.42393	2.91352	5.6358	5.27264	-	-	+	+	o	o	o	o	glucuronyl C5-epimerase a [Source:ZFIN;Acc:ZDB-GENE-040630-9]
ENSDARG00000005098	69.9738	52.1331	12.8634	18.4115	21.3746	23.3362	16.2719	7.12753	1.42766	o	-	o	o	o	o	-	-	zgc:86764 [Source:ZFIN;Acc:ZDB-GENE-040718-435]
ENSDARG00000005104	10.9338	14.8999	6.4065	10.3954	8.76662	9.05825	7.7617	11.3677	11.3097	o	-	o	o	o	o	o	o	LIM domain kinase 2 [Source:ZFIN;Acc:ZDB-GENE-040718-398]
ENSDARG00000005108	156.821	131.327	37.8546	18.8386	14.5129	16.4746	13.9308	13.6177	17.4378	o	-	-	o	o	o	o	o	occludin a [Source:ZFIN;Acc:ZDB-GENE-040426-2685]
ENSDARG00000005112	0.327659	0.0604961	1.47378	9.76148	13.7744	14.6881	9.92297	13.2417	14.3227	-	+	+	o	o	o	o	o	cadherin 17, LI cadherin (liver-intestine) [Source:ZFIN;Acc:ZDB-GENE-030910-3]
ENSDARG00000005115	79.661	80.6932	11.4906	32.042	24.0698	23.6172	21.5013	21.939	3.05652	o	-	+	o	o	o	o	-	calumenin b [Source:ZFIN;Acc:ZDB-GENE-040426-1251]
ENSDARG00000005121	11.7181	19.35	4.22078	13.6731	8.80057	9.82095	10.1226	12.9105	12.5737	o	-	+	o	o	o	o	o	mitofusin 1 [Source:ZFIN;Acc:ZDB-GENE-040426-1553]
ENSDARG00000005122	75.7562	72.1723	52.4955	31.1025	16.205	16.855	11.7177	15.6622	4.40764	o	o	o	o	o	o	o	-	ATPase, Ca++ transporting, cardiac muscle, slow twitch 2b [Source:ZFIN;Acc:ZDB-GENE-030131-867]
ENSDARG00000005128	11.5283	6.7762	14.2304	23.2206	15.2497	21.7263	16.9876	6.34922	6.87419	o	+	o	o	o	o	-	o	ribonuclease H2, subunit B [Source:ZFIN;Acc:ZDB-GENE-040426-1090]
ENSDARG00000005134	16.0849	16.3959	34.6278	34.6583	26.5322	31.6701	23.1183	21.7167	12.9012	o	+	o	o	o	o	o	o	proteasome (prosome, macropain) 216S subunit, non-ATPase, 11b [Source:ZFIN;Acc:ZDB-GENE-030131-984]
ENSDARG00000005139	0.0147179	0.0250984	0.589039	0.58852	9.08429	6.22457	6.36125	7.33118	6.3536	o	+	o	+	o	o	o	o	hedgehog acyltransferase-like, b [Source:ZFIN;Acc:ZDB-GENE-050506-130]
ENSDARG00000005141	0.00828875	0.00758309	0.0382479	0.12064	0.471892	0.545402	0.498893	2.13881	3.36093	o	o	+	+	o	o	+	o	CaM kinase-like vesicle-associated b [Source:ZFIN;Acc:ZDB-GENE-040426-1140]
ENSDARG00000005150	0.126028	0.260656	0.0578531	1.98986	1.89625	1.42148	1.60523	1.83162	0.857675	+	-	+	o	o	o	o	-	T-box 20 [Source:ZFIN;Acc:ZDB-GENE-000427-7]
ENSDARG00000005154	2.67945	2.77912	2.80587	1.06921	0.801148	0.457021	0.351339	0.885433	3.38025	o	o	-	o	o	o	o	+	aspartoacylase [Source:ZFIN;Acc:ZDB-GENE-080204-11]
ENSDARG00000005159	0.00344507	0.00287008	0.273287	0.386216	0.764281	1.35448	1.36722	3.10907	3.16533	o	+	o	o	o	o	+	o	cytohesin 3 [Source:HGNC Symbol;Acc:9504]
ENSDARG00000005161	0.0355614	0.313016	0.320416	0.987148	9.84685	11.1846	21.4004	18.8644	42.5611	o	o	+	+	o	o	o	+	glucose phosphate isomerase b [Source:ZFIN;Acc:ZDB-GENE-020513-3]
ENSDARG00000005162	72.995	66.5085	89.2852	130.785	121.364	110.712	112.958	88.1057	104.569	o	o	o	o	o	o	o	o	tropomyosin 3 [Source:ZFIN;Acc:ZDB-GENE-030826-16]
ENSDARG00000005163	4.43078	4.79843	0.407333	0.426071	0.19853	0.169526	0.161208	0.547273	1.19972	o	-	o	-	o	o	+	+	EFR3 homolog A (S. cerevisiae) [Source:HGNC Symbol;Acc:28970]
ENSDARG00000005172	57.9325	35.063	48.9148	28.0963	22.9255	35.7795	31.1645	32.8741	23.7633	o	o	o	o	o	o	o	o	dynein, light chain, LC8-type 2b [Source:ZFIN;Acc:ZDB-GENE-050320-132]
ENSDARG00000005173	0.0266323	0.0173272	0.0597796	0.99994	3.39797	1.91512	1.86272	2.70067	2.02379	o	o	+	+	o	o	o	o	paired box gene 7a [Source:ZFIN;Acc:ZDB-GENE-990415-201]
ENSDARG00000005176	0.0075158	0.0152599	0.244435	1.1008	2.20996	1.46251	2.3505	2.90975	1.49236	o	+	+	+	o	o	o	o	zgc:101040 [Source:ZFIN;Acc:ZDB-GENE-040801-107]
ENSDARG00000005179	0.016871	0.0188013	0.125098	0.637445	0.95424	1.28006	1.26045	2.86108	5.71214	o	+	+	o	o	o	+	o	chromosome 14 open reading frame 159 [Source:HGNC Symbol;Acc:20498]
ENSDARG00000005185	0.460421	0.0319523	33.89	15.2433	12.6446	18.9624	20.5053	22.3206	21.1498	-	+	-	o	o	o	o	o	carboxypeptidase N, polypeptide 1 [Source:ZFIN;Acc:ZDB-GENE-030131-9116]
ENSDARG00000005186	6.23348	8.31125	1.98918	3.65169	3.18444	3.59523	4.07975	5.64055	3.30862	o	-	o	o	o	o	o	o	sp4 transcription factor [Source:ZFIN;Acc:ZDB-GENE-031202-3]
ENSDARG00000005191	60.0368	121.26	59.0951	112.818	310.549	362.428	266.455	319.814	405.471	+	-	o	+	o	o	o	o	S-adenosylhomocysteine hydrolase [Source:ZFIN;Acc:ZDB-GENE-031219-6]
ENSDARG00000005210	3.14134	2.07354	12.4671	8.30006	7.36911	6.78489	6.07706	5.27592	4.86692	o	+	o	o	o	o	o	o	coronin, actin binding protein, 2A [Source:ZFIN;Acc:ZDB-GENE-030131-2258]
ENSDARG00000005216	0.0421319	0.021298	0.142666	2.16191	0.687602	0.325351	0.715564	0.840325	0.263243	o	o	+	-	-	+	o	-	zgc:158328 [Source:ZFIN;Acc:ZDB-GENE-070112-1202]
ENSDARG00000005218	7.63697	17.1967	1.18222	2.26646	1.28226	1.61956	0.996988	1.05848	0.82239	+	-	o	o	o	o	o	o	Werner helicase interacting protein 1 [Source:HGNC Symbol;Acc:20876]
ENSDARG00000005220	8.2555	15.9068	1.83942	8.87079	16.6442	20.4391	22.5396	24.2386	24.2016	o	-	+	o	o	o	o	o	programmed cell death 6 [Source:ZFIN;Acc:ZDB-GENE-040426-1307]
ENSDARG00000005221	0.391036	0.124314	0.074094	0.100104	0.0768224	0.0978762	0.0801019	0.970534	14.2517	-	o	o	o	o	o	+	+	desmin b [Source:ZFIN;Acc:ZDB-GENE-061027-102]
ENSDARG00000005230	94.7435	113.475	94.4961	144.871	96.794	121.26	132.979	94.0676	97.4607	o	o	o	o	o	o	o	o	signal sequence receptor, beta [Source:ZFIN;Acc:ZDB-GENE-010413-1]
ENSDARG00000005232	0.856524	0.269022	1.01473	5.645	5.14702	2.45188	3.88139	4.84068	4.27502	-	+	+	o	-	o	o	o	coiled-coil domain containing 85C, a [Source:ZFIN;Acc:ZDB-GENE-060825-198]
ENSDARG00000005236	18.7374	19.2228	7.80699	6.30602	5.911	2.74527	3.07402	4.05583	2.07509	o	-	o	o	-	o	o	o	Snf2-related CREBBP activator protein [Source:HGNC Symbol;Acc:16974]
ENSDARG00000005246	22.9041	33.8928	3.6681	4.69879	3.20756	4.20014	3.13585	3.07408	2.01844	o	-	o	o	o	o	o	o	ankyrin repeat and SOCS box-containing 3 [Source:ZFIN;Acc:ZDB-GENE-030131-6142]
ENSDARG00000005251	12.2528	8.64778	29.6821	47.8803	38.4826	35.687	21.9897	19.8381	7.76826	o	+	o	o	o	o	o	-	ribulose-5-phosphate-3-epimerase [Source:ZFIN;Acc:ZDB-GENE-030131-6837]
ENSDARG00000005254	57.7278	54.4669	60.8273	88.1618	61.8643	48.183	43.5293	44.3425	15.462	o	o	o	o	o	o	o	-	KDEL (Lys-Asp-Glu-Leu) endoplasmic reticulum protein retention receptor 2 [Source:ZFIN;Acc:ZDB-GENE-030826-32]
ENSDARG00000005257	0.106196	0.0125622	0.00619146	0	0.0133525	0.00442723	0.0343092	0.04055	0.430859	o	o	o	o	o	o	o	+	globoside alpha-1,3-N-acetylgalactosaminyltransferase 1 [Source:HGNC Symbol;Acc:20460]
ENSDARG00000005271	7.99769	9.70018	1.5453	0.912862	0.596256	0.314011	0.533848	0.570497	0.508759	o	-	o	o	o	o	o	o	zinc finger CCCH-type containing 12A [Source:HGNC Symbol;Acc:26259]
ENSDARG00000005273	12.5795	11.6189	15.3286	12.4551	6.63021	5.8946	5.06143	5.64473	1.2363	o	o	o	o	o	o	o	-	endoplasmic reticulum-golgi intermediate compartment (ERGIC) 1 [Source:HGNC Symbol;Acc:29205]
ENSDARG00000005274	10.6992	13.9149	5.30138	6.45163	3.97797	5.81754	5.54251	2.06643	1.03033	o	-	o	o	o	o	-	-	RAD52 homolog (S. cerevisiae) [Source:ZFIN;Acc:ZDB-GENE-050731-10]
ENSDARG00000005284	0.331453	0.198394	0.252247	1.39658	1.21635	1.77507	1.27145	2.76845	1.96966	o	o	+	o	o	o	+	o	zgc:85882 [Source:ZFIN;Acc:ZDB-GENE-040426-2440]
ENSDARG00000005314	0.0482711	0.0104685	0.0206382	0.00718214	0.0111271	0.0260598	0.014088	0.0868929	0.524017	o	o	o	o	o	o	o	+	calcium homeostasis modulator 1 [Source:HGNC Symbol;Acc:23494]
ENSDARG00000005315	51.5394	38.5687	51.8613	40.1913	26.8324	20.9339	15.7794	18.492	10.3735	o	o	o	o	o	o	o	o	cugbp, Elav-like family member 1 [Source:ZFIN;Acc:ZDB-GENE-000501-1]
ENSDARG00000005318	18.7177	22.746	15.6617	14.9029	11.3494	12.2526	8.76033	10.1541	9.12813	o	o	o	o	o	o	o	o	signal transducing adaptor molecule (SH3 domain and ITAM motif) 2 [Source:ZFIN;Acc:ZDB-GENE-041114-64]
ENSDARG00000005320	2.03707	1.70709	16.0569	21.7848	3.7859	4.8269	2.34922	2.95946	1.86619	o	+	o	-	o	-	o	o	nipsnap1 [Source:ZFIN;Acc:ZDB-GENE-991008-17]
ENSDARG00000005327	0.00986563	0.0192559	0.0379622	0.111125	0.156916	0.0224004	0.0472554	0.0266387	0.104124	o	o	o	o	o	o	o	o	finTRIM family, member 66 [Source:ZFIN;Acc:ZDB-GENE-070912-661]
ENSDARG00000005332	0.0950338	0.0147966	0.0292976	0.0877877	0.090755	0.0469076	0.0459156	0.377441	0.518559	o	o	o	o	o	o	+	o	lipase, member I [Source:ZFIN;Acc:ZDB-GENE-091118-47]
ENSDARG00000005333	6.045	7.85742	1.61893	8.34554	6.78864	5.90983	5.47415	7.51756	5.2138	o	-	+	o	o	o	o	o	talin 1 [Source:ZFIN;Acc:ZDB-GENE-031002-48]
ENSDARG00000005335	0.0986563	0.0564841	0.0480855	0.148952	0.090056	0.0587999	0.03882	0.189431	1.48748	o	o	+	o	o	o	o	+	solute carrier family 22 (organic cation/ergothioneine transporter), member 4 [Source:ZFIN;Acc:ZDB-GENE-040426-1517]
ENSDARG00000005343	0.266615	0.0206502	0.0183199	0.375388	0.947597	1.78069	1.29893	3.22814	2.75635	-	o	+	+	o	o	+	o	coiled-coil domain containing 85A, like [Source:ZFIN;Acc:ZDB-GENE-040912-92]
ENSDARG00000005350	32.8819	36.4262	5.13031	8.15562	6.16177	5.06844	5.09548	6.65281	4.68175	o	-	o	o	o	o	o	o	DIP2 disco-interacting protein 2 homolog Ba (Drosophila) [Source:ZFIN;Acc:ZDB-GENE-040426-2305]
ENSDARG00000005355	58.0214	104.865	6.1015	8.25777	9.10787	9.79442	11.0778	14.5672	10.373	o	-	o	o	o	o	o	o	La ribonucleoprotein domain family, member 6 [Source:ZFIN;Acc:ZDB-GENE-030131-6403]
ENSDARG00000005356	1.28314	1.31035	1.37201	0.821825	0.46854	0.170118	0.267334	0.499827	0.790649	o	o	o	o	-	o	o	o	TYRO3 protein tyrosine kinase [Source:ZFIN;Acc:ZDB-GENE-990714-13]
ENSDARG00000005359	35.8156	37.2233	19.9469	36.4314	53.4763	53.0168	50.7374	57.4556	61.3707	o	o	o	o	o	o	o	o	succinate-CoA ligase, ADP-forming, beta subunit [Source:ZFIN;Acc:ZDB-GENE-040426-1963]
ENSDARG00000005364	3.04138	2.98933	0.0883072	0.0665137	0.462742	0.384986	0.416925	0.701562	0.295752	o	-	o	+	o	o	o	-	glutamate receptor, ionotropic, N-methyl-D-aspartate 3B [Source:ZFIN;Acc:ZDB-GENE-070912-354]
ENSDARG00000005368	0.238647	0.110282	0.527807	8.57367	9.65365	8.49455	10.6387	11.1961	8.85084	o	+	+	o	o	o	o	o	melanoma cell adhesion molecule b [Source:ZFIN;Acc:ZDB-GENE-030219-213]
ENSDARG00000005371	0.0331125	0.0509203	0.0366799	0.0391138	0.133227	0.161861	0.106201	0.157143	0.513773	o	o	o	o	o	o	o	+	G protein-coupled receptor, family C, group 6, member A [Source:ZFIN;Acc:ZDB-GENE-041217-22]
ENSDARG00000005372	9.09608	8.99926	0.27431	0.29356	0.675063	1.17766	1.01904	3.42752	9.95849	o	-	o	+	o	o	+	+	calcium/calmodulin-dependent protein kinase IV [Source:ZFIN;Acc:ZDB-GENE-050417-76]
ENSDARG00000005374	3.40232	3.18126	3.15123	7.96035	9.68788	10.3604	8.29296	9.56058	5.00865	o	o	+	o	o	o	o	o	tubulin, gamma complex associated protein 4 [Source:HGNC Symbol;Acc:16691]
ENSDARG00000005377	0.047176	0.224059	0.16878	0.0634187	0.675313	0.617357	0.765611	1.28514	0.574722	o	o	o	+	o	o	o	-	zgc:110625 [Source:ZFIN;Acc:ZDB-GENE-050522-42]
ENSDARG00000005382	33.5104	41.1148	7.7506	8.56301	4.70945	6.45981	4.90775	3.82032	3.57747	o	-	o	o	o	o	o	o	PR domain containing 9 [Source:ZFIN;Acc:ZDB-GENE-040426-1319]
ENSDARG00000005392	7.53001	4.43361	0.39474	0.145063	0.0746264	0.0459503	0.0771939	0.183813	0.450757	o	-	-	o	o	o	o	o	solute carrier family 5 (sodium iodide symporter), member 5 [Source:ZFIN;Acc:ZDB-GENE-060503-585]
ENSDARG00000005394	1.27805	2.85449	0.343838	1.18677	1.57553	0.553951	0.853475	1.50013	0.719077	+	-	+	o	-	o	o	-	DNA (cytosine-5-)-methyltransferase 8 [Source:ZFIN;Acc:ZDB-GENE-050314-5]
ENSDARG00000005397	2.83465	5.11795	2.21061	2.21898	3.43606	3.07775	4.1744	6.8338	11.816	o	-	o	o	o	o	o	o	tripartite motif-containing 3b [Source:ZFIN;Acc:ZDB-GENE-070112-1132]
ENSDARG00000005414	0.354328	0.00738291	0.307871	0.926248	0.901079	0.947804	1.37546	2.1741	3.53284	-	+	+	o	o	o	o	o	GRB2-related adaptor protein [Source:ZFIN;Acc:ZDB-GENE-050522-347]
ENSDARG00000005416	2.68338	2.73018	0.802667	1.48957	1.69679	1.33169	1.66946	2.9909	7.45866	o	-	o	o	o	o	o	+	mitogen-activated protein kinase kinase kinase 5 [Source:ZFIN;Acc:ZDB-GENE-030827-3]
ENSDARG00000005419	0.626733	0.29655	0.916539	0.273344	0.466242	0.664396	0.437234	0.874627	1.5921	-	+	-	o	o	o	o	o	interleukin 1, beta [Source:ZFIN;Acc:ZDB-GENE-040702-2]
ENSDARG00000005423	39.4712	34.2279	4.95163	20.14	12.5011	14.8325	22.3618	24.7538	44.1443	o	-	+	o	o	o	o	o	phosphoglycerate mutase 1a [Source:ZFIN;Acc:ZDB-GENE-030131-1827]
ENSDARG00000005425	13.8303	16.6147	2.32837	3.16761	2.63194	1.92214	2.79067	3.42412	3.69028	o	-	o	o	o	o	o	o	WD repeat and FYVE domain containing 1 [Source:ZFIN;Acc:ZDB-GENE-041024-4]
ENSDARG00000005446	72.4099	57.4826	12.5378	16.8756	16.6385	18.3499	14.2079	12.452	6.63067	o	-	o	o	o	o	o	o	cytoskeleton associated protein 5 [Source:ZFIN;Acc:ZDB-GENE-051120-174]
ENSDARG00000005448	20.9698	26.6494	2.99939	4.4192	6.18278	5.26002	4.54449	5.91356	3.88241	o	-	o	o	o	o	o	o	mitochondrial methionyl-tRNA formyltransferase [Source:HGNC Symbol;Acc:29666]
ENSDARG00000005454	29.0458	26.7028	24.3621	48.0818	32.3434	32.1908	23.7049	10.1867	2.34312	o	o	o	o	o	o	-	-	transforming, acidic coiled-coil containing protein 3 [Source:ZFIN;Acc:ZDB-GENE-050522-327]
ENSDARG00000005456	13.8903	10.7958	5.06857	8.50746	11.6571	12.0838	9.36967	10.1794	8.47667	o	-	o	o	o	o	o	o	katanin p80 (WD repeat containing) subunit B 1 [Source:ZFIN;Acc:ZDB-GENE-040426-1954]
ENSDARG00000005458	57.1419	58.4713	17.9382	15.9423	12.5841	12.6156	12.8713	12.3281	9.30654	o	-	o	o	o	o	o	o	casein kinase 1, gamma 2a [Source:ZFIN;Acc:ZDB-GENE-030131-6445]
ENSDARG00000005462	43.7183	44.5461	9.47884	9.78691	8.42337	7.94014	6.44418	3.77293	0.715972	o	-	o	o	o	o	o	-	kinesin family member 4A [Source:HGNC Symbol;Acc:13339]
ENSDARG00000005463	3.36184	4.88341	31.1893	9.80724	7.09802	8.77829	7.79943	9.50299	7.87169	o	+	-	o	o	o	o	o	solute carrier family 30 (zinc transporter), member 1 [Source:ZFIN;Acc:ZDB-GENE-040426-1840]
ENSDARG00000005464	1.87251	1.58647	7.36659	5.60228	5.35034	4.11903	4.86044	4.68153	6.76738	o	+	o	o	o	o	o	o	deoxyribonuclease I-like 3 [Source:ZFIN;Acc:ZDB-GENE-040426-2170]
ENSDARG00000005468	33.2497	48.4231	11.6994	14.0616	11.3114	13.1986	8.78715	10.5971	9.21532	o	-	o	o	o	o	o	o	interferon regulatory factor 2 binding protein 1 [Source:ZFIN;Acc:ZDB-GENE-050420-389]
ENSDARG00000005470	0.0560432	0.0834283	0.1525	1.04492	7.5667	10.0874	11.6308	27.3232	24.3713	o	o	+	+	o	o	+	o	kinesin family member 5A [Source:ZFIN;Acc:ZDB-GENE-070912-141]
ENSDARG00000005479	1.22201	1.38124	0.640383	6.63062	6.43581	5.68055	6.79858	9.66254	4.92477	o	-	+	o	o	o	o	o	odd Oz/ten-m homolog 3 [Source:ZFIN;Acc:ZDB-GENE-990714-19]
ENSDARG00000005481	0.415411	0.552289	3.00389	2.51286	2.44389	5.33555	6.7435	8.02691	59.5941	o	+	o	o	+	o	o	+	nuclear factor of kappa light polypeptide gene enhancer in B-cells inhibitor, alpha a [Source:ZFIN;Acc:ZDB-GENE-040426-2227]
ENSDARG00000005482	8.29848	10.4671	0.350295	2.43579	4.1943	3.78096	5.35887	10.0467	7.26832	o	-	+	o	o	o	o	o	Rap guanine nucleotide exchange factor (GEF) 2 [Source:ZFIN;Acc:ZDB-GENE-030131-6959]
ENSDARG00000005485	0.0198763	0	0.140218	2.35078	11.1473	9.16813	20.6553	37.0675	68.4596	o	o	+	+	o	+	o	o	upper zone of growth plate and cartilage matrix associated [Source:HGNC Symbol;Acc:25205]
ENSDARG00000005500	7.38069	4.97164	5.53049	8.05614	6.58957	11.0093	11.1981	10.51	9.47627	o	o	o	o	o	o	o	o	DiGeorge syndrome critical region gene 6-like [Source:HGNC Symbol;Acc:18551]
ENSDARG00000005510	0.0593119	0.0105242	0.0587859	3.59682	0.809138	1.30293	0.925317	0.404422	0.354455	o	o	+	-	o	o	-	o	growth differentiation factor 6b [Source:ZFIN;Acc:ZDB-GENE-980526-442]
ENSDARG00000005513	58.2149	57.464	353.082	669.203	456.276	411.662	473.505	286.589	483.384	o	+	o	o	o	o	o	o	nascent polypeptide-associated complex alpha polypeptide [Source:ZFIN;Acc:ZDB-GENE-020423-4]
ENSDARG00000005518	0.0736897	0.086228	0.0614364	0.177534	2.77217	3.07199	3.10455	5.51819	1.5888	o	o	o	+	o	o	o	-	solute carrier family 5 (sodium/glucose cotransporter), member 9 [Source:ZFIN;Acc:ZDB-GENE-080513-3]
ENSDARG00000005522	0.0140425	0	0.00900576	0.013181	0.38358	0.445764	0.509524	0.294909	0.546249	o	o	o	+	o	o	o	o	galanin receptor 1 [Source:ZFIN;Acc:ZDB-GENE-060503-290]
ENSDARG00000005525	0.934544	0.839647	9.11001	10.727	5.99843	5.7833	5.44073	3.39201	5.03883	o	+	o	o	o	o	o	o	aspartoacylase (aminocyclase) 3.2 [Source:ZFIN;Acc:ZDB-GENE-040718-37]
ENSDARG00000005526	0.139731	0.0925995	0.102888	0.0565	3.29432	1.70819	4.04804	5.59575	8.83361	o	o	o	+	o	+	o	o	immunoglobulin-like and fibronectin type III domain containing 1 [Source:HGNC Symbol;Acc:24607]
ENSDARG00000005536	30.4137	29.5816	20.1517	28.2586	23.8242	25.1225	18.6681	15.838	11.7652	o	o	o	o	o	o	o	o	ubiquitin protein ligase E3 component n-recognin 7 [Source:ZFIN;Acc:ZDB-GENE-030131-1535]
ENSDARG00000005540	8.92943	18.7627	18.547	19.4616	15.0244	14.7102	11.0843	9.98723	6.20582	+	o	o	o	o	o	o	o	exportin 7 [Source:ZFIN;Acc:ZDB-GENE-060628-2]
ENSDARG00000005544	19.6709	28.2309	3.70567	1.92738	1.54968	1.10021	1.31901	1.93555	1.47876	o	-	o	o	o	o	o	o	BTB (POZ) domain containing 3 [Source:ZFIN;Acc:ZDB-GENE-090312-7]
ENSDARG00000005549	5.63618	10.9932	2.96512	9.8569	8.93999	11.4737	9.85299	11.3213	8.57422	o	-	+	o	o	o	o	o	zinc finger protein 710 [Source:HGNC Symbol;Acc:25352]
ENSDARG00000005551	76.3265	66.6231	294.668	170.566	103.806	129.163	95.5782	67.6144	16.5059	o	+	o	o	o	o	o	-	heterogeneous nuclear ribonucleoprotein H1, like [Source:ZFIN;Acc:ZDB-GENE-030131-275]
ENSDARG00000005559	0.145151	0.215561	0.036426	1.1966	2.54871	4.56883	5.95498	9.39498	5.48268	o	-	+	+	o	o	o	o	POU domain, class 4, transcription factor 1 [Source:ZFIN;Acc:ZDB-GENE-000523-2]
ENSDARG00000005560	18.8885	30.3707	17.6015	45.9053	54.7224	59.8751	56.0759	105.929	47.2058	o	o	+	o	o	o	o	-	tyrosine 3-monooxygenase/tryptophan 5-monooxygenase activation protein, eta polypeptide [Source:ZFIN;Acc:ZDB-GENE-040426-2191]
ENSDARG00000005561	4.68136	6.66685	3.65074	5.91657	4.81315	3.88005	3.99927	4.61881	3.34279	o	o	o	o	o	o	o	o	G elongation factor, mitochondrial 2 [Source:ZFIN;Acc:ZDB-GENE-060201-3]
ENSDARG00000005565	0.717039	0.687088	0.0724767	0.641348	0.369198	0.393834	0.307484	0.664077	11.7817	o	-	+	o	o	o	o	+	ectonucleoside triphosphate diphosphohydrolase 8 [Source:ZFIN;Acc:ZDB-GENE-040724-142]
ENSDARG00000005567	14.0725	18.3806	39.2405	22.4423	15.3642	16.1423	14.3584	10.5572	6.0661	o	+	o	o	o	o	o	o	mitogen-activated protein kinase kinase 6 [Source:ZFIN;Acc:ZDB-GENE-010202-3]
ENSDARG00000005574	0.697798	0.386507	0.190495	6.48204	11.5845	12.4163	8.95178	5.38089	3.22169	o	o	+	o	o	o	o	o	visual system homeobox 2 [Source:ZFIN;Acc:ZDB-GENE-001222-1]
ENSDARG00000005576	33.512	34.7781	29.3955	17.5247	13.2394	12.3976	12.0866	10.7984	7.45269	o	o	o	o	o	o	o	o	M-phase phosphoprotein 8 [Source:ZFIN;Acc:ZDB-GENE-050309-191]
ENSDARG00000005578	0.0892631	0.0691684	0.137391	0.452449	1.25926	0.505992	1.71528	4.00099	11.4182	o	o	+	+	-	+	+	+	UDP-glucose pyrophosphorylase 2a [Source:ZFIN;Acc:ZDB-GENE-090311-46]
ENSDARG00000005586	3.26204	3.83351	0.0584223	0.0570054	0.0469123	0.0351583	0.116896	0.250045	0.1204	o	-	o	o	o	o	o	-	zinc finger and BTB domain containing 20 [Source:ZFIN;Acc:ZDB-GENE-070112-1992]
ENSDARG00000005590	20.7262	34.7018	6.01623	5.13291	4.28145	4.55459	3.84843	2.76985	1.42198	o	-	o	o	o	o	o	o	metal response element binding transcription factor 2 [Source:ZFIN;Acc:ZDB-GENE-060512-94]
ENSDARG00000005593	0.247485	0.345033	1.38311	7.21796	4.5231	6.09251	6.28852	5.11262	4.06192	o	+	+	o	o	o	o	o	retinoid X receptor, gamma [Source:HGNC Symbol;Acc:10479]
ENSDARG00000005595	4.96552	2.63985	0.317626	0.510798	0.369133	0.437309	0.453666	0.609763	0.352901	o	-	o	o	o	o	o	o	chromosome 6 open reading frame 103 [Source:HGNC Symbol;Acc:21212]
ENSDARG00000005600	17.5166	30.4044	2.03106	24.1048	6.99824	7.97172	6.7533	5.46529	4.49956	o	-	+	-	o	o	o	o	bone morphogenetic protein receptor, type 1ba [Source:ZFIN;Acc:ZDB-GENE-991208-8]
ENSDARG00000005606	66.4543	72.797	25.1832	23.5054	15.924	16.256	10.6665	7.96278	3.42111	o	-	o	o	o	o	o	-	PAX interacting (with transcription-activation domain) protein 1 [Source:ZFIN;Acc:ZDB-GENE-041010-214]
ENSDARG00000005612	53.6722	62.4835	34.0164	25.4474	19.3959	23.7431	20.3526	16.4427	6.3766	o	o	o	o	o	o	o	-	anterior pharynx defective 1B [Source:ZFIN;Acc:ZDB-GENE-031118-31]
ENSDARG00000005616	0.0455081	0.0103049	0.087556	0.20219	0.383939	0.610272	0.570958	0.614394	3.69145	o	o	o	o	o	o	o	+	complement component bfb [Source:ZFIN;Acc:ZDB-GENE-990415-34]
ENSDARG00000005619	105.306	95.8571	9.62923	7.32304	6.44094	7.94505	5.66488	3.42305	0.934976	o	-	o	o	o	o	o	-	NIMA (never in mitosis gene a)-related kinase 2 [Source:ZFIN;Acc:ZDB-GENE-040426-752]
ENSDARG00000005620	17.7838	18.6859	13.7808	14.6606	11.1476	12.6332	10.512	8.76951	6.95071	o	o	o	o	o	o	o	o	zgc:77049 [Source:ZFIN;Acc:ZDB-GENE-040426-2518]
ENSDARG00000005625	39.7736	53.1236	2.16146	2.53833	2.1936	2.12225	2.53521	4.32596	5.40895	o	-	o	o	o	o	o	o	transmembrane protein 57a [Source:ZFIN;Acc:ZDB-GENE-040426-1097]
ENSDARG00000005626	0.354814	0.896078	0.037925	0.379725	1.47784	1.52332	1.3094	1.21699	0.385037	o	-	+	+	o	o	o	-	ras homolog gene family, member U [Source:HGNC Symbol;Acc:17794]
ENSDARG00000005627	0.0117786	0.146499	0.123226	0.663359	0.419483	0.200567	0.186238	0.332174	0.504356	+	o	+	o	o	o	o	o	Uncharacterized protein [Source:UniProtKB/TrEMBL;Acc:F1QUY8]
ENSDARG00000005628	2.45221	4.04347	0.0523002	1.42533	3.08337	3.58762	4.02288	2.28506	0.858983	o	-	+	+	o	o	o	-	even-skipped homeobox 1 [Source:ZFIN;Acc:ZDB-GENE-980526-364]
ENSDARG00000005629	0.0537244	0.0103318	0.116057	4.33862	5.73904	3.5464	4.43201	2.91315	3.12072	o	+	+	o	o	o	o	o	SET and MYND domain containing 2b [Source:ZFIN;Acc:ZDB-GENE-041001-201]
ENSDARG00000005640	29.7933	28.9795	6.17453	10.1305	6.11217	5.89376	5.61281	3.47055	2.84148	o	-	o	o	o	o	o	o	adenosine deaminase, tRNA-specific 3 [Source:HGNC Symbol;Acc:25151]
ENSDARG00000005642	24.6221	22.9538	4.94107	5.18621	5.40886	5.31079	4.95764	6.47	3.64777	o	-	o	o	o	o	o	o	F-box and WD-40 domain protein 5 [Source:ZFIN;Acc:ZDB-GENE-040426-2571]
ENSDARG00000005643	39.5738	45.1268	7.57426	15.9911	17.8097	23.0613	16.3161	12.1351	14.2284	o	-	+	o	o	o	o	o	glycine C-acetyltransferase [Source:ZFIN;Acc:ZDB-GENE-060518-3]
ENSDARG00000005645	0.702227	1.34178	10.4292	13.709	8.63091	10.8967	12.5393	11.0825	4.75467	o	+	o	o	o	o	o	-	roundabout homolog 3 [Source:ZFIN;Acc:ZDB-GENE-000209-4]
ENSDARG00000005648	0.0540894	0.00504611	0.125127	4.15477	2.2336	2.50919	2.00489	4.17748	3.32968	-	o	+	o	o	o	o	o	olfactomedin-like 2A [Source:ZFIN;Acc:ZDB-GENE-081105-107]
ENSDARG00000005651	20.2315	24.1352	8.75051	7.15761	9.38714	11.5467	11.3139	13.3355	9.83453	o	-	o	o	o	o	o	o	-Ha-ras Harvey rat sarcoma viral oncogene homolog b [Source:ZFIN;Acc:ZDB-GENE-050522-466]
ENSDARG00000005652	10.3931	8.93171	2.1586	2.49772	1.68002	0.450977	0.580661	2.28792	2.45004	o	-	o	o	-	o	+	o	mannosidase, alpha, class 1A, member 1 [Source:ZFIN;Acc:ZDB-GENE-041014-321]
ENSDARG00000005670	1.3765	1.88686	0.101635	0.266344	0.530744	0.206802	0.259091	1.49295	1.11143	o	-	+	o	-	o	+	o	Uncharacterized protein [Source:UniProtKB/TrEMBL;Acc:E7FE66]
ENSDARG00000005673	17.8974	19.1274	0.476646	1.98412	1.84448	3.34711	3.68217	3.57487	20.7309	o	-	+	o	o	o	o	+	coagulation factor IIIb [Source:ZFIN;Acc:ZDB-GENE-050417-234]
ENSDARG00000005675	66.633	89.0059	74.0023	44.7976	11.4885	16.3135	12.4173	12.6834	6.96364	o	o	o	-	o	o	o	o	Sec61 alpha like 2 [Source:ZFIN;Acc:ZDB-GENE-021016-2]
ENSDARG00000005679	17.7477	22.9934	4.70081	4.78902	3.39462	3.60378	3.91742	4.312	5.03158	o	-	o	o	o	o	o	o	thyroid hormone receptor interactor 10 [Source:HGNC Symbol;Acc:12304]
ENSDARG00000005690	1.02298	0.996477	1.6395	1.60931	1.16192	0.984827	1.37487	2.28726	1.97494	o	o	o	o	o	o	o	o	Uncharacterized protein [Source:UniProtKB/TrEMBL;Acc:F1QXQ6]
ENSDARG00000005699	108.153	104.013	101.115	38.0428	28.6386	24.7462	19.3604	16.4182	5.7378	o	o	-	o	o	o	o	-	DEAD/H (Asp-Glu-Ala-Asp/His) box polypeptide 19 (DBP5 homolog, yeast) [Source:ZFIN;Acc:ZDB-GENE-020419-30]
ENSDARG00000005704	0.0508864	0.00865937	0.088352	0.143315	0.337306	0.538712	0.52634	1.30698	4.64831	o	o	o	+	o	o	+	+	EPS8-like 3 [Source:ZFIN;Acc:ZDB-GENE-040426-1335]
ENSDARG00000005713	11.3499	9.63252	0.984948	2.30072	5.08102	4.15694	6.69054	6.63926	15.2058	o	-	+	+	o	o	o	+	ethylmalonic encephalopathy 1 [Source:ZFIN;Acc:ZDB-GENE-040426-2503]
ENSDARG00000005716	0.0061158	0.0049641	0.0509885	0.139688	0.780303	0.653734	1.05253	1.48255	1.33889	o	o	o	+	o	o	o	o	olfactomedin-like 2Ba [Source:ZFIN;Acc:ZDB-GENE-041014-329]
ENSDARG00000005738	60.5012	36.288	30.961	35.4947	17.101	20.2168	19.2498	12.8498	12.7101	o	o	o	-	o	o	o	o	ribosome production factor 1 homolog (S. cerevisiae) [Source:ZFIN;Acc:ZDB-GENE-040625-177]
ENSDARG00000005739	0.0491914	0.00382374	0.0338009	1.98986	3.52324	2.48342	3.72376	15.7534	15.7532	-	+	+	o	o	o	+	o	glycoprotein M6Ba [Source:ZFIN;Acc:ZDB-GENE-030710-9]
ENSDARG00000005749	0.0351063	0.0428257	0.0365859	0.181239	1.44298	0.612641	1.2798	1.37844	7.42093	o	o	+	+	-	+	o	+	cullin-associated and neddylation-dissociated 2 (putative) [Source:HGNC Symbol;Acc:30689]
ENSDARG00000005754	0.893701	1.68004	5.03967	12.845	10.7478	9.71717	9.04322	12.3319	7.90408	o	+	+	o	o	o	o	o	protein tyrosine phosphatase, receptor type, f, b [Source:ZFIN;Acc:ZDB-GENE-060503-530]
ENSDARG00000005756	17.2258	21.0257	10.5272	16.4665	13.7429	11.2621	10.678	9.49709	13.655	o	o	o	o	o	o	o	o	dynein, cytoplasmic 1, intermediate chain 2a [Source:ZFIN;Acc:ZDB-GENE-060929-1086]
ENSDARG00000005762	0.758928	1.12692	0.967173	12.0023	6.31984	3.58517	2.36429	2.71267	1.50204	o	o	+	o	o	o	o	o	collagen, type XIV, alpha 1 [Source:ZFIN;Acc:ZDB-GENE-030131-9889]
ENSDARG00000005772	36.4966	44.7421	60.8327	65.6794	36.5439	36.599	30.2013	20.0577	27.4552	o	o	o	o	o	o	o	o	TSR2, 20S rRNA accumulation, homolog (S. cerevisiae) [Source:ZFIN;Acc:ZDB-GENE-021231-2]
ENSDARG00000005774	164.984	206.602	100.973	42.5872	56.8874	58.3896	42.7485	41.1937	21.0079	o	-	-	o	o	o	o	o	pl10 [Source:ZFIN;Acc:ZDB-GENE-980526-150]
ENSDARG00000005775	0.173759	0.270233	0.0766991	0.304994	1.70858	1.11179	1.90288	6.77912	6.23807	o	-	+	+	o	o	+	o	sodium channel, voltage-gated, type VIII, alpha a [Source:ZFIN;Acc:ZDB-GENE-000828-1]
ENSDARG00000005776	0.0269056	0.0168566	0.0230708	0.0152719	0.287865	0.292979	0.527253	11.9245	14.1704	o	o	o	+	o	o	+	o	guanylate kinase 1 [Source:ZFIN;Acc:ZDB-GENE-020916-1]
ENSDARG00000005780	0	0	0.0466632	0.10762	0.114356	0.132841	0.141722	0.583444	0.494668	o	o	o	o	o	o	o	o	neuropeptide Y receptor Y8b [Source:ZFIN;Acc:ZDB-GENE-980526-208]
ENSDARG00000005783	0.24279	0.364985	0.049049	0.097177	0.750276	0.433682	0.915091	1.42986	0.534382	o	-	o	+	o	+	o	-	neurocan b [Source:ZFIN;Acc:ZDB-GENE-050208-586]
ENSDARG00000005785	149.621	192.78	41.9252	17.1846	6.8961	10.3959	10.0876	10.8898	49.012	o	-	-	-	o	o	o	+	ELOVL family member 7, elongation of long chain fatty acids (yeast) b [Source:ZFIN;Acc:ZDB-GENE-030131-5485]
ENSDARG00000005786	10.7428	11.8765	0.497648	0.449757	0.409057	0.177182	0.324638	0.534306	0.233993	o	-	o	o	o	o	o	-	protein phosphatase 1F (PP2C domain containing) [Source:ZFIN;Acc:ZDB-GENE-051128-2]
ENSDARG00000005789	5.87135	7.07666	1.69142	4.4586	4.39989	4.0739	3.94224	6.05424	6.16223	o	-	+	o	o	o	o	o	ectonucleotide pyrophosphatase/phosphodiesterase 1 [Source:ZFIN;Acc:ZDB-GENE-040724-172]
ENSDARG00000005791	171.363	148.161	568.345	1192.86	998.753	1269.41	1977.62	1027.91	1439.17	o	+	+	o	o	o	o	o	ribosomal protein L28 [Source:ZFIN;Acc:ZDB-GENE-040930-10]
ENSDARG00000005799	38.7322	25.4855	0.654936	1.6287	2.84448	3.97642	4.38491	5.21919	9.45233	o	-	+	o	o	o	o	o	chromosome 4 open reading frame 34 [Source:HGNC Symbol;Acc:27321]
ENSDARG00000005800	0.093837	0.0272155	0.00941887	0.00721968	0.143074	0.095947	0.161059	0.704834	0.904118	-	o	o	+	o	o	+	o	adenosine monophosphate deaminase 3 [Source:HGNC Symbol;Acc:470]
ENSDARG00000005814	0.0141281	0.00306395	0.187254	0.50688	0.110728	0.244072	0.00654875	0.0282578	0.0624845	o	+	+	-	o	-	o	o	kelch-like 10 (Drosophila) [Source:HGNC Symbol;Acc:18829]
ENSDARG00000005821	0.15359	0.00883608	0.0941227	0.205038	0.389447	0.389159	0.279254	0.147455	0.549601	-	o	o	o	o	o	o	+	neutrophil cytosolic factor 2 [Source:ZFIN;Acc:ZDB-GENE-070209-29]
ENSDARG00000005823	20.6672	20.5917	12.6668	17.905	9.08985	6.96139	6.33848	7.91146	4.71199	o	o	o	o	o	o	o	o	solute carrier family 39 (zinc transporter), member 10 [Source:ZFIN;Acc:ZDB-GENE-040426-1157]
ENSDARG00000005827	82.8899	92.4274	126.934	103.556	45.9579	58.587	50.8976	26.5889	18.2852	o	o	o	-	o	o	o	o	eukaryotic translation initiation factor 2, subunit 1 alpha, like [Source:ZFIN;Acc:ZDB-GENE-030131-526]
ENSDARG00000005828	5.67133	2.74995	1.51956	2.36755	1.75482	2.82241	2.03088	2.14177	2.42467	-	o	o	o	o	o	o	o	Fas apoptotic inhibitory molecule [Source:HGNC Symbol;Acc:18703]
ENSDARG00000005832	6.02319	13.6498	6.28933	9.15631	6.661	8.24666	5.65475	5.0388	2.11006	+	-	o	o	o	o	o	-	anaphase promoting complex subunit 2 [Source:ZFIN;Acc:ZDB-GENE-081104-256]
ENSDARG00000005834	9.81682	11.9979	1.71751	1.9508	2.22817	2.0467	3.81874	8.57702	5.07001	o	-	o	o	o	o	+	o	GATA zinc finger domain containing 2B [Source:HGNC Symbol;Acc:30778]
ENSDARG00000005840	36.0514	61.874	9.10449	26.042	58.5757	64.714	65.3419	88.4	78.9634	o	-	+	+	o	o	o	o	glutamic-oxaloacetic transaminase 2b, mitochondrial (aspartate aminotransferase 2) [Source:ZFIN;Acc:ZDB-GENE-030131-7917]
ENSDARG00000005841	0.0333726	0.0434249	0.0428052	0.0730923	0.0576958	0.0864798	0.0704714	0.780963	76.6029	o	o	o	o	o	o	o	+	troponin I, skeletal, fast 2a.2 [Source:ZFIN;Acc:ZDB-GENE-040426-970]
ENSDARG00000005842	1.2879	0.220989	1.86371	3.28866	5.33073	5.20475	6.60233	10.4963	11.9753	-	+	o	o	o	o	o	o	CD9 antigen (p24) a [Source:ZFIN;Acc:ZDB-GENE-030131-1175]
ENSDARG00000005846	1.10164	3.63185	0.0831182	0.370754	1.0307	0.821632	0.966938	0.638801	0.217742	+	-	+	+	o	o	o	-	Uncharacterized protein [Source:UniProtKB/TrEMBL;Acc:F1Q751]
ENSDARG00000005853	0.314425	0.0170472	0.0546129	0.225451	0.375983	0.449828	0.515851	2.62953	5.55453	-	o	o	o	o	o	+	+	solute carrier family 25 (mitochondrial carrier; adenine nucleotide translocator), member 6 [Source:ZFIN;Acc:ZDB-GENE-070912-446]
ENSDARG00000005861	10.966	18.0333	0.269733	1.5117	2.11123	1.98877	1.76109	4.00618	4.06295	o	-	+	o	o	o	+	o	Ral GTPase activating protein, alpha subunit 2 (catalytic) [Source:HGNC Symbol;Acc:16207]
ENSDARG00000005865	0.016567	0.0107786	0.0265619	0.00518355	0	0.0214654	0.0125605	0.0198815	0.0560286	o	o	o	o	o	o	o	o	odorant receptor, family H, subfamily 131, member 1 [Source:ZFIN;Acc:ZDB-GENE-070806-45]
ENSDARG00000005867	10.0215	20.9992	6.3445	5.29378	4.46067	3.43273	3.46624	3.02211	1.75507	+	-	o	o	o	o	o	o	gon-4-like (C.elegans) [Source:ZFIN;Acc:ZDB-GENE-070117-2447]
ENSDARG00000005870	11.7877	13.5903	12.8884	10.4926	13.2195	15.3375	16.9177	17.031	27.1835	o	o	o	o	o	o	o	o	methylmalonic aciduria (cobalamin deficiency) cblD type, with homocystinuria [Source:ZFIN;Acc:ZDB-GENE-040704-50]
ENSDARG00000005872	24.1017	32.0381	0.791731	5.4635	3.54005	3.65935	2.66937	3.45904	2.34929	o	-	+	o	o	o	o	o	Rho GTPase activating protein 28 [Source:ZFIN;Acc:ZDB-GENE-041114-147]
ENSDARG00000005879	1.2028	1.8718	1.81469	1.93301	2.39034	2.60612	1.47357	2.26424	6.14277	o	o	o	o	o	o	o	+	zgc:112334 [Source:ZFIN;Acc:ZDB-GENE-050809-120]
ENSDARG00000005883	0.179198	0.155699	1.48463	2.04465	2.55191	2.48471	2.94375	4.82675	3.37538	o	+	o	o	o	o	o	o	regulatory factor X, 1a (influences HLA class II expression) [Source:ZFIN;Acc:ZDB-GENE-070424-94]
ENSDARG00000005887	0.296151	0.376351	0.507657	1.34921	1.43359	0.946732	0.923585	1.33358	5.88903	o	o	+	o	o	o	o	+	Sec22bb proteinUncharacterized protein [Source:UniProtKB/TrEMBL;Acc:A7MCK9]
ENSDARG00000005894	0.398651	0.191859	0.0385246	0.539934	0.460727	0.408794	0.530455	0.530836	3.85997	o	o	+	o	o	o	o	+	solute carrier family 7 (cationic amino acid transporter, y+ system), member 9 [Source:ZFIN;Acc:ZDB-GENE-080116-2]
ENSDARG00000005901	0.380676	0.283525	11.7045	12.1008	6.23824	4.74208	4.14786	4.24669	6.61851	o	+	o	o	o	o	o	o	absent in melanoma 1-like [Source:HGNC Symbol;Acc:17295]
ENSDARG00000005908	1.18873	2.40532	7.51647	7.22965	8.46114	8.52523	11.8553	9.51818	8.03386	+	+	o	o	o	o	o	o	CDC-like kinase 4b [Source:ZFIN;Acc:ZDB-GENE-050227-19]
ENSDARG00000005913	0.0705178	0.00762446	0.389434	0.203478	0.0812758	0.0736018	0.154355	0.0634696	2.07211	o	+	o	o	o	o	o	+	transglutaminase 1 (K polypeptide epidermal type I, protein-glutamine-gamma-glutamyltransferase) [Source:HGNC Symbol;Acc:11777]
ENSDARG00000005915	8.99739	6.9123	10.7585	8.57302	5.6756	2.73828	2.80074	3.91523	2.61579	o	o	o	o	-	o	o	o	transcription factor 3 [Source:ZFIN;Acc:ZDB-GENE-990415-51]
ENSDARG00000005916	0.430276	0.820588	0.206432	3.50851	4.51777	4.14078	4.18789	5.71937	6.13285	o	-	+	o	o	o	o	o	SRSF protein kinase 3 [Source:HGNC Symbol;Acc:11402]
ENSDARG00000005924	0.0181152	0.0125398	0.0679847	0.0663359	1.77938	0.0405808	0.0186128	4.05934	9.81363	o	o	o	+	-	o	+	+	serpin peptidase inhibitor, clade A (alpha-1 antiproteinase, antitrypsin), member 10a [Source:ZFIN;Acc:ZDB-GENE-041014-246]
ENSDARG00000005926	25.7395	44.9107	59.1639	105.101	98.1424	114.514	98.6646	59.6278	92.7068	o	o	o	o	o	o	o	o	adenylate kinase 2 [Source:ZFIN;Acc:ZDB-GENE-030131-512]
ENSDARG00000005927	25.4895	23.7404	19.453	14.1584	8.96871	9.06782	6.80849	8.07341	15.9905	o	o	o	o	o	o	o	o	TBC1 domain family, member 17 [Source:ZFIN;Acc:ZDB-GENE-050522-79]
ENSDARG00000005941	33.0918	36.8164	21.9773	23.7672	14.6531	11.7162	11.8243	12.3373	8.44641	o	o	o	o	o	o	o	o	v-yes-1 Yamaguchi sarcoma viral oncogene homolog 1 [Source:ZFIN;Acc:ZDB-GENE-050126-1]
ENSDARG00000005942	0.0174399	0.0208019	0.0109414	0.0127322	0.158794	0.192069	0.0962579	0.254637	0.266454	o	o	o	+	o	o	o	o	vomeronasal 2 receptor, l1 [Source:ZFIN;Acc:ZDB-GENE-050419-65]
ENSDARG00000005943	1.53256	0.735861	0.0147769	0.290185	0.269843	0.340718	0.2534	0.963699	1.41541	-	-	o	o	o	o	+	o	HtrA serine peptidase 4 [Source:HGNC Symbol;Acc:26909]
ENSDARG00000005944	0.417747	0.292696	0.402802	0.303458	0.43838	0.200608	0.0734242	0.313766	14.4805	o	o	o	o	-	o	+	+	guanine nucleotide binding protein (G protein), beta polypeptide 1b [Source:ZFIN;Acc:ZDB-GENE-040426-2855]
ENSDARG00000005945	35.7949	21.6798	63.1468	31.9262	19.3525	24.5403	21.7952	17.4185	11.871	o	+	o	o	o	o	o	o	squamous cell carcinoma antigen recognised by T cells [Source:ZFIN;Acc:ZDB-GENE-040718-422]
ENSDARG00000005947	0.269684	0.794721	25.0173	11.021	4.24332	15.1628	11.1539	12.2069	6.93633	+	+	-	-	+	o	o	o	solute carrier family 16 (monocarboxylic acid transporters), member 9b [Source:ZFIN;Acc:ZDB-GENE-040801-69]
ENSDARG00000005948	13.322	10.0557	5.24122	7.09623	5.18788	6.51606	5.41486	5.47508	3.5659	o	o	o	o	o	o	o	o	ankyrin repeat and MYND domain containing 2a [Source:ZFIN;Acc:ZDB-GENE-030131-6321]
ENSDARG00000005959	1.96687	2.21151	0.388121	1.32548	0.760293	0.993227	1.4712	1.32544	0.529232	o	-	+	o	o	o	o	-	enoyl Coenzyme A hydratase domain containing 1 [Source:ZFIN;Acc:ZDB-GENE-050522-370]
ENSDARG00000005966	0.189503	0.448429	0.159393	0.416879	0.0810605	0.0560964	0.0614264	0.599602	1.20223	o	-	+	-	o	o	+	+	solute carrier family 4, sodium bicarbonate cotransporter, member 5 [Source:ZFIN;Acc:ZDB-GENE-091112-19]
ENSDARG00000005972	8.69774	12.4148	3.39097	6.96792	6.61627	7.7771	6.40769	5.90416	6.13807	o	-	+	o	o	o	o	o	resistance to inhibitors of cholinesterase 8 homolog B [Source:ZFIN;Acc:ZDB-GENE-030131-6435]
ENSDARG00000005974	7.87497	4.69911	2.91515	2.93974	2.31806	1.79432	1.51203	0.916156	0.167537	o	o	o	o	o	o	o	-	ATPase family, AAA domain containing 5b [Source:ZFIN;Acc:ZDB-GENE-030131-338]
ENSDARG00000005980	16.0418	13.4902	11.0567	12.3623	13.0563	11.5408	12.6681	17.8194	20.8328	o	o	o	o	o	o	o	o	splicing factor, suppressor of white-apricot homolog (Drosophila) [Source:ZFIN;Acc:ZDB-GENE-040426-931]
ENSDARG00000005989	8.50096	15.7258	13.4661	14.2889	14.19	13.4546	11.1476	9.67506	7.54982	o	o	o	o	o	o	o	o	ral guanine nucleotide dissociation stimulator-like 1 [Source:ZFIN;Acc:ZDB-GENE-040426-1816]
ENSDARG00000005993	9.80201	10.1242	4.97678	11.2233	9.29278	9.88108	9.08605	4.59329	0.738431	o	-	+	o	o	o	o	-	protein regulator of cytokinesis 1b [Source:ZFIN;Acc:ZDB-GENE-040426-777]
ENSDARG00000006003	161.691	208.708	41.9224	19.8856	21.6376	35.125	27.4568	10.4102	3.54551	o	-	-	o	o	o	-	-	v-myc myelocytomatosis viral oncogene homolog 1, lung carcinoma derived (avian) a [Source:ZFIN;Acc:ZDB-GENE-040426-2439]
ENSDARG00000006005	13.3359	27.8911	87.8843	41.5976	39.7416	46.5588	39.2086	31.5804	47.4072	+	+	-	o	o	o	o	o	NudC domain containing 3 [Source:ZFIN;Acc:ZDB-GENE-040426-2255]
ENSDARG00000006008	0.10807	0.253119	0.271685	1.05768	33.3792	53.5614	52.3074	20.128	11.4658	o	o	+	+	o	o	-	o	dopachrome tautomerase [Source:ZFIN;Acc:ZDB-GENE-000508-1]
ENSDARG00000006010	54.98	64.6926	3.64743	16.8908	13.6346	13.8712	10.4061	8.23096	4.96636	o	-	+	o	o	o	o	o	B lymphoma Mo-MLV insertion region 1 [Source:ZFIN;Acc:ZDB-GENE-030131-224]
ENSDARG00000006017	28.4324	35.475	9.73505	9.22019	5.0876	5.02409	4.58761	3.83327	1.62824	o	-	o	o	o	o	o	-	K(lysine) acetyltransferase 2A [Source:ZFIN;Acc:ZDB-GENE-080403-11]
ENSDARG00000006019	79.3029	142.742	70.0752	163.27	90.7306	69.949	41.1295	41.6347	34.2811	o	-	+	o	o	o	o	o	transketolase [Source:ZFIN;Acc:ZDB-GENE-030909-13]
ENSDARG00000006021	3.23414	4.78945	0.547455	1.51442	1.31757	1.01339	1.18911	1.82574	1.76208	o	-	+	o	o	o	o	o	ATP/GTP binding protein 1 [Source:ZFIN;Acc:ZDB-GENE-081104-267]
ENSDARG00000006025	30.579	27.2939	0.553713	2.1744	1.1282	1.11181	1.29393	2.83824	4.15928	o	-	+	o	o	o	+	o	tumor protein p53 inducible protein 11b [Source:ZFIN;Acc:ZDB-GENE-030131-6328]
ENSDARG00000006031	28.4376	24.0697	7.63699	4.45469	4.40576	3.44188	3.85244	11.7354	35.1535	o	-	o	o	o	o	+	+	4-aminobutyrate aminotransferase [Source:ZFIN;Acc:ZDB-GENE-031006-4]
ENSDARG00000006040	8.23003	15.6867	6.19641	21.4442	13.424	16.0551	14.4541	10.188	8.33118	o	-	+	o	o	o	o	o	cytochrome P450, family 20, subfamily A, polypeptide 1 [Source:ZFIN;Acc:ZDB-GENE-040426-2646]
ENSDARG00000006044	0.725781	1.28781	0.465459	1.41131	2.05739	1.58153	2.19895	2.78571	2.95186	o	-	+	o	o	o	o	o	uronyl-2-sulfotransferase [Source:ZFIN;Acc:ZDB-GENE-041001-163]
ENSDARG00000006052	0.278218	0.149166	0.520413	1.02526	0.851537	0.710945	1.08823	1.04183	1.79289	o	+	o	o	o	o	o	o	mucosa associated lymphoid tissue lymphoma translocation gene 1 [Source:ZFIN;Acc:ZDB-GENE-020801-2]
ENSDARG00000006062	28.4502	57.7531	31.0485	21.6451	11.1749	9.64203	8.51913	10.3313	7.23993	+	o	o	o	o	o	o	o	A kinase (PRKA) anchor protein 1b [Source:ZFIN;Acc:ZDB-GENE-030131-6844]
ENSDARG00000006065	0.255208	0.500442	0.0675283	0.953739	0.567715	0.493686	0.615201	2.8667	3.23974	o	-	+	o	o	o	+	o	zinc finger protein 385B [Source:ZFIN;Acc:ZDB-GENE-030616-154]
ENSDARG00000006074	32.6472	30.4502	5.79949	9.30102	7.35428	7.51977	7.05767	10.0611	5.01316	o	-	o	o	o	o	o	-	uridine-cytidine kinase 2a [Source:ZFIN;Acc:ZDB-GENE-030131-7158]
ENSDARG00000006079	0.0416943	0.0542532	0.240655	0.430501	1.43204	0.971013	1.65851	1.77124	0.939481	o	+	o	+	o	o	o	o	G protein-coupled receptor 37 like 1 [Source:HGNC Symbol;Acc:14923]
ENSDARG00000006092	7.57227	6.56238	10.5874	12.4503	11.637	11.9404	7.58857	6.18828	27.6489	o	o	o	o	o	o	o	+	RAD21 homolog (S. pombe) [Source:HGNC Symbol;Acc:9811]
ENSDARG00000006093	0.57898	0.379182	0.0901877	0.0782227	0.599251	0.484379	0.585331	1.01921	2.35407	o	-	o	+	o	o	o	+	cyclin-dependent kinase 15 [Source:ZFIN;Acc:ZDB-GENE-060421-7193]
ENSDARG00000006094	11.2874	8.48469	2.15574	1.63243	1.10869	0.533907	0.569233	1.0721	1.32344	o	-	o	o	-	o	o	o	insulin-like growth factor 2 receptor [Source:ZFIN;Acc:ZDB-GENE-041014-300]
ENSDARG00000006109	0	0.00522906	0.18556	0.211236	0.16674	0.13017	0.0227672	0.120565	0.101791	o	+	o	o	o	o	o	o	si:dkeyp-104h9.7 [Source:ZFIN;Acc:ZDB-GENE-081104-450]
ENSDARG00000006110	0.0274643	0.578926	75.2597	4.64967	0.467925	1.01897	0.472379	0.519387	0.762267	+	+	-	-	+	-	o	o	chordin [Source:ZFIN;Acc:ZDB-GENE-990415-33]
ENSDARG00000006112	12.4319	20.1676	1.31113	1.31358	1.98148	1.44972	1.56834	1.56386	1.34226	o	-	o	o	o	o	o	o	myoferlin [Source:HGNC Symbol;Acc:3656]
ENSDARG00000006120	0.260398	0.211771	1.90856	13.5267	12.7274	16.8534	15.3727	15.4704	9.97423	o	+	+	o	o	o	o	o	T-box 2b [Source:ZFIN;Acc:ZDB-GENE-990726-27]
ENSDARG00000006124	26.7601	34.9534	20.6887	24.4699	17.6113	15.5589	18.6466	16.0942	9.07751	o	o	o	o	o	o	o	o	lysine (K)-specific demethylase 5C [Source:ZFIN;Acc:ZDB-GENE-060810-94]
ENSDARG00000006125	157.487	113.074	73.5172	37.1848	19.9912	26.021	20.9168	31.8856	41.7697	o	o	o	o	o	o	o	o	casein kinase 1, delta b [Source:ZFIN;Acc:ZDB-GENE-040426-2385]
ENSDARG00000006128	2.7661	4.72865	1.11655	4.46785	6.66235	6.03368	6.93985	7.91408	2.53275	o	-	+	o	o	o	o	-	centrosomal protein 170kDa [Source:HGNC Symbol;Acc:28920]
ENSDARG00000006137	0.358986	0.00765765	0.917127	1.76031	3.28017	4.64364	5.65735	3.91964	7.93961	-	+	o	o	o	o	o	+	steroidogenic acute regulatory protein [Source:ZFIN;Acc:ZDB-GENE-001120-3]
ENSDARG00000006145	63.4126	48.5979	5.49701	5.73107	4.46315	4.97727	3.4079	3.4992	1.88835	o	-	o	o	o	o	o	o	de-etiolated homolog 1 (Arabidopsis) [Source:ZFIN;Acc:ZDB-GENE-030131-2809]
ENSDARG00000006151	0.0576632	0.080148	0.117666	0.0574061	0.126879	0.122257	0.0977357	0.330272	0.52955	o	o	o	o	o	o	+	o	phosphodiesterase 11a, like [Source:ZFIN;Acc:ZDB-GENE-031118-106]
ENSDARG00000006169	2.92342	1.94597	0.330471	0.994548	1.45664	0.644894	1.20554	1.31704	1.70529	o	-	+	o	-	o	o	o	leucine-rich repeat kinase 2 [Source:ZFIN;Acc:ZDB-GENE-071218-6]
ENSDARG00000006174	0.237933	0.0108428	0.648514	2.16512	1.11749	1.66665	1.25608	0.916093	0.535121	-	+	+	o	o	o	o	o	leucine rich repeat containing 23 [Source:HGNC Symbol;Acc:19138]
ENSDARG00000006181	1.52097	0.65449	0.389345	0.103127	1.218	1.29228	1.22932	2.74408	2.62142	-	o	-	+	o	o	+	o	hypoxia-inducible factor 1, alpha subunit (basic helix-loop-helix transcription factor) a [Source:ZFIN;Acc:ZDB-GENE-080917-55]
ENSDARG00000006192	28.4072	48.6457	22.9895	15.1248	8.71605	10.0899	8.48912	6.07917	3.32308	o	-	o	o	o	o	o	o	GATA zinc finger domain containing 2A [Source:ZFIN;Acc:ZDB-GENE-040426-2372]
ENSDARG00000006196	22.1011	30.98	15.5015	21.0204	13.7977	17.2461	11.8529	12.2102	10.8403	o	o	o	o	o	o	o	o	salvador homolog 1 (Drosophila) [Source:ZFIN;Acc:ZDB-GENE-040912-28]
ENSDARG00000006200	25.1429	47.5436	74.9141	72.4107	34.8969	29.0864	24.4636	23.7025	10.0941	o	o	o	-	o	o	o	-	eukaryotic translation initiation factor 4 gamma, 1 [Source:HGNC Symbol;Acc:3296]
ENSDARG00000006202	0.202842	0.685438	2.79802	1.54391	1.45234	1.00664	1.16267	1.60385	2.14832	+	+	o	o	o	o	o	o	v-erb-b2 erythroblastic leukemia viral oncogene homolog 3a [Source:ZFIN;Acc:ZDB-GENE-030916-3]
ENSDARG00000006206	0.00345676	0.00449797	0.039904	0.0216313	0.107571	0.11197	0.279694	3.33941	2.14104	o	o	o	o	o	o	+	o	POU domain, class 4, transcription factor 3 [Source:ZFIN;Acc:ZDB-GENE-990415-24]
ENSDARG00000006207	21.0324	12.4409	3.70544	6.44592	7.12984	7.18282	7.63578	10.749	36.1503	o	-	o	o	o	o	o	+	glutathione peroxidase 1b [Source:ZFIN;Acc:ZDB-GENE-040912-60]
ENSDARG00000006212	0.0879854	0.069473	0.11622	0.0410158	0.380601	0.196466	0.575214	2.73123	1.9904	o	o	o	o	o	+	+	o	myelin transcription factor 1-like [Source:HGNC Symbol;Acc:7623]
ENSDARG00000006219	4.8418	2.9157	88.1335	51.3833	17.7678	22.9087	19.1451	11.9665	10.6904	o	+	o	-	o	o	o	o	guanine nucleotide binding protein-like 3 (nucleolar) [Source:ZFIN;Acc:ZDB-GENE-030131-616]
ENSDARG00000006220	0.181346	0.0737404	0.0814106	0.768829	1.80978	1.83125	1.57916	4.21788	10.8138	-	o	+	+	o	o	+	+	UDP glucuronosyltransferase 1 family a, b [Source:ZFIN;Acc:ZDB-GENE-040426-2762]
ENSDARG00000006225	152.45	119.249	356.956	156.286	115.5	138.732	109.519	55.2995	20.6059	o	+	-	o	o	o	o	-	DEAD (Asp-Glu-Ala-Asp) box polypeptide 39Aa [Source:ZFIN;Acc:ZDB-GENE-030131-4275]
ENSDARG00000006235	16.7384	11.5568	28.3514	20.2922	21.51	14.6266	13.5229	12.3513	14.8587	o	+	o	o	o	o	o	o	breast cancer metastasis-suppressor 1-like a [Source:ZFIN;Acc:ZDB-GENE-050913-49]
ENSDARG00000006240	33.507	29.4617	2.00982	6.85241	5.67365	7.00547	5.96224	8.64862	7.67116	o	-	+	o	o	o	o	o	solute carrier family 27 (fatty acid transporter), member 1a [Source:ZFIN;Acc:ZDB-GENE-050320-112]
ENSDARG00000006242	26.9854	31.4921	160.912	68.164	72.5807	106.28	90.41	107.381	47.6544	o	+	-	o	o	o	o	-	protein tyrosine phosphatase type IVA, member 1 [Source:ZFIN;Acc:ZDB-GENE-041121-11]
ENSDARG00000006251	24.1521	29.1187	18.9066	16.3478	7.7163	6.37521	6.17376	6.22716	4.62293	o	o	o	-	o	o	o	o	elongation factor, RNA polymerase II, 2 [Source:ZFIN;Acc:ZDB-GENE-030131-1717]
ENSDARG00000006253	7.34176	10.5824	9.05546	5.32943	4.87172	4.9355	5.4313	6.82092	4.80259	o	o	o	o	o	o	o	o	mesoderm induction early response 1, family member 3 [Source:HGNC Symbol;Acc:26678]
ENSDARG00000006257	34.5049	74.3273	0.730132	1.97379	5.03665	6.2031	8.84102	13.1413	8.25856	+	-	+	+	o	o	o	o	very low density lipoprotein receptor [Source:ZFIN;Acc:ZDB-GENE-040426-803]
ENSDARG00000006260	44.5203	39.2366	354.652	391.118	334.925	505.392	233.96	152.927	126.948	o	+	o	o	o	-	o	o	tubulin, alpha 8 like 4 [Source:ZFIN;Acc:ZDB-GENE-040426-860]
ENSDARG00000006266	4.13349	1.60428	0.815931	1.62322	1.53177	1.45632	2.00935	3.6841	16.8596	-	o	o	o	o	o	o	+	signal transduction and activation of transcription 1a [Source:ZFIN;Acc:ZDB-GENE-980526-499]
ENSDARG00000006272	15.043	11.8632	3.49381	6.1877	5.11298	3.81937	4.50243	3.71335	3.35307	o	-	o	o	o	o	o	o	membrane protein, palmitoylated 5a (MAGUK p55 subfamily member 5a) [Source:ZFIN;Acc:ZDB-GENE-020712-1]
ENSDARG00000006275	3.22926	3.21751	10.6498	16.3963	16.0029	26.4196	18.9333	20.3972	31.6067	o	+	o	o	o	o	o	o	interferon regulatory factor 2 binding protein 2b [Source:ZFIN;Acc:ZDB-GENE-040426-2574]
ENSDARG00000006279	3.08096	1.46284	0.305931	0.273794	1.08	0.887746	0.746772	0.871468	0.826438	-	-	o	+	o	o	o	o	Ras-related GTP binding D [Source:HGNC Symbol;Acc:19903]
ENSDARG00000006281	0.0385972	0.0233179	0.040666	0.0741839	0.0457565	0.0220715	0.0334393	0.0860214	0.115558	o	o	o	o	o	o	o	o	myosin, heavy polypeptide 11, smooth muscle b [Source:ZFIN;Acc:ZDB-GENE-101124-2]
ENSDARG00000006288	0.678594	1.07689	0.0816555	1.00338	0.577639	0.595522	0.808321	1.02173	0.46495	o	-	+	o	o	o	o	-	PR domain containing 5 [Source:ZFIN;Acc:ZDB-GENE-040708-1]
ENSDARG00000006290	17.431	28.7266	57.305	81.6352	75.1394	133.27	167.645	110.006	89.7494	o	o	o	o	o	o	o	o	NADH dehydrogenase (ubiquinone) Fe-S protein 5 [Source:ZFIN;Acc:ZDB-GENE-050522-437]
ENSDARG00000006292	0.127709	0.00543458	0.440227	0.90905	0.534309	0.610168	0.446284	0.490432	0.24	o	+	+	o	o	o	o	o	chromosome 3 open reading frame 15 [Source:HGNC Symbol;Acc:24010]
ENSDARG00000006299	17.2797	15.6037	4.67961	4.06862	3.89025	4.30649	4.65913	5.74451	3.94164	o	-	o	o	o	o	o	o	Rho guanine nucleotide exchange factor (GEF) 7a [Source:ZFIN;Acc:ZDB-GENE-060322-11]
ENSDARG00000006300	9.61912	6.82356	25.5651	32.7548	19.9437	18.1376	20.0324	12.581	9.76049	o	+	o	o	o	o	o	o	proteasome (prosome, macropain) 26S subunit, non-ATPase, 9 [Source:ZFIN;Acc:ZDB-GENE-030131-431]
ENSDARG00000006301	11.0411	8.31173	1.56636	3.62257	3.12887	2.67259	2.48011	6.12913	3.58931	o	-	+	o	o	o	+	o	Ras association (RalGDS/AF-6) and pleckstrin homology domains 1 [Source:HGNC Symbol;Acc:14436]
ENSDARG00000006307	0.833336	0.396561	1.26127	2.31237	2.39733	2.00212	1.56449	3.84594	3.27396	-	+	o	o	o	o	+	o	shisa homolog 4 (Xenopus laevis) [Source:ZFIN;Acc:ZDB-GENE-050417-419]
ENSDARG00000006308	0.958911	0.278706	0.0316995	0.280438	0.227876	0.140894	0.173449	0.249133	0.467024	-	-	+	o	o	o	o	o	protein tyrosine phosphatase, non-receptor type 18 [Source:ZFIN;Acc:ZDB-GENE-050320-12]
ENSDARG00000006314	14.3422	13.2377	6.79885	8.61038	9.75028	6.05448	7.77992	11.998	9.27911	o	o	o	o	o	o	o	o	integrin, alpha V [Source:ZFIN;Acc:ZDB-GENE-060616-382]
ENSDARG00000006316	40.6096	39.1262	214.658	265.121	242.223	299.526	365.443	222.531	338.105	o	+	o	o	o	o	o	o	ribosomal protein L23a [Source:ZFIN;Acc:ZDB-GENE-030131-7479]
ENSDARG00000006331	18.3041	28.7781	6.04042	6.64489	4.66917	4.66467	5.35044	4.80781	4.76655	o	-	o	o	o	o	o	o	MIF4G domain containing b [Source:ZFIN;Acc:ZDB-GENE-050227-7]
ENSDARG00000006332	14.1323	15.9943	7.40118	6.10791	5.53956	5.95125	5.73061	6.92618	9.0337	o	-	o	o	o	o	o	o	sorting nexin 14 [Source:ZFIN;Acc:ZDB-GENE-040724-144]
ENSDARG00000006341	0.00951825	0.00765642	0.0447645	0.0238249	0.0789864	0.0308313	0.0392182	0.0132757	0.0631445	o	o	o	o	o	o	o	o	taste receptor, type 1, member 3 [Source:ZFIN;Acc:ZDB-GENE-070917-3]
ENSDARG00000006345	20.3124	29.3003	19.8347	16.5484	10.5907	17.4249	12.354	8.71609	7.14189	o	o	o	o	o	o	o	o	mediator complex subunit 17 [Source:HGNC Symbol;Acc:2375]
ENSDARG00000006350	0.0293205	0.0906113	2.82841	0.886046	0.150381	0.168579	0.149313	0.194259	0.0906255	o	+	-	-	o	o	o	-	NK1 transcription factor related 2-like,a [Source:ZFIN;Acc:ZDB-GENE-040615-1]
ENSDARG00000006353	18.8723	19.3491	19.4354	9.22448	4.66738	4.22981	4.03494	4.17855	1.77687	o	o	-	o	o	o	o	-	integrin, alpha 5 (fibronectin receptor, alpha polypeptide) [Source:ZFIN;Acc:ZDB-GENE-031116-52]
ENSDARG00000006356	0.00337055	0.0263148	0.0237777	1.23387	3.14199	5.74058	6.07881	11.4511	7.31998	o	o	+	+	o	o	o	o	solute carrier family 18 (vesicular acetylcholine), member 3a [Source:ZFIN;Acc:ZDB-GENE-060929-990]
ENSDARG00000006368	1.93586	2.68469	0.311918	1.38721	1.58257	1.76448	1.48111	1.3701	0.632967	o	-	+	o	o	o	o	-	cytokine receptor-like factor 1b [Source:ZFIN;Acc:ZDB-GENE-080108-1]
ENSDARG00000006370	10.3815	5.44549	6.77423	18.2427	26.5809	28.3099	26.0659	40.2794	35.5037	o	o	+	o	o	o	o	o	ATPase, H+ transporting, lysosomal, V1 subunit H [Source:ZFIN;Acc:ZDB-GENE-021219-2]
ENSDARG00000006372	0.086548	0.146403	0.00909383	0.19768	0.0418957	0.0476585	0.00913797	0.0441419	0.414964	o	o	o	-	o	o	o	+	UDP glucuronosyltransferase 5 family, polypeptide C2 [Source:ZFIN;Acc:ZDB-GENE-060825-206]
ENSDARG00000006375	0	0	0	0	0	0	0	0	5.6376	o	o	o	o	o	o	o	+	NSFL1 (p97) cofactor (p47) [Source:HGNC Symbol;Acc:15912]
ENSDARG00000006383	0.0173868	0.0293331	0.050286	0.134933	0.427008	0.392404	0.661591	2.57003	3.99353	o	o	+	+	o	o	+	o	syntaxin binding protein 5-like [Source:HGNC Symbol;Acc:30757]
ENSDARG00000006385	48.8255	41.6492	9.69009	10.1231	8.14921	8.5102	7.64254	7.41643	10.5679	o	-	o	o	o	o	o	o	TRIO and F-actin binding protein [Source:HGNC Symbol;Acc:17009]
ENSDARG00000006389	93.4493	94.2271	6.89395	8.67531	8.42547	8.03828	6.16561	8.71286	6.58272	o	-	o	o	o	o	o	o	MAD homolog 2 (Drosophila) [Source:ZFIN;Acc:ZDB-GENE-990603-7]
ENSDARG00000006392	15.6486	14.533	18.5744	19.49	10.4995	14.1618	11.5758	7.03527	3.25119	o	o	o	o	o	o	o	-	exosome component 9 [Source:ZFIN;Acc:ZDB-GENE-041010-180]
ENSDARG00000006394	18.2296	12.2105	1.46766	6.49561	4.03778	4.7202	2.89873	1.48025	1.191	o	-	+	o	o	o	o	o	meiotic recombination 11 homolog A (S. cerevisiae) [Source:ZFIN;Acc:ZDB-GENE-040426-2638]
ENSDARG00000006395	49.5635	46.1205	37.3824	33.7499	19.3455	22.0935	17.2263	13.0676	5.97408	o	o	o	o	o	o	o	-	RNA binding motif protein 25 [Source:ZFIN;Acc:ZDB-GENE-030131-5547]
ENSDARG00000006397	45.097	46.4127	9.49116	18.7805	29.022	36.7613	31.1746	41.8397	52.9376	o	-	o	o	o	o	o	o	lysosomal-associated protein transmembrane 4 alpha [Source:ZFIN;Acc:ZDB-GENE-030131-1024]
ENSDARG00000006399	105.643	97.9914	146.87	143.283	107.759	145.36	138.294	104.151	65.3052	o	o	o	o	o	o	o	o	tyrosine 3-monooxygenase/tryptophan 5-monooxygenase activation protein, epsilon polypeptide 1 [Source:ZFIN;Acc:ZDB-GENE-030131-779]
ENSDARG00000006408	97.6493	71.3052	75.1014	37.7381	28.1243	35.849	34.5709	21.7494	20.8388	o	o	o	o	o	o	o	o	high-mobility group box 3b [Source:ZFIN;Acc:ZDB-GENE-050417-290]
ENSDARG00000006413	15.3829	9.15623	96.9135	95.4319	97.0604	119.321	144.05	92.2173	858.893	o	+	o	o	o	o	o	+	ribosomal protein L38 [Source:HGNC Symbol;Acc:10349]
ENSDARG00000006420	11.7566	16.9333	1.33706	4.46544	5.07244	5.39687	5.20955	7.89858	6.11464	o	-	+	o	o	o	o	o	attractin-like 1 [Source:ZFIN;Acc:ZDB-GENE-030131-8092]
ENSDARG00000006422	8.62658	6.277	3.30769	3.5271	2.69658	1.97837	1.94918	1.8003	2.1382	o	o	o	o	o	o	o	o	extended synaptotagmin-like protein 3 [Source:ZFIN;Acc:ZDB-GENE-050809-35]
ENSDARG00000006427	1.10956	0.47064	24.1603	315.345	147.499	72.2504	85.0458	42.9715	225.029	-	+	+	-	-	o	o	+	fatty acid binding protein 2, intestinal [Source:ZFIN;Acc:ZDB-GENE-991019-5]
ENSDARG00000006434	11.2633	14.0005	19.146	15.639	6.34578	8.90201	7.54086	4.52681	6.35705	o	o	o	-	o	o	o	o	polymerase (RNA) I polypeptide E [Source:ZFIN;Acc:ZDB-GENE-050522-251]
ENSDARG00000006447	0.0215393	0.00347915	0.0414408	0.0336965	0.148952	0.0872119	0.0832013	0.151861	1.49388	o	o	o	o	o	o	o	+	Uncharacterized protein [Source:UniProtKB/TrEMBL;Acc:E7F6V3]
ENSDARG00000006456	0.00865788	0.0075105	0.0721823	0.684452	4.42855	5.82949	9.2075	13.0759	5.75586	o	o	+	+	o	o	o	-	platelet-derived growth factor receptor-like [Source:ZFIN;Acc:ZDB-GENE-040426-901]
ENSDARG00000006462	0.0821098	0.0827504	0.468766	0.415083	0.513263	0.538194	0.489231	1.07811	0.771293	o	+	o	o	o	o	+	o	cat eye syndrome chromosome region, candidate 5 [Source:HGNC Symbol;Acc:1843]
ENSDARG00000006467	0.0824079	0.115173	10.3928	7.59294	0.195236	0.143353	0.369758	3.25072	1.46374	o	+	o	-	o	+	+	-	protocadherin 8 [Source:ZFIN;Acc:ZDB-GENE-980526-242]
ENSDARG00000006468	0.0074893	0.0201929	0.0853061	0.105434	1.18968	1.10301	1.4373	1.4739	1.90392	+	o	o	+	o	o	o	o	GRB2-related adaptor protein 2a [Source:ZFIN;Acc:ZDB-GENE-050417-275]
ENSDARG00000006474	0.121829	0.0653457	1.22292	3.4439	0.981681	1.83929	0.461047	0.575275	0.303481	o	+	+	-	o	-	o	o	family with sequence similarity 154, member B [Source:HGNC Symbol;Acc:33727]
ENSDARG00000006477	63.1985	69.1787	34.0832	29.92	22.3445	19.3106	16.8075	14.8212	6.1123	o	-	o	o	o	o	o	-	DNA-damage inducible protein 2 [Source:ZFIN;Acc:ZDB-GENE-031030-15]
ENSDARG00000006487	22.8077	28.5312	341.57	252.272	370.497	257.954	227.284	160.082	106.099	o	+	o	o	o	o	o	o	acidic (leucine-rich) nuclear phosphoprotein 32 family, member A [Source:ZFIN;Acc:ZDB-GENE-030131-7850]
ENSDARG00000006491	0.194824	0.0198053	3.96309	10.7056	3.83131	3.31706	2.26552	3.03212	5.99971	-	+	+	-	o	o	o	o	1-acylglycerol-3-phosphate O-acyltransferase 9, like [Source:ZFIN;Acc:ZDB-GENE-060531-19]
ENSDARG00000006494	22.0885	29.9435	3.94511	4.39067	5.27965	4.40967	4.39278	5.31837	2.53282	o	-	o	o	o	o	o	-	ankyrin repeat and SOCS box-containing 7 [Source:ZFIN;Acc:ZDB-GENE-040426-2429]
ENSDARG00000006497	0.508416	0.887521	2.48368	18.9123	44.7644	52.2573	59.3571	73.5185	68.912	o	+	+	+	o	o	o	o	reticulon 1a [Source:ZFIN;Acc:ZDB-GENE-030131-2426]
ENSDARG00000006501	0	0	0	0	0.00644231	0.0030176	0	0.0363343	0.615216	o	o	o	o	o	o	o	+	cytochrome P450, family 2, subfamily X, polypeptide 10.2 [Source:ZFIN;Acc:ZDB-GENE-060818-12]
ENSDARG00000006503	0.0214538	0.00653525	0.0068794	0	0.0148361	0.0277971	0.20497	0.431246	0.530487	o	o	o	o	o	o	o	o	T-cell leukemia homeobox 3 [Source:HGNC Symbol;Acc:13532]
ENSDARG00000006508	5.67343	4.71639	1.77279	2.37362	3.10558	2.68141	2.47771	2.92882	5.10301	o	-	o	o	o	o	o	o	phosphatidylinositol-4-phosphate 5-kinase, type I, beta [Source:HGNC Symbol;Acc:8995]
ENSDARG00000006514	2.55735	4.90337	24.8651	40.5389	20.9806	29.2983	24.2574	20.3609	11.6758	o	+	o	o	o	o	o	o	hairy-related 6 [Source:ZFIN;Acc:ZDB-GENE-980526-144]
ENSDARG00000006518	1.28112	0.864616	0.0209841	0.154351	0.080065	0.0945722	0.111613	0.120819	1.20601	o	-	+	o	o	o	o	+	actin filament associated protein 1-like 1 [Source:ZFIN;Acc:ZDB-GENE-050913-76]
ENSDARG00000006522	0.00942606	0.0184158	0.596023	0.0560903	0.143545	0.155867	0.126833	0.0651065	1.06409	o	+	-	o	o	o	o	+	otopetrin 2 [Source:ZFIN;Acc:ZDB-GENE-050104-2]
ENSDARG00000006524	66.2386	58.4623	26.8972	20.1353	16.7417	13.3527	12.6957	13.5326	9.07641	o	-	o	o	o	o	o	o	suppressor of Ty 6 homolog [Source:ZFIN;Acc:ZDB-GENE-030131-7949]
ENSDARG00000006526	0.730391	0.808698	6.36704	24.6422	10.8181	8.88761	8.65761	9.7745	37.8708	o	+	+	-	o	o	o	+	fibronectin 1b [Source:ZFIN;Acc:ZDB-GENE-030131-6545]
ENSDARG00000006527	90.9571	82.29	79.0045	33.6134	26.6182	24.6107	22.6418	15.9323	8.80321	o	o	-	o	o	o	o	o	bromodomain containing 3a [Source:ZFIN;Acc:ZDB-GENE-030131-6141]
ENSDARG00000006544	0.244776	0.00696847	0.464116	0.066597	0.183991	0.213731	0.811224	2.06262	0.834394	o	+	-	o	o	+	+	-	C1q and tumor necrosis factor related protein 6 [Source:HGNC Symbol;Acc:14343]
ENSDARG00000006545	17.2498	31.687	6.77989	6.89316	4.32853	5.39739	5.56466	5.34272	3.84187	o	-	o	o	o	o	o	o	RGP1 retrograde golgi transport homolog (S. cerevisiae) [Source:ZFIN;Acc:ZDB-GENE-040718-352]
ENSDARG00000006546	3.40078	5.57128	1.47806	5.10785	4.56841	5.53896	6.11465	6.47144	20.1365	o	-	+	o	o	o	o	+	adenylate kinase 4 [Source:ZFIN;Acc:ZDB-GENE-040426-2505]
ENSDARG00000006553	89.0227	79.4526	21.9541	32.4531	18.2251	20.8065	15.9079	14.5806	6.05332	o	-	o	o	o	o	o	-	related RAS viral (r-ras) oncogene homolog [Source:ZFIN;Acc:ZDB-GENE-041010-217]
ENSDARG00000006560	0.0446944	0.0678497	0.0573269	0.0101591	0.0495373	0.0804294	0.0872172	0.190707	0.17371	o	o	o	o	o	o	o	o	interferon regulatory factor 4a [Source:ZFIN;Acc:ZDB-GENE-070912-330]
ENSDARG00000006566	8.60016	18.9481	28.4928	19.4903	19.2697	21.3065	20.0053	22.2067	9.6866	+	o	o	o	o	o	o	-	nemo like kinase, type 1 [Source:ZFIN;Acc:ZDB-GENE-040701-1]
ENSDARG00000006568	0.00686087	0.0267824	0.0440002	0.0901596	0.65949	0.671151	1.02651	0.761599	0.765485	o	o	o	+	o	o	o	o	potassium large conductance calcium-activated channel, subfamily M, beta member 2 [Source:ZFIN;Acc:ZDB-GENE-050320-97]
ENSDARG00000006577	3.32082	6.83391	10.0081	6.36219	2.7957	2.41637	2.91813	2.05758	1.00139	+	o	o	-	o	o	o	-	NAD kinase a [Source:ZFIN;Acc:ZDB-GENE-050417-39]
ENSDARG00000006580	1605.02	1047.58	8.43215	4.33857	0.856683	2.36043	0.322234	0.749576	6.59854	o	-	o	-	+	-	o	+	claudin d [Source:ZFIN;Acc:ZDB-GENE-010328-4]
ENSDARG00000006584	13.1827	13.628	10.6699	9.05186	7.88167	5.5781	5.60301	5.35508	3.42796	o	o	o	o	o	o	o	o	PHD finger protein 8 [Source:ZFIN;Acc:ZDB-GENE-060419-1]
ENSDARG00000006585	8.07265	9.63988	2.75425	2.34972	1.51525	1.11808	1.56948	2.48559	1.05161	o	-	o	o	o	o	o	-	dystrophia myotonica, WD repeat containing [Source:HGNC Symbol;Acc:2936]
ENSDARG00000006588	0.57512	0.00705993	0.489462	16.0525	10.4331	11.6555	17.3341	10.5633	57.5818	-	+	+	o	o	o	o	+	zgc:111983 [Source:ZFIN;Acc:ZDB-GENE-050417-335]
ENSDARG00000006598	0.426383	0.0242395	0.148671	0.761593	2.61365	2.50212	5.51885	4.23012	4.40649	-	+	+	+	o	+	o	o	serum/glucocorticoid regulated kinase 2b [Source:ZFIN;Acc:ZDB-GENE-060929-44]
ENSDARG00000006600	51.2215	39.0795	13.0512	13.665	9.81087	8.57878	7.31297	8.25206	7.3536	o	-	o	o	o	o	o	o	LSM14 homolog Aa (SCD6, S. cerevisiae) [Source:ZFIN;Acc:ZDB-GENE-040426-1567]
ENSDARG00000006601	0.323004	0.358653	1.93615	2.28806	1.96564	2.45524	2.25804	2.0906	2.59217	o	+	o	o	o	o	o	o	kazrin, periplakin interacting protein [Source:HGNC Symbol;Acc:29173]
ENSDARG00000006602	0.229742	0.392642	0.57396	0.422712	1.06707	1.15069	1.16772	0.827117	0.783774	o	o	o	+	o	o	o	o	cholinergic receptor, nicotinic, alpha polypeptide 2a (neuronal) [Source:ZFIN;Acc:ZDB-GENE-040108-2]
ENSDARG00000006603	7.30718	13.7884	4.37105	15.8688	7.86435	8.32067	9.33853	7.40471	8.34423	o	-	+	-	o	o	o	o	cysteine and glycine-rich protein 1a [Source:ZFIN;Acc:ZDB-GENE-030909-4]
ENSDARG00000006604	46.7364	56.3997	1.93654	8.08469	3.04703	3.35512	2.68547	2.48548	1.64274	o	-	+	-	o	o	o	o	poliovirus receptor-related 3 like [Source:ZFIN;Acc:ZDB-GENE-050327-14]
ENSDARG00000006607	0.011833	0.00641552	0.0252958	0.135753	0.560531	1.02211	1.17988	2.66139	2.81294	o	o	+	+	o	o	+	o	G protein-coupled receptor 27 [Source:ZFIN;Acc:ZDB-GENE-071022-3]
ENSDARG00000006609	49.4663	53.7529	16.5231	19.7972	17.143	16.1029	13.1355	15.3335	7.69175	o	-	o	o	o	o	o	o	mitogen-activated protein kinase kinase 2a [Source:ZFIN;Acc:ZDB-GENE-041027-1]
ENSDARG00000006615	0.144014	0.220313	10.1046	3.82155	1.28795	1.65035	1.26224	3.42383	2.27229	o	+	-	-	o	o	+	o	HNF1 homeobox Ba [Source:ZFIN;Acc:ZDB-GENE-020104-1]
ENSDARG00000006617	0.205945	0.337324	2.19549	6.65736	6.26516	5.34025	4.36393	6.58737	5.35714	o	+	+	o	o	o	o	o	N-ethylmaleimide-sensitive factor attachment protein, gamma, like [Source:ZFIN;Acc:ZDB-GENE-050320-46]
ENSDARG00000006621	6.2124	2.04621	11.6507	13.4336	14.1088	14.7283	15.9366	13.5133	6.45937	-	+	o	o	o	o	o	-	paraspeckle component 1 [Source:ZFIN;Acc:ZDB-GENE-030131-9530]
ENSDARG00000006624	38.6715	51.7451	26.8861	31.153	27.1393	36.1219	26.3939	20.8013	9.79	o	o	o	o	o	o	o	-	protein phosphatase 2, regulatory subunit B, alpha [Source:ZFIN;Acc:ZDB-GENE-030131-5474]
ENSDARG00000006636	0.0252929	0.00822787	0.0831321	0.134534	0.760856	0.626751	0.734875	2.7925	2.9917	o	+	o	+	o	o	+	o	SLIT and NTRK-like family, member 2 [Source:HGNC Symbol;Acc:13449]
ENSDARG00000006639	18.5094	17.4643	5.20476	7.92558	8.14256	9.52249	8.09115	8.04412	35.1479	o	-	o	o	o	o	o	+	limb and neural patterns b [Source:ZFIN;Acc:ZDB-GENE-030131-9455]
ENSDARG00000006640	112.042	92.572	2.68047	2.73493	5.24446	7.06702	4.91977	5.90053	3.95553	o	-	o	o	o	o	o	o	eomesodermin homolog a [Source:ZFIN;Acc:ZDB-GENE-001228-1]
ENSDARG00000006642	20.4295	22.3558	19.6516	23.6538	14.4803	19.3508	14.6075	10.02	13.4628	o	o	o	o	o	o	o	o	developmentally regulated GTP binding protein 2 [Source:ZFIN;Acc:ZDB-GENE-040808-29]
ENSDARG00000006666	10.0527	12.006	17.7768	13.0911	8.13196	8.10158	7.45623	6.21494	3.13156	o	o	o	o	o	o	o	o	BUD13 homolog (S. cerevisiae) [Source:HGNC Symbol;Acc:28199]
ENSDARG00000006672	0.076146	0.0743116	0.00261669	0.30056	0.0789864	0.110044	0.171503	0.205606	3.59791	o	o	+	-	o	o	o	+	zinc finger protein 395 [Source:ZFIN;Acc:ZDB-GENE-031002-50]
ENSDARG00000006677	0.0186084	0.171916	1.6994	2.03547	1.16845	0.518373	0.948819	1.29522	0.765385	+	+	o	o	-	o	o	o	receptor (TNFRSF)-interacting serine-threonine kinase 1, like [Source:ZFIN;Acc:ZDB-GENE-070705-132]
ENSDARG00000006678	1.79365	1.62823	0.561566	0.830758	0.136734	0.0512372	0.0603737	0.20508	0.487209	o	-	o	-	o	o	o	+	parathyroid hormone 2 receptor [Source:ZFIN;Acc:ZDB-GENE-991123-10]
ENSDARG00000006683	6.63816	7.28222	4.85845	3.94536	1.69646	1.6095	1.62897	3.04867	2.27265	o	o	o	-	o	o	o	o	Rac/Cdc42 guanine nucleotide exchange factor (GEF) 6 [Source:ZFIN;Acc:ZDB-GENE-101013-2]
ENSDARG00000006686	67.1287	75.3656	18.832	15.9709	8.20879	7.57535	6.57678	6.84852	2.77005	o	-	o	o	o	o	o	-	zinc finger, MYND domain containing 19 [Source:ZFIN;Acc:ZDB-GENE-030131-4460]
ENSDARG00000006687	0.0102957	0.011164	0.347749	0.932043	0.742833	0.907105	0.978866	1.25614	23.0757	o	+	+	o	o	o	o	+	H2A histone family, member Y2 [Source:ZFIN;Acc:ZDB-GENE-050913-114]
ENSDARG00000006691	226.287	193.824	416.871	738.187	789.87	707.449	902.701	520.487	703.506	o	+	o	o	o	o	o	o	ribosomal protein L12 [Source:ZFIN;Acc:ZDB-GENE-030131-5297]
ENSDARG00000006693	51.9296	41.8993	9.31761	4.57704	3.57771	3.20943	3.3126	2.88539	4.77565	o	-	-	o	o	o	o	o	transmembrane protease, serine 4a [Source:ZFIN;Acc:ZDB-GENE-061103-631]
ENSDARG00000006705	36.4417	34.4372	2.42	2.82606	1.74138	1.17612	1.35837	1.51697	1.89571	o	-	o	o	o	o	o	o	protein kinase N2 [Source:ZFIN;Acc:ZDB-GENE-061207-42]
ENSDARG00000006712	32.2429	30.2537	7.87588	13.9818	13.8286	15.1647	9.85572	12.047	10.1157	o	-	o	o	o	o	o	o	WAS/WASL interacting protein family, member 2 [Source:HGNC Symbol;Acc:30923]
ENSDARG00000006719	4.75692	3.88697	2.61095	5.76203	4.58155	3.26657	3.5796	4.41266	3.80411	o	o	+	o	o	o	o	o	sperm antigen with calponin homology and coiled-coil domains 1-like a [Source:ZFIN;Acc:ZDB-GENE-060810-139]
ENSDARG00000006729	8.99238	20.8986	140.558	175.598	96.3982	124.296	83.4142	70.264	119.528	+	+	o	o	o	o	o	o	eukaryotic translation initiation factor 3, subunit 6 interacting protein [Source:ZFIN;Acc:ZDB-GENE-040426-2138]
ENSDARG00000006754	9.59447	15.0444	0.386375	13.9617	3.20508	4.06656	4.02839	3.714	1.4383	o	-	+	-	o	o	o	-	myeloid/lymphoid or mixed lineage-leukemia translocation to 3 homolog (Drosophila) [Source:ZFIN;Acc:ZDB-GENE-050417-356]
ENSDARG00000006757	0.0492287	0.00786643	0.176028	38.4985	26.3713	16.9895	18.0675	16.1081	61.8416	-	+	+	o	o	o	o	+	kelch repeat and BTB (POZ) domain containing 10b [Source:ZFIN;Acc:ZDB-GENE-030131-9875]
ENSDARG00000006758	0.0144913	0.018533	1.60275	3.48489	3.87502	4.84665	4.32569	6.291	6.30784	o	+	+	o	o	o	o	o	zgc:77415 [Source:ZFIN;Acc:ZDB-GENE-030131-3308]
ENSDARG00000006760	0.0387299	0.00749613	0.267613	0.71926	1.81261	1.74015	1.13893	2.78871	6.89207	-	o	+	+	o	o	+	+	solute carrier family 24 (sodium/potassium/calcium exchanger), member 3 [Source:ZFIN;Acc:ZDB-GENE-090312-67]
ENSDARG00000006773	0.246036	0.126489	0.0959105	0.815091	1.52128	1.61579	1.86946	2.63708	3.06659	o	o	+	o	o	o	o	o	elongation of very long chain fatty acids (FEN1/Elo2, SUR4/Elo3, yeast)-like 4a [Source:ZFIN;Acc:ZDB-GENE-040426-1767]
ENSDARG00000006775	2.19932	2.49852	0.0829687	2.34561	1.62214	1.36304	1.0149	0.73133	0.560536	o	-	+	o	o	o	o	o	Cas scaffolding protein family member 4 [Source:HGNC Symbol;Acc:15878]
ENSDARG00000006782	25.8891	24.7414	22.4798	18.7814	12.5526	12.5047	6.40675	5.07927	1.73386	o	o	o	o	o	o	o	-	retinoblastoma 1 [Source:ZFIN;Acc:ZDB-GENE-040428-1]
ENSDARG00000006786	7.61506	7.3234	2.51508	19.4639	14.127	12.5249	9.68573	13.7845	13.3148	o	-	+	o	o	o	o	o	zeta2-cop [Source:ZFIN;Acc:ZDB-GENE-000406-5]
ENSDARG00000006791	42.0964	40.507	2.76259	4.79531	4.90371	6.68851	5.648	6.76636	5.79116	o	-	o	o	o	o	o	o	aryl hydrocarbon receptor nuclear translocator-like 1a [Source:ZFIN;Acc:ZDB-GENE-000509-1]
ENSDARG00000006793	0	0.00535647	0.0343202	0.144255	0.0626278	0.00533365	0.037739	0.0642213	0.126615	o	o	o	o	o	o	o	o	NA
ENSDARG00000006797	6.68507	12.3543	0.432734	1.11033	1.11181	1.449	1.31459	3.30148	2.43914	o	-	+	o	o	o	+	o	5'-nucleotidase domain containing 1 [Source:HGNC Symbol;Acc:21556]
ENSDARG00000006811	0.167259	0.0142388	0.0487577	0.298138	0.234836	0.387456	0.339359	1.87341	7.51965	o	o	+	o	o	o	+	+	sulfotransferase family 1, cytosolic sulfotransferase 6 [Source:ZFIN;Acc:ZDB-GENE-040718-343]
ENSDARG00000006812	46.8337	40.611	6.04485	8.87701	5.36004	6.26624	7.3022	9.5493	9.66536	o	-	o	o	o	o	o	o	si:ch211-153j24.6 [Source:ZFIN;Acc:ZDB-GENE-041014-277]
ENSDARG00000006816	7.61525	4.11035	0.564661	0.0531635	0.0267049	0.0250174	0.0176526	0.0278057	0.125764	o	-	-	o	o	o	o	o	general transcription factor IIF, polypeptide 2b [Source:ZFIN;Acc:ZDB-GENE-050417-374]
ENSDARG00000006818	8.48615	9.36798	6.16692	15.3812	21.7333	28.6348	13.0917	4.47054	2.94888	o	o	+	o	o	-	-	o	uroporphyrinogen decarboxylase [Source:ZFIN;Acc:ZDB-GENE-000208-18]
ENSDARG00000006823	0.0112821	0.00440411	0.0889958	0.427833	1.30292	1.11169	1.17283	1.19958	1.19821	o	+	+	+	o	o	o	o	NA
ENSDARG00000006832	0.0868745	0.449712	0.329442	0.153635	0.464942	0.900485	1.23103	3.34297	2.34177	+	o	o	+	o	o	+	o	UDP-N-acetyl-alpha-D-galactosamine:polypeptide N-acetylgalactosaminyltransferase 9 (GalNAc-T9) [Source:HGNC Symbol;Acc:4131]
ENSDARG00000006837	0.29894	3.50293	40.3156	60.5103	31.0399	36.8394	24.7571	18.3954	12.7047	+	+	o	o	o	o	o	o	v-myc myelocytomatosis viral related oncogene, neuroblastoma derived (avian) [Source:ZFIN;Acc:ZDB-GENE-020711-1]
ENSDARG00000006838	0.135825	0.0389861	0.189587	0.0624962	0.0828773	0.106108	0.0785962	0.270866	0.730011	o	+	o	o	o	o	o	+	eukaryotic translation elongation factor 1 alpha 2 [Source:HGNC Symbol;Acc:3192]
ENSDARG00000006840	7.55289	8.63029	4.90874	4.26322	22.9702	34.288	30.346	29.0859	40.706	o	o	o	+	o	o	o	o	glycine N-methyltransferase [Source:ZFIN;Acc:ZDB-GENE-040227-1]
ENSDARG00000006848	1.88921	1.34228	0.429328	0.477057	0.360799	0.470729	0.319756	0.164392	0.66236	o	-	o	o	o	o	o	+	poly (ADP-ribose) polymerase family, member 9 [Source:HGNC Symbol;Acc:24118]
ENSDARG00000006849	0.814248	0.851113	0.0830328	0.0894488	0.156296	0.215751	0.318148	1.72888	2.59571	o	-	o	o	o	o	+	o	amiloride-sensitive cation channel 1 [Source:ZFIN;Acc:ZDB-GENE-040513-4]
ENSDARG00000006859	16.7313	17.9297	26.9696	28.2974	31.8338	45.8947	35.398	31.1035	12.5501	o	o	o	o	o	o	o	-	Na+/K+ transporting ATPase interacting 1 [Source:ZFIN;Acc:ZDB-GENE-040426-1472]
ENSDARG00000006862	13.8803	12.2918	0.553243	3.05957	3.33851	3.62566	3.47729	7.04742	4.33825	o	-	+	o	o	o	o	o	kinesin-associated protein 3 [Source:ZFIN;Acc:ZDB-GENE-030131-2219]
ENSDARG00000006863	1.36092	1.59453	0.208751	0.682033	0.450191	0.541967	0.321863	0.296944	0.231005	o	-	+	o	o	o	o	o	coiled-coil domain containing 108 [Source:HGNC Symbol;Acc:25325]
ENSDARG00000006865	0.0067151	0.022227	0.142413	0.192405	6.78339	5.38367	7.62014	6.447	2.63214	+	+	o	+	o	o	o	-	glycine receptor, alpha 4a [Source:ZFIN;Acc:ZDB-GENE-010410-3]
ENSDARG00000006868	0.0113643	0.00596847	0.0853077	0.410453	0.656597	0.514073	0.52516	2.79079	4.93509	o	o	+	o	o	o	+	o	thyrotropin-releasing hormone [Source:ZFIN;Acc:ZDB-GENE-020930-1]
ENSDARG00000006869	18.6267	17.3243	0.981974	3.05191	2.43859	2.27113	2.10934	1.89319	3.01907	o	-	+	o	o	o	o	o	syntaxin 17 [Source:ZFIN;Acc:ZDB-GENE-041114-164]
ENSDARG00000006877	3.52732	3.35166	0.286273	0.46061	0.404444	0.201836	0.268236	0.57067	0.790049	o	-	o	o	-	o	o	o	ectonucleotide pyrophosphatase/phosphodiesterase 4 [Source:ZFIN;Acc:ZDB-GENE-050417-444]
ENSDARG00000006878	0.810955	0.35982	4.39222	8.92644	8.37638	5.38917	6.0896	6.72471	3.61714	-	+	+	o	o	o	o	o	PHD finger protein 21A [Source:HGNC Symbol;Acc:24156]
ENSDARG00000006889	31.4926	27.8514	1.09237	2.50012	3.96676	7.09952	7.1762	11.716	4.68689	o	-	+	o	o	o	o	-	metallophosphoesterase domain containing 2 [Source:HGNC Symbol;Acc:1180]
ENSDARG00000006891	0.015111	0.0131084	0.0549156	0.0819516	0.449339	0.557996	0.91758	2.82893	1.82267	o	o	o	+	o	o	+	o	potassium voltage-gated channel, delayed-rectifier, subfamily S, member 3 [Source:HGNC Symbol;Acc:6302]
ENSDARG00000006892	0.076907	0.443398	0.0553925	0.0710783	0.377196	0.443042	0.35978	0.420291	0.578708	+	-	o	+	o	o	o	o	myosin IIIB [Source:HGNC Symbol;Acc:15576]
ENSDARG00000006894	0.00958576	0.0537903	0.00441068	0.0546401	0.10567	0.20859	0.258585	0.625441	0.720789	+	-	o	o	o	o	o	o	opioid receptor, kappa 1 [Source:ZFIN;Acc:ZDB-GENE-030729-1]
ENSDARG00000006896	0.0178493	0.0466771	0.0237988	0.0541837	1.28995	1.6652	2.28191	2.70168	1.495	o	o	o	+	o	o	o	o	LIM homeobox 6 [Source:ZFIN;Acc:ZDB-GENE-041025-1]
ENSDARG00000006899	3.66923	10.1547	1.79519	3.37403	2.01221	2.05094	1.67488	3.04321	2.05671	+	-	o	o	o	o	o	o	fatty acyl CoA reductase 1 [Source:ZFIN;Acc:ZDB-GENE-040426-2908]
ENSDARG00000006900	16.9727	44.3059	15.3263	40.5085	31.3185	28.3494	20.5376	20.4289	8.07249	+	-	+	o	o	o	o	-	IMP (inosine monophosphate) dehydrogenase 2 [Source:ZFIN;Acc:ZDB-GENE-030114-5]
ENSDARG00000006901	0.552087	0.562733	0.112952	0.221362	8.69061	8.52161	13.7624	12.7588	10.122	o	-	o	+	o	o	o	o	AE binding protein 1 [Source:HGNC Symbol;Acc:303]
ENSDARG00000006911	0.00442058	0.00905772	1.05462	1.96542	1.02409	0.614286	0.475388	0.364718	0.302594	o	+	o	o	o	o	o	o	wingless-type MMTV integration site family, member 8b [Source:ZFIN;Acc:ZDB-GENE-990415-279]
ENSDARG00000006915	20.5956	16.8721	4.24263	7.17904	9.3264	10.7671	10.4956	12.1835	12.5274	o	-	o	o	o	o	o	o	ADP-ribosylation factor-like 8Ba [Source:ZFIN;Acc:ZDB-GENE-030131-9370]
ENSDARG00000006916	4.24786	4.57071	0.790602	1.45921	1.27362	0.760143	1.21936	1.51506	0.609114	o	-	o	o	o	o	o	-	vimentin-type intermediate filament associated coiled-coil protein [Source:HGNC Symbol;Acc:33803]
ENSDARG00000006921	9.15207	9.15758	3.52238	5.23853	7.35777	4.29905	4.04446	5.03217	4.86176	o	-	o	o	o	o	o	o	low density lipoprotein receptor-related protein 5 [Source:ZFIN;Acc:ZDB-GENE-050518-2]
ENSDARG00000006923	0.270704	0.839125	0.0581443	0.0701336	0.172581	0.087894	0.16387	0.866483	1.0177	+	-	o	+	o	o	+	o	calcium channel, voltage-dependent, P/Q type, alpha 1A subunit, b [Source:ZFIN;Acc:ZDB-GENE-090514-3]
ENSDARG00000006924	5.5889	9.48911	4.48955	5.02901	4.08972	3.46076	4.02729	3.86151	2.92297	o	-	o	o	o	o	o	o	F-box protein 38 [Source:HGNC Symbol;Acc:28844]
ENSDARG00000006925	0	0	0.00189673	0	0	0	0	0.00177462	0.230094	o	o	o	o	o	o	o	+	si:dkey-58b18.3 [Source:ZFIN;Acc:ZDB-GENE-070912-563]
ENSDARG00000006926	3.84829	4.73286	0.998256	3.01301	0.925781	0.873158	0.72222	0.857745	2.30446	o	-	+	-	o	o	o	+	biotinidase [Source:HGNC Symbol;Acc:1122]
ENSDARG00000006939	0.00733353	0.111347	38.8492	10.4575	2.24868	2.14581	1.22128	0.682504	0.0631729	o	+	-	-	o	o	o	-	T-box gene 6 [Source:ZFIN;Acc:ZDB-GENE-980526-171]
ENSDARG00000006944	0.0171088	0.0333932	0.0070597	0.0267653	0.165638	0.216131	0.262147	0.718608	1.29493	o	o	o	o	o	o	o	o	glycerophosphodiester phosphodiesterase domain containing 3 [Source:HGNC Symbol;Acc:28638]
ENSDARG00000006963	23.6618	25.1476	17.7851	28.1353	29.3068	30.2088	19.7414	17.6641	5.18055	o	o	o	o	o	o	o	-	chromosome segregation 1-like (S. cerevisiae) [Source:ZFIN;Acc:ZDB-GENE-990603-1]
ENSDARG00000006978	4.58515	4.79526	0.245777	0.370431	0.144342	0.133004	0.167421	0.33056	0.282719	o	-	o	-	o	o	o	o	si:dkey-15i8.3 [Source:ZFIN;Acc:ZDB-GENE-070912-386]
ENSDARG00000006981	0.11342	0.00922399	0.604642	2.08488	0.9216	1.93338	1.02775	0.701827	0.949095	o	+	+	-	+	o	o	o	coiled-coil domain containing 113 [Source:ZFIN;Acc:ZDB-GENE-041010-163]
ENSDARG00000006982	1.03714	0.893711	2.841	10.8364	13.7263	19.3885	14.9254	12.4331	9.21938	o	+	+	o	o	o	o	o	muscle segment homeobox D [Source:ZFIN;Acc:ZDB-GENE-980526-492]
ENSDARG00000006983	0.0454741	0.03573	1.06589	4.31865	6.57904	10.2734	13.2669	22.2357	9.59847	o	+	+	o	o	o	o	-	CUGBP, Elav-like family member 3 [Source:HGNC Symbol;Acc:11967]
ENSDARG00000006990	6.58606	3.00866	1.97571	4.23524	6.21172	7.23414	5.79793	10.8504	4.07163	-	o	+	o	o	o	o	-	cysteine-rich with EGF-like domains 1 [Source:HGNC Symbol;Acc:14630]
ENSDARG00000007009	0.0129546	0.210708	0.0941577	13.1488	7.19668	7.76298	8.97683	8.5738	2.94544	+	o	+	o	o	o	o	-	homeo box A11b [Source:ZFIN;Acc:ZDB-GENE-990415-4]
ENSDARG00000007015	0.0480261	0.0846437	0.0660003	0.410011	3.87628	1.87789	3.05056	2.62031	2.00061	o	o	+	+	-	o	o	o	zgc:85900 [Source:ZFIN;Acc:ZDB-GENE-040426-2402]
ENSDARG00000007024	0.00916126	0.0256123	29.3072	15.8646	0.853002	1.02438	0.385234	6.11006	42.0944	o	+	o	-	o	-	+	+	urate oxidase [Source:ZFIN;Acc:ZDB-GENE-030826-24]
ENSDARG00000007025	40.4039	41.4356	7.90079	9.7419	9.80228	7.8633	8.46692	4.81148	4.18757	o	-	o	o	o	o	o	o	tetratricopeptide repeat domain 9C [Source:ZFIN;Acc:ZDB-GENE-040426-1053]
ENSDARG00000007034	2.41849	2.37123	25.1292	58.4119	46.7502	48.3054	42.7068	40.6709	19.9458	o	+	+	o	o	o	o	-	heterogeneous nuclear ribonucleoprotein K, like [Source:ZFIN;Acc:ZDB-GENE-040426-1923]
ENSDARG00000007040	0.0536346	0.020937	0.378367	0.476592	0.140943	0.271021	0.0375681	0.212405	3.38347	o	+	o	o	o	o	o	+	transmembrane and immunoglobulin domain containing 1 [Source:HGNC Symbol;Acc:32431]
ENSDARG00000007045	9.02479	21.428	10.3918	13.0227	8.4653	8.28098	6.16638	6.73134	4.18096	+	-	o	o	o	o	o	o	CCR4-NOT transcription complex, subunit 4 [Source:HGNC Symbol;Acc:7880]
ENSDARG00000007053	0	0.00407108	0	0	0.0129816	0.00405374	0	0.00375463	0.366057	o	o	o	o	o	o	o	+	Uncharacterized protein [Source:UniProtKB/TrEMBL;Acc:F1QUD3]
ENSDARG00000007065	26.7312	35.7875	20.1231	21.4952	26.6082	25.9831	23.8549	22.0355	14.8117	o	o	o	o	o	o	o	o	mitochondrial ribosomal protein S18B [Source:ZFIN;Acc:ZDB-GENE-050417-278]
ENSDARG00000007067	0.0204787	0.0133235	0	0.0192223	0.0849702	0.033167	0.00738333	0.0122879	0.0247012	o	o	o	o	o	o	o	o	Uncharacterized protein [Source:UniProtKB/TrEMBL;Acc:E7F262]
ENSDARG00000007077	0.853295	1.07729	3.40913	9.30027	3.43671	2.59577	2.8581	2.2956	2.1994	o	+	+	-	o	o	o	o	si:dkey-145p14.5 [Source:ZFIN;Acc:ZDB-GENE-041008-117]
ENSDARG00000007080	1.21393	1.36246	0.347792	0.29759	0.229584	0.321597	0.322277	0.458065	25.2139	o	-	o	o	o	o	o	+	Rhesus blood group, C glycoprotein, like 1 [Source:ZFIN;Acc:ZDB-GENE-060209-2]
ENSDARG00000007081	34.5996	39.0608	31.2658	19.6825	17.274	15.6495	12.2133	11.8642	5.63382	o	o	o	o	o	o	o	-	protein inhibitor of activated STAT, 4a [Source:ZFIN;Acc:ZDB-GENE-040426-2734]
ENSDARG00000007086	0.019255	0.00349876	0.365575	3.99111	0.643362	0.393675	0.314639	0.558235	10.5503	o	+	+	-	o	o	o	+	aquaporin 10a [Source:ZFIN;Acc:ZDB-GENE-040718-40]
ENSDARG00000007092	10.8695	15.4213	15.5039	13.1963	9.14324	10.5272	8.69126	5.57503	3.64917	o	o	o	o	o	o	o	o	XPA binding protein 2 [Source:ZFIN;Acc:ZDB-GENE-040426-685]
ENSDARG00000007096	0	0	0	0.00797908	0.0103546	0.0155204	0	0	1.49955	o	o	o	o	o	o	o	+	MAD2 mitotic arrest deficient-like 2 (yeast) [Source:HGNC Symbol;Acc:6764]
ENSDARG00000007097	0.0159428	0.0138299	0.974729	6.9935	19.878	17.0589	17.5937	5.89596	1.12816	o	+	+	+	o	o	-	-	hairy-related 13 [Source:ZFIN;Acc:ZDB-GENE-050228-1]
ENSDARG00000007098	21.0439	26.9308	99.3267	86.6124	66.2745	83.0809	80.8426	82.5377	108.986	o	+	o	o	o	o	o	o	integral membrane protein 2Ba [Source:ZFIN;Acc:ZDB-GENE-030131-2352]
ENSDARG00000007099	170.412	157.141	940.98	252.221	123.614	130.581	92.5972	41.2135	13.5025	o	+	-	-	o	o	-	-	connexin 43.4 [Source:ZFIN;Acc:ZDB-GENE-990415-38]
ENSDARG00000007108	7.90701	5.75314	2.06267	2.94292	2.31661	2.53498	2.63705	1.80834	3.28091	o	-	o	o	o	o	o	o	zgc:91985 [Source:ZFIN;Acc:ZDB-GENE-040801-242]
ENSDARG00000007125	1.15753	1.7967	4.40011	4.04944	3.21732	2.89273	2.37831	2.05687	1.4977	o	+	o	o	o	o	o	o	ankyrin repeat and SOCS box containing 6 [Source:HGNC Symbol;Acc:17181]
ENSDARG00000007127	14.618	20.1958	4.10718	9.28056	12.3117	13.3083	10.0308	10.6377	5.57982	o	-	+	o	o	o	o	o	acetyl-CoA acetyltransferase 2 [Source:ZFIN;Acc:ZDB-GENE-990714-22]
ENSDARG00000007129	1.57076	1.57329	5.63376	0.902133	1.36321	0.857606	0.80261	2.12159	4.28411	o	+	-	o	o	o	+	+	solute carrier family 6, member 16 [Source:HGNC Symbol;Acc:13622]
ENSDARG00000007130	7.00336	3.76228	77.7922	72.8407	29.9869	26.8465	20.2789	15.4403	13.3612	o	+	o	-	o	o	o	o	mRNA turnover 4 homolog (S. cerevisiae) [Source:HGNC Symbol;Acc:18477]
ENSDARG00000007135	9.53703	20.4933	24.3962	19.218	11.5894	12.9916	9.75605	10.0606	7.49209	+	o	o	o	o	o	o	o	CCR4-NOT transcription complex, subunit 3a [Source:ZFIN;Acc:ZDB-GENE-040927-6]
ENSDARG00000007136	0.293414	0.201716	0.291328	0.449068	1.11598	0.955	1.30982	2.62921	2.5179	o	o	o	+	o	o	o	o	SH3-binding domain protein 5-like [Source:HGNC Symbol;Acc:29360]
ENSDARG00000007141	62.797	48.5768	90.647	98.607	99.7909	120.185	86.4752	73.9969	35.487	o	o	o	o	o	o	o	-	proteasome (prosome, macropain) 26S subunit, ATPase, 3 [Source:ZFIN;Acc:ZDB-GENE-030131-666]
ENSDARG00000007149	0.0989679	0.127516	0.0840047	0.23558	1.90088	1.34138	2.23368	5.02902	3.11777	o	o	+	+	o	o	+	o	neural adhesion molecule L1.2 [Source:ZFIN;Acc:ZDB-GENE-990415-10]
ENSDARG00000007151	0.0245481	0.0322501	0.0381479	0.102362	0.346217	0.218367	0.407459	0.7763	0.714492	o	o	o	+	o	o	o	o	potassium channel, subfamily K, member 2 [Source:HGNC Symbol;Acc:6277]
ENSDARG00000007169	10.7681	18.1599	3.72713	10.5753	13.1189	14.0349	11.3994	13.7323	12.2306	o	-	+	o	o	o	o	o	integrin beta 1 binding protein 1 [Source:ZFIN;Acc:ZDB-GENE-051113-264]
ENSDARG00000007171	0.268161	0.397063	0.0652327	0.173593	1.67538	2.86944	3.90669	6.25866	4.09335	o	-	o	+	o	o	o	o	androgen-induced 1 (H. sapiens) [Source:ZFIN;Acc:ZDB-GENE-041014-358]
ENSDARG00000007172	16.1441	20.4391	2.87504	9.34171	5.40307	4.25729	5.07259	9.52675	5.03165	o	-	+	o	o	o	o	o	plexin A3 [Source:ZFIN;Acc:ZDB-GENE-070613-1]
ENSDARG00000007173	0.18191	0.785856	31.6646	28.1214	13.4754	12.1878	9.6458	16.4318	23.5765	+	+	o	-	o	o	o	o	cytochrome P450, family 2, subfamily Y, polypeptide 3 [Source:ZFIN;Acc:ZDB-GENE-050522-490]
ENSDARG00000007177	0.0127325	0.0235673	0.52654	1.38621	2.99952	5.99628	5.1465	11.1774	5.54014	o	+	+	+	o	o	+	-	beta-site APP-cleaving enzyme 1 [Source:HGNC Symbol;Acc:933]
ENSDARG00000007179	14.5676	21.782	12.3509	5.60361	3.53757	2.68907	2.71346	4.29651	3.33259	o	o	-	o	o	o	o	o	SAM and SH3 domain containing 1a [Source:ZFIN;Acc:ZDB-GENE-030131-9960]
ENSDARG00000007180	27.2813	22.2715	2.42207	6.7037	4.86902	6.25156	6.1286	9.03486	19.0523	o	-	+	o	o	o	o	+	solute carrier family 30 (zinc transporter), member 4 [Source:ZFIN;Acc:ZDB-GENE-040426-1408]
ENSDARG00000007181	16.2524	13.1903	1.61958	8.63428	7.88468	8.26383	6.25584	7.24649	7.16032	o	-	+	o	o	o	o	o	NAD kinase domain containing 1 [Source:HGNC Symbol;Acc:26404]
ENSDARG00000007184	2.85584	5.51382	0.650103	38.2405	14.9097	8.77719	6.44767	4.35964	1.97061	o	-	+	-	o	o	o	-	zinc finger and BTB domain containing 16a [Source:ZFIN;Acc:ZDB-GENE-030131-1989]
ENSDARG00000007186	0.534625	2.01993	2.0035	2.28946	2.51226	2.65812	2.5528	2.56248	0.811901	+	o	o	o	o	o	o	-	protein phosphatase 1, regulatory (inhibitor) subunit 8 [Source:ZFIN;Acc:ZDB-GENE-060503-681]
ENSDARG00000007195	0.00399073	0.00326643	0.0117678	0.806152	1.76466	1.74521	2.30109	5.44621	5.13491	o	o	+	+	o	o	+	o	glutamate receptor, metabotropic 2 [Source:HGNC Symbol;Acc:4594]
ENSDARG00000007196	30.9324	33.4937	36.0361	31.1402	24.0267	31.1332	23.0616	18.2781	8.52821	o	o	o	o	o	o	o	-	RAE1 RNA export 1 homolog (S. pombe) [Source:ZFIN;Acc:ZDB-GENE-040426-1029]
ENSDARG00000007198	27.6564	34.3128	21.1677	12.9265	8.56016	12.2705	7.37191	9.3316	6.53048	o	o	o	o	o	o	o	o	metastasis associated 1 [Source:HGNC Symbol;Acc:7410]
ENSDARG00000007199	0.0198763	0.038795	0.0382414	0.0466424	0.058417	0.0257532	0.0716593	0.0327978	0.0493496	o	o	o	o	o	o	o	o	Uncharacterized protein [Source:UniProtKB/TrEMBL;Acc:F1QZZ1]
ENSDARG00000007204	76.9349	103.766	30.2893	20.6543	10.3469	13.0571	10.5998	8.30161	5.49547	o	-	o	o	o	o	o	o	wu:fb54a03 [Source:ZFIN;Acc:ZDB-GENE-030131-954]
ENSDARG00000007207	12.3562	11.5564	3.0844	6.20063	5.22473	5.47462	6.81144	6.38055	1.72285	o	-	+	o	o	o	o	-	canopy 2 [Source:ZFIN;Acc:ZDB-GENE-060315-4]
ENSDARG00000007216	38.2247	50.7468	103.066	84.4664	57.7834	67.4197	50.346	36.842	28.3888	o	+	o	o	o	o	o	o	ATP-binding cassette, sub-family E (OABP), member 1 [Source:ZFIN;Acc:ZDB-GENE-040426-1995]
ENSDARG00000007217	7.06481	6.66062	17.9338	17.1532	5.5044	5.0567	3.66621	3.66106	3.27691	o	+	o	-	o	o	o	o	WD repeat domain 55 [Source:ZFIN;Acc:ZDB-GENE-040924-7]
ENSDARG00000007219	0.301106	0.298059	0.637368	15.327	12.1857	11.728	11.3498	11.562	5.371	o	+	+	o	o	o	o	-	actinin, alpha 1 [Source:ZFIN;Acc:ZDB-GENE-081113-4]
ENSDARG00000007220	0.999725	1.16194	0.258506	4.81622	3.6099	3.88465	2.51394	3.54174	3.30588	o	-	+	o	o	o	o	o	neural cell adhesion molecule 1b [Source:ZFIN;Acc:ZDB-GENE-010822-2]
ENSDARG00000007221	13.9201	13.1774	56.9924	35.4773	25.2911	28.9251	22.6935	11.0638	2.29358	o	+	o	o	o	o	-	-	PDZ binding kinase [Source:ZFIN;Acc:ZDB-GENE-030523-2]
ENSDARG00000007222	19.7759	21.9849	6.77628	5.58711	3.7365	2.01339	2.84163	1.94261	2.81056	o	-	o	o	o	o	o	o	RE1-silencing transcription factor [Source:ZFIN;Acc:ZDB-GENE-080415-1]
ENSDARG00000007231	13.5233	37.3753	19.9596	14.4623	9.73272	11.0316	8.61217	8.70716	6.74926	+	o	o	o	o	o	o	o	receptor-like tyrosine kinase [Source:ZFIN;Acc:ZDB-GENE-070209-277]
ENSDARG00000007241	11.3721	8.07635	7.16184	26.1088	8.35049	14.7835	13.8707	15.0307	38.1657	o	o	+	-	o	o	o	+	myelocytomatosis oncogene b [Source:ZFIN;Acc:ZDB-GENE-040426-780]
ENSDARG00000007244	12.9569	16.4146	5.23457	9.01345	12.1803	10.9419	9.37577	14.5783	41.9905	o	-	o	o	o	o	o	+	acid phosphatase 2, lysosomal [Source:HGNC Symbol;Acc:123]
ENSDARG00000007245	0.27725	0.681448	0.470608	0.588712	0.589863	0.438667	0.92611	1.92307	1.67945	o	o	o	o	o	o	o	o	RUN domain containing 3A [Source:HGNC Symbol;Acc:16984]
ENSDARG00000007247	0.0417191	0.144065	0.286076	0.528154	1.16067	1.77339	2.30868	6.49699	9.31716	o	o	o	+	o	o	+	o	resistance to inhibitors of cholinesterase 8 homolog A [Source:ZFIN;Acc:ZDB-GENE-040927-18]
ENSDARG00000007250	20.19	19.7711	6.31691	8.56838	6.29224	7.84327	8.77634	9.13833	4.58182	o	-	o	o	o	o	o	o	unconventional SNARE in the ER 1 homolog (S. cerevisiae) [Source:ZFIN;Acc:ZDB-GENE-040426-1015]
ENSDARG00000007257	31.1955	23.2496	28.9197	31.5948	30.329	27.5416	31.2937	26.6926	15.0625	o	o	o	o	o	o	o	o	RAB5A, member RAS oncogene family, b [Source:ZFIN;Acc:ZDB-GENE-040122-3]
ENSDARG00000007264	21.8998	28.3664	17.3129	39.5151	45.0443	52.4261	45.65	58.9698	74.3141	o	o	+	o	o	o	o	o	glioblastoma amplified sequence [Source:ZFIN;Acc:ZDB-GENE-991008-18]
ENSDARG00000007265	0	0.0051539	0.10364	0.00637347	0.121914	0.0951748	0.103662	0.0705217	0.380989	o	o	o	o	o	o	o	o	regulator of G-protein signaling 13 [Source:HGNC Symbol;Acc:9995]
ENSDARG00000007271	42.021	46.1193	20.3967	11.6598	11.9641	13.0651	10.986	8.22936	4.51647	o	-	o	o	o	o	o	o	myoneurin [Source:ZFIN;Acc:ZDB-GENE-030131-5378]
ENSDARG00000007275	0.114775	0.030336	0.485349	0.855134	76.7415	94.6772	109.998	168.816	432.896	o	+	o	+	o	o	o	+	si:ch211-251b21.1 [Source:ZFIN;Acc:ZDB-GENE-060809-5]
ENSDARG00000007276	13.202	0.0216901	7.13577	15.5631	2.69163	10.8583	0.0678239	15.7382	2750.47	-	+	+	-	+	-	+	+	elastase 3 like [Source:ZFIN;Acc:ZDB-GENE-060710-2]
ENSDARG00000007278	16.6569	9.6876	5.88789	11.1798	10.3948	9.04139	5.7138	3.79771	0.783982	o	o	o	o	o	o	o	-	epithelial cell transforming sequence 2 oncogene [Source:ZFIN;Acc:ZDB-GENE-040831-2]
ENSDARG00000007279	101.562	128.014	21.4871	44.4834	30.3736	30.1111	25.9768	27.549	16.4818	o	-	+	o	o	o	o	o	Yip1 domain family, member 5 [Source:ZFIN;Acc:ZDB-GENE-040426-1057]
ENSDARG00000007285	7.20784	5.51836	24.4036	21.1506	19.8413	28.2506	25.5676	20.9859	9.094	o	+	o	o	o	o	o	-	mitochondrial ribosomal protein 63 [Source:ZFIN;Acc:ZDB-GENE-040426-1745]
ENSDARG00000007289	8.79933	5.73703	3.70634	5.75715	1.01847	1.66667	1.91265	1.69471	0.567786	o	o	o	-	o	o	o	-	meteorin, glial cell differentiation regulator-like [Source:HGNC Symbol;Acc:27584]
ENSDARG00000007294	81.7508	72.1755	31.8038	56.1849	73.8561	65.2498	60.1697	92.0453	50.0883	o	-	o	o	o	o	o	o	aconitase 2, mitochondrial [Source:ZFIN;Acc:ZDB-GENE-030131-1390]
ENSDARG00000007302	15.9339	18.8705	1.60044	1.78237	3.40219	5.21961	3.86245	4.12968	5.50643	o	-	o	o	o	o	o	o	SH3-domain GRB2-like 3 [Source:ZFIN;Acc:ZDB-GENE-040121-4]
ENSDARG00000007320	89.7202	41.5615	438.639	757.08	767.572	960.849	1223.47	694.653	1458.88	-	+	o	o	o	o	o	+	ribosomal protein L7 [Source:ZFIN;Acc:ZDB-GENE-030131-8654]
ENSDARG00000007323	30.9663	23.1531	52.298	39.9388	52.2343	49.5883	57.5077	45.7421	42.6887	o	+	o	o	o	o	o	o	chromatin modifying protein 4B [Source:ZFIN;Acc:ZDB-GENE-040426-2812]
ENSDARG00000007329	0.0201642	4.54585	35.9802	4.56097	0.143912	0.303605	0.152164	0.137652	0.166025	+	+	-	-	+	o	o	o	T-box gene 16 [Source:ZFIN;Acc:ZDB-GENE-990615-5]
ENSDARG00000007344	0.0204442	0.00886744	0.0174818	0.0469089	1.67298	3.62458	3.4565	4.30989	18.4166	o	o	o	+	+	o	o	+	titin-cap (telethonin) [Source:ZFIN;Acc:ZDB-GENE-070501-5]
ENSDARG00000007347	0.635029	0.425395	111.362	47.8358	25.6265	37.4185	32.4306	28.4706	16.247	o	+	-	o	o	o	o	o	degenerative spermatocyte homolog 1, lipid desaturase (Drosophila) [Source:ZFIN;Acc:ZDB-GENE-030131-5283]
ENSDARG00000007349	2.88673	3.14952	3.85291	1.44426	0.330552	1.08686	0.173777	0.0941988	0.0946795	o	o	-	-	+	-	o	o	doublesex and mab-3 related transcription factor 1 [Source:ZFIN;Acc:ZDB-GENE-050511-1]
ENSDARG00000007354	89.3022	79.1892	14.9173	71.5471	55.2072	78.7418	77.1185	81.405	54.4844	o	-	+	o	o	o	o	o	protein disulfide isomerase family A, member 3 [Source:ZFIN;Acc:ZDB-GENE-031002-9]
ENSDARG00000007356	0.0105869	1.21916	0.0814751	1.15274	1.33978	1.50202	1.0758	1.56271	1.44937	+	-	+	o	o	o	o	o	fibroblast growth factor 20a [Source:ZFIN;Acc:ZDB-GENE-060110-1]
ENSDARG00000007358	1.3428	0.916008	0.272472	0.110615	0.12224	0.180814	0.101743	0.169333	0.273064	o	-	-	o	o	o	o	o	chemokine (C-X-C motif) receptor 3.1 [Source:ZFIN;Acc:ZDB-GENE-060130-38]
ENSDARG00000007359	27.8892	18.994	16.7965	13.7347	12.1386	17.1785	19.4324	12.7783	8.07421	o	o	o	o	o	o	o	o	ubiquitin-like 4B [Source:HGNC Symbol;Acc:32309]
ENSDARG00000007362	2.56208	1.28176	2.00032	6.72576	8.17875	5.97118	5.93149	5.63562	5.26513	o	o	+	o	o	o	o	o	SFT2 domain containing 1 [Source:ZFIN;Acc:ZDB-GENE-040426-1350]
ENSDARG00000007366	0.184541	0.0166755	0.115063	1.2382	3.64416	2.225	1.62871	3.09738	2.58763	-	o	+	+	o	o	o	o	amidohydrolase domain containing 1 [Source:HGNC Symbol;Acc:28577]
ENSDARG00000007369	7.71696	19.8612	14.0569	9.35171	10.1497	8.21984	6.90577	5.92605	4.30747	+	o	o	o	o	o	o	o	transcription factor 7-like 1b (T-cell specific, HMG-box) [Source:ZFIN;Acc:ZDB-GENE-991110-10]
ENSDARG00000007370	0.288999	0.115267	0.0983113	2.45715	2.42777	1.26986	1.09932	1.40084	0.576684	-	o	+	o	o	o	o	-	dysferlin, limb girdle muscular dystrophy 2B (autosomal recessive) [Source:ZFIN;Acc:ZDB-GENE-070501-1]
ENSDARG00000007377	135.925	138.189	305.597	127.359	85.4756	129.955	62.6282	47.3455	33.3395	o	+	-	o	o	-	o	o	ornithine decarboxylase 1 [Source:ZFIN;Acc:ZDB-GENE-010816-1]
ENSDARG00000007382	0.0428321	0.120756	2.72631	0.77952	1.46125	0.696016	0.578528	3.39463	5.72821	o	+	-	o	-	o	+	o	ubiquitin domain containing 1 [Source:ZFIN;Acc:ZDB-GENE-070424-93]
ENSDARG00000007383	16.2171	19.95	41.8039	15.4449	7.36966	4.17047	2.90593	2.91274	3.02749	o	+	-	-	o	o	o	o	potassium channel, subfamily K, member 6 [Source:HGNC Symbol;Acc:6281]
ENSDARG00000007385	52.6465	91.4339	132.85	196.44	139.432	159.809	129.478	112.134	100.093	o	o	o	o	o	o	o	o	chaperonin containing TCP1, subunit 7 (eta) [Source:ZFIN;Acc:ZDB-GENE-020419-7]
ENSDARG00000007387	39.6462	41.3884	66.8453	31.1686	26.5445	21.892	21.0855	12.7161	7.25711	o	o	-	o	o	o	o	o	interferon regulatory factor 2a [Source:ZFIN;Acc:ZDB-GENE-030131-4135]
ENSDARG00000007396	0.247746	0.0394008	0.204785	5.2814	8.31497	13.2072	16.093	16.547	10.5354	-	+	+	o	o	o	o	o	Rho family GTPase 3b [Source:ZFIN;Acc:ZDB-GENE-040718-331]
ENSDARG00000007398	6.3729	5.00915	1.52657	0.264079	0.294523	0.115908	0.18069	0.451593	0.410501	o	-	-	o	-	o	+	o	leucine-rich repeat kinase 1 [Source:HGNC Symbol;Acc:18608]
ENSDARG00000007406	0.0480993	0.0187762	2.86878	1.63739	2.96035	3.52113	4.50174	6.02045	2.43671	o	+	o	o	o	o	o	-	paired-like homeobox 2a [Source:ZFIN;Acc:ZDB-GENE-000223-14]
ENSDARG00000007407	0.476365	0	0.061828	0.159693	6.89043	9.99663	11.7021	12.1072	2.82163	-	o	o	+	o	o	o	-	BarH-like homeobox 1 [Source:ZFIN;Acc:ZDB-GENE-050522-28]
ENSDARG00000007409	27.5505	21.5493	0.856725	2.20789	2.11388	2.3621	3.85416	4.51708	9.085	o	-	+	o	o	o	o	+	peptidylprolyl isomerase F (cyclophilin F) [Source:ZFIN;Acc:ZDB-GENE-040912-52]
ENSDARG00000007412	0.125729	0.105659	0.191503	0.75727	1.93093	1.37111	2.39514	4.70883	6.33786	o	o	+	+	o	o	o	o	solute carrier family 2 (facilitated glucose transporter), member 1b [Source:ZFIN;Acc:ZDB-GENE-090915-1]
ENSDARG00000007418	30.384	44.2681	8.44062	7.64135	7.85217	8.41797	7.29928	3.76593	5.50017	o	-	o	o	o	o	o	o	chromatin modifying protein 4C [Source:ZFIN;Acc:ZDB-GENE-050417-389]
ENSDARG00000007421	0.0171772	0.00855752	0.140151	0.853215	14.7379	22.3318	17.6276	23.1299	27.9439	o	o	+	+	o	o	o	o	formiminotransferase cyclodeaminase [Source:ZFIN;Acc:ZDB-GENE-030131-9643]
ENSDARG00000007425	0.0855696	0.0172021	0.300374	0.543633	1.56983	2.0628	2.55603	3.48575	5.597	-	+	o	+	o	o	o	o	apolipoprotein L, 1 [Source:ZFIN;Acc:ZDB-GENE-030131-3217]
ENSDARG00000007429	8.22551	10.3234	4.90583	4.87393	6.10789	5.90722	5.38672	4.75235	1.75771	o	-	o	o	o	o	o	-	NADPH dependent diflavin oxidoreductase 1 [Source:ZFIN;Acc:ZDB-GENE-040426-1555]
ENSDARG00000007430	0.520331	0.492658	0.306569	17.4663	21.2883	30.5654	17.9607	8.21661	2.97481	o	o	+	o	o	o	-	-	PR domain containing 12 [Source:HGNC Symbol;Acc:13997]
ENSDARG00000007436	0.00547033	0.054541	0.0417737	0.0883146	0.506829	0.256704	0.370589	0.868113	1.39205	o	o	o	+	o	o	o	o	arginine vasopressin receptor 2 [Source:ZFIN;Acc:ZDB-GENE-090313-344]
ENSDARG00000007438	143.126	93.0769	150.26	196.319	195.051	200.007	170.384	103.835	59.0137	o	o	o	o	o	o	o	o	ubiquitin-conjugating enzyme E2I [Source:ZFIN;Acc:ZDB-GENE-990614-17]
ENSDARG00000007443	23.3868	45.934	5.26222	4.21667	5.59522	5.44371	3.51792	3.74308	1.46762	o	-	o	o	o	o	o	-	F-box and leucine-rich repeat protein 18 [Source:ZFIN;Acc:ZDB-GENE-050913-65]
ENSDARG00000007444	2.1372	1.57872	1.29614	1.36118	0.890859	0.944015	0.943245	1.13413	0.807496	o	o	o	o	o	o	o	o	intraflagellar transport 81 homolog [Source:ZFIN;Acc:ZDB-GENE-040714-3]
ENSDARG00000007449	22.8801	30.8686	16.9116	10.8588	10.0965	13.6633	12.5863	10.1499	8.92146	o	o	o	o	o	o	o	o	solute carrier family 25, member 39 [Source:ZFIN;Acc:ZDB-GENE-040426-1250]
ENSDARG00000007461	6.0643	6.88918	0.64902	2.82589	2.35093	1.39286	1.38596	1.74407	1.36102	o	-	+	o	o	o	o	o	SLIT-ROBO Rho GTPase activating protein 1 [Source:HGNC Symbol;Acc:17382]
ENSDARG00000007465	39.6724	62.6733	1.03662	1.51722	0.366217	0.851285	0.08213	0.311832	0.536275	o	-	o	-	+	-	+	o	tudor domain containing 1 [Source:ZFIN;Acc:ZDB-GENE-070803-1]
ENSDARG00000007467	0.00559665	0.00728243	0.0071785	0.0280176	0.0580542	0.0471342	0.0196008	0.0402981	0.0405038	o	o	o	o	o	o	o	o	Uncharacterized protein [Source:UniProtKB/TrEMBL;Acc:E7FBH4]
ENSDARG00000007477	18.6771	14.2308	0.756454	1.30796	2.48564	2.53398	2.79292	3.99691	10.0846	o	-	o	o	o	o	o	+	F-box protein 8 [Source:ZFIN;Acc:ZDB-GENE-060421-7091]
ENSDARG00000007480	0.0142523	0.00927263	0.140151	0.395392	1.18928	2.32059	2.19406	11.3626	27.7949	o	+	+	+	o	o	+	+	retinal pigment epithelium-specific protein 65a [Source:ZFIN;Acc:ZDB-GENE-040426-1717]
ENSDARG00000007485	59.1312	58.4054	13.2604	9.55889	8.65991	9.04147	8.27879	7.48435	7.62787	o	-	o	o	o	o	o	o	enhancer of polycomb homolog 2 (Drosophila) [Source:ZFIN;Acc:ZDB-GENE-040426-802]
ENSDARG00000007490	0	0.00449797	0.0133013	0.00865251	0.00478093	0	0.00747775	0	0.683799	o	o	o	o	o	o	o	+	adrenergic receptor, beta 1 [Source:ZFIN;Acc:ZDB-GENE-081022-145]
ENSDARG00000007494	16.9263	20.7337	4.7864	5.11722	5.00101	4.3993	4.02981	5.29369	4.59393	o	-	o	o	o	o	o	o	ST3 beta-galactoside alpha-2,3-sialyltransferase 2, like [Source:ZFIN;Acc:ZDB-GENE-050417-286]
ENSDARG00000007496	3.03185	8.8221	7.01133	16.3636	8.92177	8.13119	7.61568	8.4678	10.8935	+	o	+	o	o	o	o	o	UFM1-specific ligase 1 [Source:HGNC Symbol;Acc:23039]
ENSDARG00000007517	0.00200826	0.00325921	0.00164125	0.00223058	0.0435901	0.0439767	0.0393324	0.0756448	3.83663	o	o	o	o	o	o	o	+	homer homolog 1 (Drosophila) [Source:ZFIN;Acc:ZDB-GENE-040801-44]
ENSDARG00000007526	37.9311	34.737	26.249	49.1159	52.9507	71.7504	61.9966	61.9812	58.2079	o	o	o	o	o	o	o	o	NADH dehydrogenase (ubiquinone) Fe-S protein 2 [Source:ZFIN;Acc:ZDB-GENE-050522-273]
ENSDARG00000007531	10.8668	27.81	13.4465	12.433	4.41505	7.67988	5.82994	4.07859	6.05574	+	-	o	-	o	o	o	o	zinc finger, CCHC domain containing 9 [Source:ZFIN;Acc:ZDB-GENE-031030-9]
ENSDARG00000007534	0.105233	0.00855819	0.113887	0.156398	0.168286	0.311043	0.174115	0.110501	0.880587	o	o	o	o	o	o	o	+	intelectin 1 [Source:ZFIN;Acc:ZDB-GENE-060929-564]
ENSDARG00000007549	33.8521	33.0115	10.4548	5.17474	3.82838	3.42173	3.01636	3.77837	2.87874	o	-	-	o	o	o	o	o	pyridoxal-dependent decarboxylase domain containing 1 [Source:ZFIN;Acc:ZDB-GENE-040912-16]
ENSDARG00000007553	0.0381925	0.106019	0.0114304	0.0525793	0.170794	0.249074	0.250865	2.02737	4.16757	o	-	o	+	o	o	+	+	opsin 4, like [Source:ZFIN;Acc:ZDB-GENE-030314-2]
ENSDARG00000007560	0.137658	0.0847634	0.110354	2.21816	4.34499	2.38238	3.05752	5.30997	1.80867	o	o	+	o	o	o	o	-	sema domain, immunoglobulin domain (Ig), short basic domain, secreted, (semaphorin) 3bl [Source:ZFIN;Acc:ZDB-GENE-030131-2956]
ENSDARG00000007561	1.5983	1.69306	0.137835	0.161011	0.141649	0.0585006	0.0814345	0.156206	0.107736	o	-	o	o	-	o	o	o	cadherin-related 23 [Source:HGNC Symbol;Acc:13733]
ENSDARG00000007566	32.2986	42.2455	18.2053	12.4138	10.0525	10.9388	11.2471	16.7101	10.2181	o	-	o	o	o	o	o	o	amyloid beta precursor protein (cytoplasmic tail) binding protein 2 [Source:ZFIN;Acc:ZDB-GENE-030131-1715]
ENSDARG00000007576	0.024353	0.0316884	0.536221	0.126994	67.8185	109.391	135.912	298.385	343.205	o	+	-	+	o	o	+	o	crystallin, beta B1, like 1 [Source:ZFIN;Acc:ZDB-GENE-100112-3]
ENSDARG00000007578	0.216667	0.0213997	0.403626	0.387381	0.435229	0.788715	0.96341	2.99018	1.23204	o	o	o	o	o	o	+	-	zgc:63577 [Source:ZFIN;Acc:ZDB-GENE-040426-1171]
ENSDARG00000007582	0.0138704	0.066326	2.47176	6.59957	0.100062	0.151261	0.0551012	0.0258928	0.113048	o	+	+	-	o	o	o	o	si:ch1073-155h21.1 [Source:ZFIN;Acc:ZDB-GENE-030131-2664]
ENSDARG00000007597	10.8944	10.3225	7.38123	11.3218	7.25815	9.36728	9.32078	8.71028	10.4548	o	o	o	o	o	o	o	o	cappuccino homolog (mouse) [Source:ZFIN;Acc:ZDB-GENE-040801-215]
ENSDARG00000007601	3.35114	1.86838	0.484974	1.5706	0.952852	0.971784	1.30893	1.79088	1.78043	o	-	+	o	o	o	o	o	zinc finger, MYND-type containing 8 [Source:ZFIN;Acc:ZDB-GENE-041119-1]
ENSDARG00000007602	0.0365295	0.0178247	0.0175704	0	0.00771659	0.00632534	0.022106	0.0109595	0.0881231	o	o	o	o	o	o	o	o	Uncharacterized protein [Source:UniProtKB/TrEMBL;Acc:E7F8V3]
ENSDARG00000007603	17.9282	7.10159	3.02302	6.06395	6.72565	6.83244	6.85087	7.13449	9.25177	-	-	+	o	o	o	o	o	syntaxin binding protein 2 [Source:ZFIN;Acc:ZDB-GENE-040426-2482]
ENSDARG00000007609	0.102037	0.00316125	0.0436259	0.988182	1.50533	2.76375	1.57034	1.53356	1.32454	-	o	+	o	o	o	o	o	homeo box A13a [Source:ZFIN;Acc:ZDB-GENE-990415-5]
ENSDARG00000007614	19.6244	37.5952	2.44056	4.72759	3.51048	4.37576	2.92334	7.37694	5.3778	o	-	o	o	o	o	+	o	WW domain containing oxidoreductase [Source:ZFIN;Acc:ZDB-GENE-040426-858]
ENSDARG00000007624	17.8627	22.7166	10.5194	13.4699	7.99664	11.5829	9.25237	3.73961	1.51455	o	-	o	o	o	o	-	-	GINS complex subunit 1 (Psf1 homolog) [Source:ZFIN;Acc:ZDB-GENE-041010-184]
ENSDARG00000007628	30.9998	31.8204	29.8269	18.9116	27.5694	35.9012	27.8809	24.362	101.885	o	o	o	o	o	o	o	+	dual specificity phosphatase 1 [Source:ZFIN;Acc:ZDB-GENE-040426-2018]
ENSDARG00000007630	11.9607	18.2937	4.33432	4.16768	3.54703	3.99255	3.21464	3.10972	5.52026	o	-	o	o	o	o	o	o	makorin, ring finger protein, 2 [Source:ZFIN;Acc:ZDB-GENE-020213-2]
ENSDARG00000007641	0.00748804	0.0341024	9.4412	9.63864	2.12826	4.3077	3.22105	2.10725	0.60966	o	+	o	-	+	o	o	-	muscle segment homeobox E [Source:ZFIN;Acc:ZDB-GENE-980526-312]
ENSDARG00000007654	0.00832069	0.0894258	0.089782	0.661016	6.22411	7.54078	8.91807	31.4259	35.711	o	o	+	+	o	o	+	o	N-ethylmaleimide-sensitive factor a [Source:ZFIN;Acc:ZDB-GENE-030616-37]
ENSDARG00000007655	0.0154639	0.00394624	0.0142365	0.0235485	2.48523	3.75841	5.74048	3.34185	2.31113	o	o	o	+	o	o	o	o	crystallin, beta B1, like 3 [Source:ZFIN;Acc:ZDB-GENE-070820-11]
ENSDARG00000007657	37.83	20.572	12.5533	7.3501	6.51102	6.99812	6.36837	4.14622	3.80189	o	o	o	o	o	o	o	o	cyclin H [Source:ZFIN;Acc:ZDB-GENE-050320-13]
ENSDARG00000007663	0.0121651	0.0134842	0.0744464	1.28139	4.60299	4.76032	6.23638	19.0377	14.2566	o	o	+	+	o	o	+	o	amphiphysin [Source:ZFIN;Acc:ZDB-GENE-040426-1711]
ENSDARG00000007665	8.55053	8.57549	12.9497	12.1749	4.83041	6.9363	5.45131	4.93215	3.91213	o	o	o	-	o	o	o	o	HSPA (heat shock 70kDa) binding protein, cytoplasmic cochaperone 1 [Source:HGNC Symbol;Acc:24989]
ENSDARG00000007671	0.265842	0.709665	0.406012	2.14204	3.16317	2.96683	2.76222	2.95183	22.8228	+	o	+	o	o	o	o	+	growth hormone receptor b [Source:ZFIN;Acc:ZDB-GENE-071119-4]
ENSDARG00000007678	1.01465	0.655151	1.75874	5.27061	7.86768	6.91352	9.3035	23.3616	19.0585	o	+	+	o	o	o	+	o	tweety homolog 3 (Drosophila) [Source:HGNC Symbol;Acc:22222]
ENSDARG00000007682	2.69492	0.613038	4.14397	29.51	27.1919	32.9788	32.4166	54.8828	81.3096	-	+	+	o	o	o	o	o	pancreatic progenitor cell differentiation and proliferation factor a [Source:ZFIN;Acc:ZDB-GENE-030219-204]
ENSDARG00000007691	15.4552	28.6563	7.29164	10.1254	7.19468	7.06114	7.12463	7.91377	10.5583	o	-	o	o	o	o	o	o	cullin 1b [Source:ZFIN;Acc:ZDB-GENE-040426-2887]
ENSDARG00000007693	22.2302	31.1833	17.1209	9.80941	12.0812	21.4376	22.9147	20.8577	68.3694	o	o	o	o	o	o	o	+	nuclear factor of kappa light polypeptide gene enhancer in B-cells inhibitor, alpha b [Source:ZFIN;Acc:ZDB-GENE-030131-1819]
ENSDARG00000007697	1.12859	0.219523	2.49968	13.6078	275.389	427.829	704.877	746.739	178.414	-	+	+	+	o	o	o	-	fatty acid binding protein 7, brain, a [Source:ZFIN;Acc:ZDB-GENE-000627-1]
ENSDARG00000007708	11.3617	18.7707	122.304	135.864	101.842	123.859	154.419	101.097	261.495	o	+	o	o	o	o	o	+	NSA2 ribosome biogenesis homolog (S. cerevisiae) [Source:ZFIN;Acc:ZDB-GENE-030131-488]
ENSDARG00000007709	0.0275107	0.0055576	0.0509693	0.225712	0.306508	0.269316	0.405863	0.781348	1.33839	o	o	+	o	o	o	o	o	ADAM metallopeptidase with thrombospondin type 1 motif, 8a [Source:ZFIN;Acc:ZDB-GENE-060526-202]
ENSDARG00000007711	24.1088	19.6212	2.12524	3.89773	5.12944	5.52266	5.06491	6.76159	4.29666	o	-	o	o	o	o	o	o	RAB3A interacting protein (rabin3)-like 1 [Source:HGNC Symbol;Acc:9780]
ENSDARG00000007714	8.34472	23.1701	17.3042	14.5005	10.6062	12.0461	9.77864	12.2132	12.9516	+	o	o	o	o	o	o	o	ubiquitin-conjugating enzyme E2Q (putative) 1 [Source:ZFIN;Acc:ZDB-GENE-050522-329]
ENSDARG00000007715	0.444843	0.746513	0.190191	0.0905801	0.129397	0.384246	2.55677	22.0993	19.5271	o	-	o	o	+	+	+	o	lengsin, lens protein with glutamine synthetase domain [Source:ZFIN;Acc:ZDB-GENE-060312-26]
ENSDARG00000007720	64.6157	43.6022	27.073	22.3788	23.237	30.7378	33.8026	20.626	17.2106	o	o	o	o	o	o	o	o	SUB1 homolog (S. cerevisiae) [Source:ZFIN;Acc:ZDB-GENE-040718-209]
ENSDARG00000007722	22.4022	25.0874	2.76919	5.13225	4.83415	6.56127	5.48105	6.0618	9.29165	o	-	o	o	o	o	o	o	nudix (nucleoside diphosphate linked moiety X)-type motif 8 [Source:HGNC Symbol;Acc:8055]
ENSDARG00000007723	0.0846214	0.545908	6.57113	10.3568	5.72019	4.98411	6.57924	6.63469	4.29542	+	+	o	o	o	o	o	o	ephrin B1 [Source:ZFIN;Acc:ZDB-GENE-010618-2]
ENSDARG00000007727	0.142797	0.0271885	0.236401	0.947609	1.55702	1.00254	1.13756	1.69772	2.15701	o	+	+	o	o	o	o	o	ral guanine nucleotide dissociation stimulator-like 2 [Source:ZFIN;Acc:ZDB-GENE-010131-1]
ENSDARG00000007734	15.9316	15.5496	2.95351	6.09303	5.9794	5.1166	5.80382	4.06205	3.63459	o	-	+	o	o	o	o	o	oligonucleotide/oligosaccharide-binding fold containing 1 [Source:ZFIN;Acc:ZDB-GENE-040426-1390]
ENSDARG00000007737	16.5004	25.7072	3.21805	4.65086	3.52447	3.97522	3.83681	7.30035	14.7336	o	-	o	o	o	o	o	+	zyg-11 homolog (C. elegans) [Source:ZFIN;Acc:ZDB-GENE-041014-17]
ENSDARG00000007739	0.0416377	0.0892368	0.175141	0.293508	17.3288	17.1938	14.1771	13.3312	42.5241	o	o	o	+	o	o	o	+	ATPase, Na+/K+ transporting, alpha 1a.2 polypeptide [Source:ZFIN;Acc:ZDB-GENE-001212-2]
ENSDARG00000007743	5.82753	1.97959	1.20305	1.0811	0.392295	0.831062	1.0475	0.920595	2.14606	-	o	o	-	+	o	o	+	interleukin 15, like [Source:ZFIN;Acc:ZDB-GENE-041111-173]
ENSDARG00000007744	8.39634	19.8639	76.9401	52.7134	16.1932	17.6663	10.5496	11.1325	12.2915	+	+	o	-	o	o	o	o	TSR1, 20S rRNA accumulation, homolog (yeast) [Source:ZFIN;Acc:ZDB-GENE-030131-3762]
ENSDARG00000007745	1.68013	3.7511	5.34493	5.19293	4.62274	5.3529	3.00655	4.7802	55.8596	+	o	o	o	o	o	o	+	ubiquinol-cytochrome c reductase, Rieske iron-sulfur polypeptide 1 [Source:ZFIN;Acc:ZDB-GENE-040426-2060]
ENSDARG00000007751	110.393	103.517	4.06827	1.31351	1.23998	1.71358	1.38386	1.6615	1.13746	o	-	-	o	o	o	o	o	lamin L3 [Source:ZFIN;Acc:ZDB-GENE-020424-4]
ENSDARG00000007753	0.00662611	0.246067	0.0439983	0.383079	0.835731	1.67524	1.6522	4.45434	8.7897	o	-	+	+	+	o	+	o	copine II [Source:ZFIN;Acc:ZDB-GENE-030131-7896]
ENSDARG00000007755	18.7731	26.7165	27.0019	23.7537	13.1917	19.3332	15.8974	8.86455	4.51302	o	o	o	o	o	o	o	o	WD repeat domain 61 [Source:HGNC Symbol;Acc:30300]
ENSDARG00000007760	0.43444	1.0703	0.364058	0.908008	0.707013	0.966296	1.01987	0.733376	6.07686	+	-	+	o	o	o	o	+	spastic paraplegia 21 (H. sapiens) [Source:ZFIN;Acc:ZDB-GENE-040426-2722]
ENSDARG00000007769	0.159734	0.0373059	1.61803	0.220416	0.325719	0.644766	0.480534	0.602106	1.05968	o	+	-	o	o	o	o	o	zgc:153723 [Source:ZFIN;Acc:ZDB-GENE-060929-978]
ENSDARG00000007774	18.0703	14.9062	4.37128	8.03615	4.37073	2.25801	4.32192	3.96902	3.59689	o	-	o	o	o	o	o	o	vasohibin 2 [Source:ZFIN;Acc:ZDB-GENE-041014-355]
ENSDARG00000007783	0.14007	0.0754181	0.0309757	0.0643573	0.0768224	0.190871	0.168661	0.136213	0.36807	o	o	o	o	o	o	o	+	B lymphoid tyrosine kinase [Source:ZFIN;Acc:ZDB-GENE-040724-106]
ENSDARG00000007786	26.7401	28.4883	9.9641	13.4103	13.8745	13.2675	9.58174	17.6218	10.6415	o	-	o	o	o	o	o	o	thioredoxin-related transmembrane protein 2b [Source:ZFIN;Acc:ZDB-GENE-040625-105]
ENSDARG00000007787	0.0406639	0.020787	0.0162409	0.0319539	0.0372023	0.0221883	0.0246318	0.00583849	0.0702303	o	o	o	o	o	o	o	+	hypothetical protein LOC553735 [Source:RefSeq peptide;Acc:NP_001018542]
ENSDARG00000007788	1.08218	0.719572	0.219338	0.311978	0.322409	0.486122	0.577257	6.80893	3.94776	o	-	o	o	o	o	+	o	ATPase, Ca++ transporting, plasma membrane 1b [Source:ZFIN;Acc:ZDB-GENE-080409-1]
ENSDARG00000007791	50.9442	48.7351	83.8789	110.142	83.3813	83.8889	59.3643	76.0669	45.8547	o	o	o	o	o	o	o	o	protein phosphatase 2 (formerly 2A), regulatory subunit A (PR 65), alpha isoform [Source:ZFIN;Acc:ZDB-GENE-040426-2700]
ENSDARG00000007792	0.525118	0.545927	1.3436	3.75013	1.11187	2.31469	0.954679	0.773103	0.53218	o	+	+	-	+	-	o	o	dyslexia susceptibility 1 candidate 1 [Source:ZFIN;Acc:ZDB-GENE-040426-1892]
ENSDARG00000007795	3.75514	4.43031	204.481	98.5362	83.8331	82.3144	63.2507	54.6367	164.128	o	+	-	o	o	o	o	+	cystatin C (amyloid angiopathy and cerebral hemorrhage) [Source:ZFIN;Acc:ZDB-GENE-030131-373]
ENSDARG00000007804	8.03574	3.29733	2.77496	10.6151	7.31575	9.33982	6.19665	5.51923	6.97736	-	o	+	o	o	o	o	o	growth arrest-specific 6 [Source:ZFIN;Acc:ZDB-GENE-030131-7773]
ENSDARG00000007807	0.524295	1.07649	0.0655016	0.916087	1.21013	1.55713	2.04839	2.94983	4.07774	+	-	+	o	o	o	o	o	cytohesin 3 [Source:HGNC Symbol;Acc:9504]
ENSDARG00000007808	8.0649	6.93921	6.72027	3.57639	2.25402	2.48762	3.36624	3.71062	2.94359	o	o	o	o	o	o	o	o	zinc finger, DHHC domain containing 16 [Source:ZFIN;Acc:ZDB-GENE-040426-1621]
ENSDARG00000007812	39.3371	38.0591	37.4797	29.549	27.4944	28.2876	23.8484	21.5397	10.4964	o	o	o	o	o	o	o	-	Sp3 transcription factor [Source:HGNC Symbol;Acc:11208]
ENSDARG00000007813	23.7191	26.4087	1.70209	1.98487	1.70231	1.32448	1.48334	1.98632	1.97585	o	-	o	o	o	o	o	o	arginyl aminopeptidase (aminopeptidase B)-like 1 [Source:HGNC Symbol;Acc:10079]
ENSDARG00000007818	29.5142	31.9938	33.3543	18.7613	13.7764	18.0971	20.2815	28.4793	23.7816	o	o	o	o	o	o	o	o	zgc:63523 [Source:ZFIN;Acc:ZDB-GENE-040426-1147]
ENSDARG00000007823	3.79818	4.66306	1.41317	1.94315	2.48221	3.57443	3.23311	5.09738	20.8415	o	-	o	o	o	o	o	+	activating transcription factor 3 [Source:ZFIN;Acc:ZDB-GENE-040426-728]
ENSDARG00000007824	0.424302	1.14476	0.084317	0.106836	0.880849	0.789789	1.52013	5.42129	5.39696	+	-	o	+	o	o	+	o	calmodulin binding transcription activator 1 [Source:HGNC Symbol;Acc:18806]
ENSDARG00000007825	8.35752	6.35252	1.12564	6.54643	9.83616	8.90585	8.99121	13.6169	18.0725	o	-	+	o	o	o	o	o	mitogen-activated protein kinase kinase 1 [Source:ZFIN;Acc:ZDB-GENE-040426-2759]
ENSDARG00000007836	443.316	349.169	871.612	271.968	369.433	604.081	444.406	177.444	190.249	o	+	-	o	o	o	-	o	cathepsin L, 1 a [Source:ZFIN;Acc:ZDB-GENE-030131-106]
ENSDARG00000007842	0.00925748	0.00424467	0.00395978	0.0022199	0.00342485	0.00352216	0.00204122	0.00324184	0.0725808	o	o	o	o	o	o	o	o	melanin-concentrating hormone receptor 2 [Source:HGNC Symbol;Acc:20867]
ENSDARG00000007856	0.00498392	0.00370579	0.00547936	0.186009	0.100143	0.172817	0.241418	0.457331	0.505631	o	o	o	o	o	o	o	o	reticulon 4 receptor-like 1 [Source:HGNC Symbol;Acc:21329]
ENSDARG00000007863	83.7846	111.751	232.374	80.0524	50.8027	83.8013	74.4065	44.7764	39.1801	o	+	-	o	o	o	o	o	transformer-2 alpha [Source:ZFIN;Acc:ZDB-GENE-040426-1391]
ENSDARG00000007864	0	0	0	0	0	0	0.00931232	0	0.0280041	o	o	o	o	o	o	o	o	Uncharacterized protein [Source:UniProtKB/TrEMBL;Acc:F1R4Q7]
ENSDARG00000007867	39.2884	45.5122	33.8808	26.0981	27.2844	40.1748	25.9312	46.1608	40.5059	o	o	o	o	o	o	o	o	DAZ associated protein 2 [Source:ZFIN;Acc:ZDB-GENE-030131-3036]
ENSDARG00000007869	7.93808	9.9157	1.44252	4.45298	3.37249	1.46044	2.2816	5.94027	2.7739	o	-	+	o	-	o	+	-	EH-domain containing 3 [Source:ZFIN;Acc:ZDB-GENE-041014-352]
ENSDARG00000007885	5.33975	5.27612	1.98908	2.5486	1.33775	1.55098	1.01237	0.777025	0.455578	o	-	o	o	o	o	o	o	Fanconi anemia, complementation group L [Source:ZFIN;Acc:ZDB-GENE-040426-1045]
ENSDARG00000007886	10.9497	9.60325	4.33311	4.95144	3.66565	4.22918	3.57998	3.66877	1.85407	o	-	o	o	o	o	o	o	solute carrier family 35, member B2 [Source:ZFIN;Acc:ZDB-GENE-050213-1]
ENSDARG00000007889	0.0192798	0.0100044	0.0865516	0.0844526	1.09661	0.552687	1.0754	2.63473	5.44459	o	o	o	+	o	o	+	+	colony stimulating factor 1 receptor, a [Source:ZFIN;Acc:ZDB-GENE-001205-1]
ENSDARG00000007891	0.0263392	0.00786464	3.53791	46.1942	6.1909	7.27851	6.76218	5.70188	3.08699	o	+	+	-	o	o	o	o	mesenchyme homeobox 1 [Source:ZFIN;Acc:ZDB-GENE-040718-149]
ENSDARG00000007892	16.7022	11.6075	10.6377	10.8512	7.70806	8.82315	6.72334	5.41127	2.35176	o	o	o	o	o	o	o	-	programmed cell death 2 [Source:ZFIN;Acc:ZDB-GENE-040426-1236]
ENSDARG00000007901	11.4902	8.54643	33.7308	25.0609	15.7782	17.8824	12.5081	9.70942	6.11457	o	+	o	o	o	o	o	o	crooked neck pre-mRNA splicing factor-like 1 (Drosophila) [Source:ZFIN;Acc:ZDB-GENE-040426-694]
ENSDARG00000007906	0.0581936	0.0283875	0.0524227	0.0429162	0.0445265	0.042221	0.0460199	0.03316	0.29396	-	o	o	o	o	o	o	+	Uncharacterized protein [Source:UniProtKB/TrEMBL;Acc:F1QS67]
ENSDARG00000007912	0.217837	0.133907	0.105019	0.150417	0.843595	0.655976	0.714561	1.20204	1.51219	o	o	o	+	o	o	o	o	si:ch211-196i2.2 [Source:ZFIN;Acc:ZDB-GENE-091118-111]
ENSDARG00000007915	4.83884	6.4208	1.40891	8.06357	7.77293	8.24486	6.69689	7.66037	3.76578	o	-	+	o	o	o	o	-	Janus kinase 2a [Source:ZFIN;Acc:ZDB-GENE-980526-481]
ENSDARG00000007916	8.88624	7.75565	17.905	15.5124	7.20356	10.495	8.335	10.2574	6.98723	o	+	o	-	o	o	o	o	X-prolyl aminopeptidase (aminopeptidase P) 3, putative [Source:ZFIN;Acc:ZDB-GENE-040426-2076]
ENSDARG00000007918	31.8069	30.393	2.34349	9.22764	3.34691	4.24696	2.72425	3.13959	3.71693	o	-	+	-	o	o	o	o	tetratricopeptide repeat domain 27 [Source:ZFIN;Acc:ZDB-GENE-030102-1]
ENSDARG00000007921	0.721033	0.44754	6.27979	4.86725	3.25249	4.38654	3.28226	4.09768	2.83653	o	+	o	o	o	o	o	o	RELT tumor necrosis factor receptor [Source:ZFIN;Acc:ZDB-GENE-040426-2361]
ENSDARG00000007923	49.5907	32.7507	18.4601	20.3824	15.5445	16.1544	10.5992	12.3367	12.4421	o	o	o	o	o	o	o	o	protein tyrosine phosphatase, non-receptor type 1 [Source:ZFIN;Acc:ZDB-GENE-980605-23]
ENSDARG00000007941	0.010996	0.00357703	0.109306	6.4096	7.50906	8.63379	10.5842	15.9737	9.96735	o	+	+	o	o	o	o	o	H6 family homeobox 4 [Source:ZFIN;Acc:ZDB-GENE-060825-142]
ENSDARG00000007943	21.8447	24.9646	24.3363	13.1467	10.6938	7.62143	5.69183	5.50241	3.24307	o	o	o	o	o	o	o	o	GA repeat binding protein, beta 2a [Source:ZFIN;Acc:ZDB-GENE-030131-5733]
ENSDARG00000007944	0.030825	0.0286227	0.275873	1.03696	4.65477	7.03653	6.22077	3.71036	1.46224	o	+	+	+	o	o	o	-	LIM homeobox 1b [Source:ZFIN;Acc:ZDB-GENE-980526-116]
ENSDARG00000007950	0.0881725	0.270222	0.0729157	0.0827633	0.182923	0.142803	0.240206	0.27541	0.83403	+	-	o	o	o	o	o	+	integrin, alpha 11b [Source:ZFIN;Acc:ZDB-GENE-071009-4]
ENSDARG00000007955	3.98595	9.12327	12.0843	23.9373	12.016	13.4516	11.8202	10.5259	13.4705	+	o	o	o	o	o	o	o	isoleucyl-tRNA synthetase [Source:ZFIN;Acc:ZDB-GENE-030131-6325]
ENSDARG00000007959	11.1546	11.5018	7.68564	18.6539	31.4602	39.9862	33.9257	31.0063	14.7379	o	o	+	o	o	o	o	-	3-hydroxyisobutyrate dehydrogenase b [Source:ZFIN;Acc:ZDB-GENE-040426-1582]
ENSDARG00000007960	236.94	166.921	1047.49	569.814	467.781	617.776	500.877	299.421	109.407	o	+	o	o	o	o	o	-	heterogeneous nuclear ribonucleoprotein A/B [Source:ZFIN;Acc:ZDB-GENE-030131-185]
ENSDARG00000007971	40.5212	37.3582	57.3677	59.8847	59.6419	64.0167	52.7591	21.8387	5.21049	o	o	o	o	o	o	-	-	CDC28 protein kinase regulatory subunit 1B [Source:HGNC Symbol;Acc:19083]
ENSDARG00000007975	0.415728	0.0148206	1.59239	3.15387	2.93792	3.45324	4.34039	7.63388	16.0257	-	+	o	o	o	o	o	+	ferritin, heavy polypeptide 1b [Source:ZFIN;Acc:ZDB-GENE-040912-30]
ENSDARG00000007976	6.20386	7.33186	1.24708	1.47646	1.71504	0.780576	1.33617	1.8333	1.96577	o	-	o	o	-	o	o	o	si:ch211-220f16.2 [Source:ZFIN;Acc:ZDB-GENE-070912-199]
ENSDARG00000007982	0.039282	0.638928	6.71517	1.22907	10.703	6.33378	6.50853	6.17809	2.30853	+	+	-	+	o	o	o	-	one cut domain, family member 1 [Source:ZFIN;Acc:ZDB-GENE-040426-1469]
ENSDARG00000007988	0.0586586	0.00661605	0.127905	1.45909	6.60389	5.25365	2.65346	3.82417	2.9911	o	o	+	+	o	o	o	o	mannan-binding lectin serine peptidase 2 [Source:ZFIN;Acc:ZDB-GENE-060130-154]
ENSDARG00000007989	34.8562	29.8416	33.4714	50.5762	43.7409	52.9783	59.0622	34.3224	12.8702	o	o	o	o	o	o	o	-	neural precursor cell expressed, developmentally down-regulated 8 [Source:ZFIN;Acc:ZDB-GENE-030616-588]
ENSDARG00000007990	0.176374	0.0150183	0.0612694	1.0899	1.0469	1.28544	0.842913	1.32729	1.27201	o	o	+	o	o	o	o	o	wilms tumor 1b [Source:ZFIN;Acc:ZDB-GENE-050420-319]
ENSDARG00000007993	0.228081	0.136614	0.531692	0.385133	0.187769	0.234538	0.139472	0.249817	34.369	o	+	o	o	o	o	o	+	casein kinase 1, alpha 1 [Source:ZFIN;Acc:ZDB-GENE-020419-19]
ENSDARG00000007996	4.3709	4.81225	4.9507	3.85345	5.72814	3.22937	4.00974	6.69612	2.98614	o	o	o	o	o	o	o	-	POU class 2 homeobox 1b [Source:ZFIN;Acc:ZDB-GENE-030131-2422]
ENSDARG00000008010	0.291981	0.0428953	0.616126	0.259334	0.429884	0.384413	0.656827	1.28291	0.41467	o	+	o	o	o	o	o	-	zgc:194189 [Source:ZFIN;Acc:ZDB-GENE-081022-71]
ENSDARG00000008014	18.8371	19.8027	1.41307	2.73949	2.3339	2.99851	3.31332	3.35008	6.15279	o	-	o	o	o	o	o	o	nudix (nucleoside diphosphate linked moiety X)-type motif 17 [Source:ZFIN;Acc:ZDB-GENE-050913-50]
ENSDARG00000008019	0.150927	0.0671049	0.304542	0.0425459	0.12219	0.207475	0.136507	0.0819758	0.0596127	o	+	o	o	o	o	o	o	myxovirus (influenza virus) resistance G [Source:ZFIN;Acc:ZDB-GENE-030721-10]
ENSDARG00000008020	46.4507	31.9112	55.5432	47.4784	37.6788	45.986	48.0227	30.4921	18.7772	o	o	o	o	o	o	o	o	mediator of RNA polymerase II transcription, subunit 31 homolog (yeast) [Source:ZFIN;Acc:ZDB-GENE-040718-114]
ENSDARG00000008022	29.2522	37.7217	9.65659	7.85728	6.07113	7.48361	5.64804	2.6986	0.564503	o	-	o	o	o	o	-	-	kinesin family member 18A [Source:HGNC Symbol;Acc:29441]
ENSDARG00000008026	29.9052	14.9213	0.177998	1.08601	1.84214	1.1119	1.60118	1.25957	1.75277	-	-	+	o	o	o	o	o	family with sequence similarity 129, member Bb [Source:ZFIN;Acc:ZDB-GENE-030131-6218]
ENSDARG00000008029	0.0203077	0.0110103	0.0841067	0.154716	0.138094	0.0986292	0.058892	0.136069	3.81713	o	+	o	o	o	o	o	+	meprin A, alpha.2 [Source:ZFIN;Acc:ZDB-GENE-041001-208]
ENSDARG00000008030	0.700441	0.672427	4.33236	48.4969	47.4842	36.354	34.221	27.9874	25.4943	o	+	+	o	o	o	o	o	myosin, light polypeptide 9, like [Source:ZFIN;Acc:ZDB-GENE-040426-2296]
ENSDARG00000008032	26.8973	49.4452	26.4723	15.1041	8.00782	8.47275	6.78021	6.56471	3.24128	o	o	o	o	o	o	o	-	squamous cell carcinoma antigen recognised by T cells 3 [Source:ZFIN;Acc:ZDB-GENE-040724-10]
ENSDARG00000008034	0.7221	0.46184	3.66554	6.2664	12.1843	12.1264	9.86641	5.88385	4.93069	o	+	o	o	o	o	o	o	nuclear oncoprotein skib [Source:ZFIN;Acc:ZDB-GENE-990715-10]
ENSDARG00000008035	0.0216949	0.0141148	0.0556536	0.0706352	0.129024	0.0618407	0.12169	0.630055	6.17569	o	o	o	o	o	o	+	+	zgc:113516 [Source:ZFIN;Acc:ZDB-GENE-050320-154]
ENSDARG00000008049	229.327	170.879	176.233	145.975	139.364	157.688	172.083	72.0224	67.8157	o	o	o	o	o	o	-	o	si:dkey-42i9.4 [Source:ZFIN;Acc:ZDB-GENE-030131-8398]
ENSDARG00000008052	62.1372	72.9747	55.1634	55.5172	27.0307	35.9116	42.8104	23.0216	10.662	o	o	o	-	o	o	o	-	nuclear distribution gene C homolog [Source:ZFIN;Acc:ZDB-GENE-040426-899]
ENSDARG00000008057	6.80138	5.85288	14.5484	9.19708	9.50916	8.74556	7.98673	12.6424	17.739	o	+	o	o	o	o	o	o	Nedd4 family interacting protein 1, like [Source:ZFIN;Acc:ZDB-GENE-040718-207]
ENSDARG00000008060	0.0734019	0.00503275	0.108096	0.12759	0.776439	0.688628	1.42846	2.37998	3.52671	o	+	o	+	o	+	o	o	scavenger receptor class A, member 3 [Source:HGNC Symbol;Acc:19000]
ENSDARG00000008064	38.3819	62.9956	30.0457	14.9082	24.6506	23.5465	20.3653	12.9662	19.1999	o	-	-	o	o	o	o	o	mediator complex subunit 8 [Source:HGNC Symbol;Acc:19971]
ENSDARG00000008068	12.9686	8.62439	16.1434	9.26897	4.03892	5.26332	6.23221	2.48786	3.06549	o	o	o	-	o	o	-	o	chromosome 4 open reading frame 43 [Source:HGNC Symbol;Acc:25638]
ENSDARG00000008075	0.0252897	0.0329072	0.0378439	0.0738521	0.163228	0.0188168	0.141108	0.156805	0.10168	o	o	o	o	o	o	o	o	immune-related, lectin-like receptor 4 [Source:ZFIN;Acc:ZDB-GENE-050311-5]
ENSDARG00000008095	0.0159763	0.0103943	0.0102459	0.0119969	0.017677	0.0206999	0.00576005	0.0172553	0.0308327	o	o	o	o	o	o	o	o	olfactory receptor C family, d1 [Source:ZFIN;Acc:ZDB-GENE-100721-9]
ENSDARG00000008097	64.2102	55.2969	99.8922	65.8102	59.6389	80.4834	60.5964	44.5651	19.9809	o	o	o	o	o	o	o	-	serine/arginine-rich splicing factor 9 [Source:ZFIN;Acc:ZDB-GENE-040426-2397]
ENSDARG00000008098	0.0170727	0.0111076	0.0255479	0.0925909	0.0126635	0.0663619	0.0483624	0.0204884	0.0216788	o	o	o	o	o	o	o	o	Uncharacterized protein [Source:UniProtKB/TrEMBL;Acc:E7F8D3]
ENSDARG00000008100	0.0964766	0.11657	0.176779	1.21951	1.78039	2.19646	2.75334	17.2113	11.356	o	o	+	o	o	o	+	o	solute carrier family 7, (neutral amino acid transporter, y+ system) member 10 [Source:ZFIN;Acc:ZDB-GENE-080116-1]
ENSDARG00000008105	53.633	53.1619	34.4841	40.6629	17.2918	22.1829	16.8408	11.7444	3.65071	o	o	o	-	o	o	o	-	methyltransferase like 2A [Source:ZFIN;Acc:ZDB-GENE-050417-462]
ENSDARG00000008107	5.19114	7.84617	0.378586	4.66604	2.42215	1.63649	1.79826	4.19226	2.95052	o	-	+	o	o	o	+	o	v-src sarcoma (Schmidt-Ruppin A-2) viral oncogene homolog (avian) [Source:ZFIN;Acc:ZDB-GENE-030131-3809]
ENSDARG00000008109	23.7215	21.3333	14.8886	25.7474	36.8837	45.2194	69.4509	54.616	227.044	o	o	o	o	o	o	o	+	elongation factor-1, delta, a [Source:ZFIN;Acc:ZDB-GENE-040426-2740]
ENSDARG00000008119	11.5096	16.3175	9.07978	12.3405	7.93887	11.4732	9.43786	7.96554	7.48908	o	o	o	o	o	o	o	o	E2F transcription factor 6 [Source:HGNC Symbol;Acc:3120]
ENSDARG00000008127	2.21678	3.03853	0.0671256	0.184959	0.287744	0.467549	0.184006	0.884179	0.723414	o	-	o	o	o	-	+	o	protocadherin 15b [Source:ZFIN;Acc:ZDB-GENE-050214-1]
ENSDARG00000008131	0.0278042	0.0120597	0.231808	7.67294	5.06005	9.71174	8.59187	7.61599	4.72873	o	+	+	o	o	o	o	o	SRY-box containing gene 1b [Source:ZFIN;Acc:ZDB-GENE-060322-5]
ENSDARG00000008133	0.361878	0.022693	0.310372	0.747563	1.16683	1.14676	1.75983	2.68415	1.91952	-	+	+	o	o	o	o	o	forkhead box L1 [Source:ZFIN;Acc:ZDB-GENE-040426-1181]
ENSDARG00000008140	0.00442531	0.00227447	0.00382841	0.0496847	0.0851997	0.0230579	0.0287659	0.183995	0.409496	o	o	+	o	o	o	o	o	potassium voltage-gated channel, shaker-related subfamily, beta member 1 [Source:ZFIN;Acc:ZDB-GENE-050327-79]
ENSDARG00000008141	2.5593	3.70311	21.6716	12.7074	7.42355	7.87283	5.91094	3.45347	2.26902	o	+	o	o	o	o	o	o	retinoblastoma-like 1 (p107) [Source:ZFIN;Acc:ZDB-GENE-030131-8179]
ENSDARG00000008142	10.5735	12.0222	3.63141	8.95658	8.31416	8.75124	6.78771	6.31924	7.02602	o	-	+	o	o	o	o	o	syntaxin binding protein 3 [Source:ZFIN;Acc:ZDB-GENE-040426-2833]
ENSDARG00000008153	33.571	31.4359	23.6692	16.8672	9.90569	6.97494	6.17605	7.49127	4.77175	o	o	o	o	o	o	o	o	serine incorporator 5 [Source:ZFIN;Acc:ZDB-GENE-040426-2918]
ENSDARG00000008155	34.4605	28.8403	6.6905	22.9009	17.5711	25.0213	20.2193	21.7813	12.385	o	-	+	o	o	o	o	o	spermine synthase [Source:ZFIN;Acc:ZDB-GENE-040625-150]
ENSDARG00000008164	0.0167371	0.297526	0.661923	0.992046	0.452041	0.391719	0.668346	1.06101	0.978166	o	+	o	-	o	o	o	o	Uncharacterized protein [Source:UniProtKB/TrEMBL;Acc:E7FER2]
ENSDARG00000008165	0.0210364	0.0239329	0.134911	0.654906	2.68764	3.31845	3.38065	2.32886	3.91076	o	o	+	+	o	o	o	o	caspase a [Source:ZFIN;Acc:ZDB-GENE-000616-3]
ENSDARG00000008170	0.0121728	0.0266471	7.39848	8.65859	6.69848	7.06677	6.37038	3.90959	3.5652	o	+	o	o	o	o	o	o	drebrin-like [Source:HGNC Symbol;Acc:2696]
ENSDARG00000008174	0.00538125	0.0175054	1.5461	10.3413	2.54166	4.77953	2.94421	0.671618	0.266123	o	+	+	-	o	o	-	-	homeo box B1a [Source:ZFIN;Acc:ZDB-GENE-990415-101]
ENSDARG00000008182	0.0287573	0.0187097	0.0645493	0.0809792	0.0142047	0.00425828	0.0918296	0.189809	0.225464	o	o	o	o	o	o	o	o	Uncharacterized protein [Source:UniProtKB/TrEMBL;Acc:E7F6K3]
ENSDARG00000008184	65.2084	57.6602	13.1146	10.583	6.683	5.32585	4.42315	5.33063	4.85392	o	-	o	o	o	o	o	o	melanoma inhibitory activity family, member 3 [Source:ZFIN;Acc:ZDB-GENE-041014-270]
ENSDARG00000008186	0.148255	0.10803	0.0209174	0.137304	0.278864	0.305422	0.379646	1.40376	1.44132	o	-	+	o	o	o	+	o	spleen tyrosine kinase [Source:ZFIN;Acc:ZDB-GENE-040702-3]
ENSDARG00000008188	67.3882	73.7027	118.599	77.9823	51.8254	58.3279	36.9202	34.0394	13.9817	o	o	o	o	o	o	o	-	splicing factor 1 [Source:ZFIN;Acc:ZDB-GENE-030131-2492]
ENSDARG00000008191	0	0.00734836	0.239035	0.342789	0.30852	0.208006	0.359497	0.850533	1.26358	o	+	o	o	o	o	o	o	si:ch211-39l18.5 [Source:ZFIN;Acc:ZDB-GENE-070912-294]
ENSDARG00000008192	10.0857	14.4019	1.72602	2.62575	3.71841	2.38365	2.46882	4.95028	5.01644	o	-	o	o	o	o	o	o	pantothenate kinase 1a [Source:ZFIN;Acc:ZDB-GENE-040426-2846]
ENSDARG00000008200	17.0689	33.4753	3.16465	9.61422	6.52633	7.12995	7.22821	6.76453	8.79954	o	-	+	o	o	o	o	o	UDP-glucose pyrophosphorylase 2b [Source:ZFIN;Acc:ZDB-GENE-030131-6352]
ENSDARG00000008203	0.0349738	0.0113771	0.0169609	1.21738	1.49951	1.56052	1.55046	2.11428	1.97742	o	o	+	o	o	o	o	o	paired box 1 [Source:HGNC Symbol;Acc:8615]
ENSDARG00000008209	0.0194444	0.0159165	0.0537775	0.0562757	0.750483	0.866816	1.95811	9.44032	7.65837	o	o	o	+	o	+	+	o	myelin transcription factor 1-like, a [Source:ZFIN;Acc:ZDB-GENE-041001-172]
ENSDARG00000008212	0.00555177	0.0665841	0.0997635	0.0922206	0.107575	0.26255	0.170781	0.238265	0.190103	o	o	o	o	o	o	o	o	potassium channel, subfamily K, member 13a [Source:ZFIN;Acc:ZDB-GENE-080219-46]
ENSDARG00000008218	1.64956	6.47524	4.07425	7.90553	9.15802	9.40933	10.1212	11.2568	16.2115	+	o	o	o	o	o	o	o	zinc finger protein 410 [Source:ZFIN;Acc:ZDB-GENE-040426-1817]
ENSDARG00000008219	0.0140547	0.00914406	0.0450678	0.149514	0.0723977	0.00910511	0.133357	0.304427	0.254289	o	o	o	o	o	o	o	o	crystallin, gamma M4 [Source:RefSeq peptide;Acc:NP_001007792]
ENSDARG00000008224	31.2338	41.5286	16.7686	21.1493	20.2052	20.3193	15.0501	20.3678	13.9129	o	-	o	o	o	o	o	o	vacuolar protein sorting 35 (yeast) [Source:ZFIN;Acc:ZDB-GENE-030131-2042]
ENSDARG00000008237	16.3901	36.2987	39.9768	70.4721	54.2402	55.3882	50.876	47.1618	28.6271	+	o	o	o	o	o	o	o	seryl-tRNA synthetase [Source:ZFIN;Acc:ZDB-GENE-040831-1]
ENSDARG00000008238	0.0572246	0.049641	0.0541753	0.0733239	0.035804	0.0176523	0.0154383	0.021256	0.504531	o	o	o	o	o	o	o	+	mannosidase, beta A, lysosomal [Source:HGNC Symbol;Acc:6831]
ENSDARG00000008239	5.11417	2.29954	0.541126	2.93922	2.07789	2.40514	2.0676	1.98015	3.87874	-	-	+	o	o	o	o	o	molybdenum cofactor synthesis 3 [Source:ZFIN;Acc:ZDB-GENE-040426-782]
ENSDARG00000008243	68.7407	72.0978	71.7033	97.4934	88.2061	125.761	108.812	84.2255	98.0905	o	o	o	o	o	o	o	o	chaperonin containing TCP1, subunit 8 (theta) [Source:ZFIN;Acc:ZDB-GENE-040426-876]
ENSDARG00000008247	4.76018	4.32565	9.18531	10.4111	20.0201	17.4425	15.3568	11.1077	5.19998	o	+	o	o	o	o	o	-	vascular endothelial zinc finger 1 [Source:HGNC Symbol;Acc:12949]
ENSDARG00000008249	0.215193	0.314534	0.0321389	0.0700976	0.179392	0.0935764	0.170803	0.58017	0.224007	o	-	o	o	o	o	+	-	chromosome 6 open reading frame 138 [Source:HGNC Symbol;Acc:21345]
ENSDARG00000008255	71.8075	154.153	41.7384	25.6366	16.9454	15.2736	14.0318	15.8979	11.0507	+	-	o	o	o	o	o	o	CCR4-NOT transcription complex, subunit 6 [Source:ZFIN;Acc:ZDB-GENE-030131-2768]
ENSDARG00000008263	0.0206245	0.0167049	5.42039	1.40677	2.42749	2.03626	2.69022	0.598968	2.28869	o	+	-	o	o	o	-	+	major facilitator superfamily domain containing 4b [Source:ZFIN;Acc:ZDB-GENE-060810-38]
ENSDARG00000008275	1.23974	1.88149	1.26822	1.04787	1.31467	1.63633	1.94029	4.48234	26.2718	o	o	o	o	o	o	+	+	kelch-like 24 (Drosophila) [Source:HGNC Symbol;Acc:25947]
ENSDARG00000008278	42.5603	39.655	29.9539	36.4321	25.4613	28.4785	24.6479	13.0982	2.4941	o	o	o	o	o	o	o	-	REST corepressor 2 [Source:ZFIN;Acc:ZDB-GENE-040426-1812]
ENSDARG00000008279	21.08	29.342	2.0368	1.70674	2.06215	0.612533	1.15344	2.16024	1.83498	o	-	o	o	-	o	o	o	mitogen-activated protein kinase kinase 7 [Source:ZFIN;Acc:ZDB-GENE-090312-186]
ENSDARG00000008287	14.5922	14.5912	1.64742	17.6286	7.88529	8.04573	6.33932	6.12906	2.73052	o	-	+	-	o	o	o	-	family with sequence similarity 114, member A1 [Source:ZFIN;Acc:ZDB-GENE-070410-52]
ENSDARG00000008292	30.257	60.4535	147.216	157.486	128.196	136.02	140.834	120.739	173.061	o	+	o	o	o	o	o	o	eukaryotic translation initiation factor 2, subunit 3 gamma [Source:ZFIN;Acc:ZDB-GENE-030131-5552]
ENSDARG00000008305	0.00988367	0.327949	0.431025	12.7718	9.80808	15.7097	16.1551	16.1903	5.46903	+	o	+	o	o	o	o	-	heart and neural crest derivatives expressed transcript 2 [Source:ZFIN;Acc:ZDB-GENE-000511-1]
ENSDARG00000008306	0.00785048	0.0232721	0.0262171	0.565987	4.27228	4.24397	2.62262	4.38768	8.74617	o	o	+	+	o	o	o	o	retinol dehydrogenase 5 (11-cis/9-cis) [Source:ZFIN;Acc:ZDB-GENE-050208-411]
ENSDARG00000008310	9.74133	14.2907	8.42225	14.8552	25.0605	23.127	26.4787	28.9521	55.918	o	o	o	o	o	o	o	o	inositol hexaphosphate kinase 2 [Source:ZFIN;Acc:ZDB-GENE-030131-760]
ENSDARG00000008312	0.086439	0.189163	0.0201582	0.00983468	0.0271707	0.0178262	0.00200339	0.0282907	4.50222	o	o	o	o	o	o	o	+	DnaJ (Hsp40) homolog, subfamily B, member 12 [Source:HGNC Symbol;Acc:14891]
ENSDARG00000008322	26.7579	24.0887	1.17461	3.43555	2.16681	1.56495	1.2845	2.08388	2.12455	o	-	+	o	o	o	o	o	autophagy/beclin-1 regulator 1 [Source:HGNC Symbol;Acc:25990]
ENSDARG00000008329	0.0873539	0.109773	0.0376037	0.154255	0.312799	0.270551	0.381001	1.8094	2.44578	o	-	+	+	o	o	+	o	amiloride-sensitive cation channel 2 b [Source:ZFIN;Acc:ZDB-GENE-040513-2]
ENSDARG00000008333	9.03636	13.9491	73.4258	43.5989	17.0591	28.6549	19.337	2.49325	3.06492	o	+	o	-	o	o	-	o	zinc finger-like gene 2a [Source:ZFIN;Acc:ZDB-GENE-030828-7]
ENSDARG00000008336	0.099715	0.0613366	2.85563	3.45234	3.65093	2.91165	3.6808	5.33269	5.69449	o	+	o	o	o	o	o	o	Uncharacterized protein [Source:UniProtKB/TrEMBL;Acc:E7FD39]
ENSDARG00000008350	0.0757529	0.072631	0.173872	0.169655	0.452172	0.377105	0.773332	2.50477	2.75079	o	o	o	+	o	o	+	o	SWI/SNF related, matrix associated, actin dependent regulator of chromatin, subfamily a, member 4 [Source:HGNC Symbol;Acc:11100]
ENSDARG00000008359	10.5181	11.217	38.6525	64.3852	45.6073	49.0848	47.1119	43.305	45.1179	o	+	o	o	o	o	o	o	calponin 3, acidic a [Source:ZFIN;Acc:ZDB-GENE-030131-5130]
ENSDARG00000008363	71.231	53.1791	53.7149	36.2765	32.6924	39.0494	38.4302	41.891	133.72	o	o	o	o	o	o	o	+	myeloid cell leukemia sequence 1b [Source:ZFIN;Acc:ZDB-GENE-030825-1]
ENSDARG00000008366	18.6736	17.3733	0.530762	0.915946	1.95418	1.72928	1.61022	2.58887	3.82429	o	-	o	+	o	o	o	o	membrane protein, palmitoylated 7 (MAGUK p55 subfamily member 7) [Source:ZFIN;Acc:ZDB-GENE-991209-8]
ENSDARG00000008370	40.6293	42.8976	45.7347	44.1419	34.0651	37.7153	36.5773	38.0427	28.2979	o	o	o	o	o	o	o	o	casein kinase 1, delta a [Source:ZFIN;Acc:ZDB-GENE-030131-825]
ENSDARG00000008372	1.06516	2.8947	2.02888	4.10563	2.02609	2.69135	2.88006	3.90969	3.83032	+	o	+	-	o	o	o	o	sprouty-related, EVH1 domain containing 2 [Source:ZFIN;Acc:ZDB-GENE-040426-2342]
ENSDARG00000008377	6.08385	7.06701	24.2241	18.2134	13.6615	10.5658	10.4503	11.883	6.29553	o	+	o	o	o	o	o	o	epsin 2 [Source:HGNC Symbol;Acc:18639]
ENSDARG00000008380	47.5781	45.684	65.8153	37.7005	39.3482	43.1361	34.0425	25.3834	9.74865	o	o	o	o	o	o	o	-	bromodomain containing 7 [Source:ZFIN;Acc:ZDB-GENE-040426-2687]
ENSDARG00000008383	57.508	53.3781	55.8171	92.4227	84.7662	97.9922	87.9461	79.3086	30.4102	o	o	o	o	o	o	o	-	actin related protein 2/3 complex, subunit 1A [Source:ZFIN;Acc:ZDB-GENE-040116-1]
ENSDARG00000008384	1.10768	0.489187	2.18438	5.28101	3.76767	4.07815	2.71407	2.70128	1.91971	-	+	+	o	o	o	o	o	histone deacetylase 6 [Source:ZFIN;Acc:ZDB-GENE-030131-3232]
ENSDARG00000008388	0.369852	0.109698	1.08946	6.60629	6.28882	7.40185	8.21524	11.4769	8.74511	-	+	+	o	o	o	o	o	matrix metalloproteinase 14b (membrane-inserted) [Source:ZFIN;Acc:ZDB-GENE-030901-2]
ENSDARG00000008395	87.2988	66.7724	12.2838	11.2622	7.32458	9.57443	9.06447	5.47219	3.80183	o	-	o	o	o	o	o	o	snurportin 1 [Source:ZFIN;Acc:ZDB-GENE-030131-3464]
ENSDARG00000008396	2.5618	5.24025	2.90234	2.74437	2.69549	2.23665	2.36601	2.20395	2.01312	+	o	o	o	o	o	o	o	finTRIM family, member 24 [Source:ZFIN;Acc:ZDB-GENE-050731-2]
ENSDARG00000008403	0.123692	0.160949	53.9741	12.411	4.03896	1.95572	1.51859	1.50526	1.0094	o	+	-	-	-	o	o	o	phosphatase, orphan 1 [Source:ZFIN;Acc:ZDB-GENE-040801-198]
ENSDARG00000008407	10.2022	10.1599	1.35103	6.24726	18.7562	15.3412	15.5625	34.8716	44.6163	o	-	+	+	o	o	+	o	tetraspanin 7b [Source:ZFIN;Acc:ZDB-GENE-040927-5]
ENSDARG00000008413	0.0968933	0.0835957	0.302594	0.349327	0.530214	0.194229	0.368635	1.99569	2.60929	o	+	o	o	-	o	+	o	ATPase, class VI, type 11A [Source:ZFIN;Acc:ZDB-GENE-090311-52]
ENSDARG00000008414	0.00747481	0.0154952	0.00988959	0.531564	1.10898	1.01576	1.33745	2.26747	3.8758	o	o	+	+	o	o	o	o	exocyst complex component 3-like 2a [Source:ZFIN;Acc:ZDB-GENE-060526-343]
ENSDARG00000008423	0.00575145	0.00787695	3.78812	5.01351	1.71025	1.7773	1.63751	2.19488	1.14119	o	+	o	-	o	o	o	o	transcription factor EC [Source:ZFIN;Acc:ZDB-GENE-041210-21]
ENSDARG00000008433	0.683199	0.346787	11.7053	33.7797	14.3594	8.41762	7.63302	3.87097	1.72978	o	+	+	-	o	o	o	-	unc-45 homolog B (C. elegans) [Source:ZFIN;Acc:ZDB-GENE-020919-3]
ENSDARG00000008434	18.0784	17.683	17.3251	16.1708	8.65165	12.4296	10.2863	14.1616	11.8526	o	o	o	o	o	o	o	o	bcl2-like 1 [Source:ZFIN;Acc:ZDB-GENE-010730-1]
ENSDARG00000008447	52.5644	54.4003	14.8357	42.3032	29.4994	33.2946	25.8231	20.3608	14.43	o	-	+	o	o	o	o	o	FK506 binding protein 4 [Source:ZFIN;Acc:ZDB-GENE-030131-514]
ENSDARG00000008450	0.0488527	0.00870648	1.27514	1.18919	0.716207	0.677277	0.921896	1.01717	0.686484	o	+	o	o	o	o	o	o	procollagen C-endopeptidase enhancer 2a [Source:ZFIN;Acc:ZDB-GENE-070705-25]
ENSDARG00000008454	114.893	55.4895	1.57056	1.0552	0.439206	0.876806	0.577654	0.607418	1.32808	-	-	o	-	o	o	o	+	Orb/CPEB-related RNA-binding protein [Source:ZFIN;Acc:ZDB-GENE-990927-1]
ENSDARG00000008457	0.11723	0.161514	0.658948	0.444467	0.855988	0.730418	0.631477	2.05853	3.99459	o	+	o	o	o	o	+	o	fatty acid amide hydrolase 2a [Source:ZFIN;Acc:ZDB-GENE-040718-453]
ENSDARG00000008461	9.94401	24.1103	6.61174	7.73065	9.80002	8.13482	6.4624	5.32092	3.02717	+	-	o	o	o	o	o	o	anaphase promoting complex subunit 5 [Source:ZFIN;Acc:ZDB-GENE-030131-1574]
ENSDARG00000008472	1.53258	0.794837	0.0926713	0.186328	0.109131	0.238286	0.109829	0.161039	1.13028	o	-	o	o	o	o	o	+	APEX nuclease (apurinic/apyrimidinic endonuclease) 2 [Source:ZFIN;Acc:ZDB-GENE-040426-835]
ENSDARG00000008473	0.0366533	0.0417321	0.0323215	0.04874	0.0443573	0.0237453	0.00772037	0.0384881	0.0121691	o	o	o	o	o	o	o	o	ankyrin repeat and SOCS box containing 14 [Source:HGNC Symbol;Acc:19766]
ENSDARG00000008480	34.8934	46.5402	9.99297	16.8475	5.25236	7.17111	5.03723	3.86058	2.99458	o	-	o	-	o	o	o	o	tRNA methyltransferase 61 homolog A (S. cerevisiae) [Source:ZFIN;Acc:ZDB-GENE-040718-5]
ENSDARG00000008485	4.21457	4.07312	0.942444	1.40884	1.08925	1.20897	1.0236	1.65739	1.47826	o	-	o	o	o	o	o	o	low density lipoprotein receptor-related protein 3 [Source:HGNC Symbol;Acc:6695]
ENSDARG00000008487	0.542625	0.737069	5.40769	2.35802	1.90063	1.77809	1.86	2.00416	2.89216	o	+	-	o	o	o	o	o	dystrophin [Source:ZFIN;Acc:ZDB-GENE-010426-1]
ENSDARG00000008490	27.0331	43.5473	18.4277	18.8677	10.4929	11.361	10.5726	9.75269	10.3731	o	-	o	o	o	o	o	o	LTV1 homolog (S. cerevisiae) [Source:ZFIN;Acc:ZDB-GENE-040712-1]
ENSDARG00000008491	0.877301	1.42338	0.130109	0.833773	0.796273	1.11893	1.30865	3.11898	19.1202	o	-	+	o	o	o	+	+	wu:fd55e03 [Source:ZFIN;Acc:ZDB-GENE-030131-4716]
ENSDARG00000008494	15.8359	5.79518	23.3029	44.0332	21.2516	16.6279	14.6524	11.4272	13.1514	-	+	o	-	o	o	o	o	myosin, light chain 6, alkali, smooth muscle and non-muscle [Source:ZFIN;Acc:ZDB-GENE-041010-28]
ENSDARG00000008502	29.3324	32.4728	115.652	110.082	48.4117	55.1418	60.6499	38.3865	165.552	o	+	o	-	o	o	o	+	partner of NOB1 homolog (S. cerevisiae) [Source:ZFIN;Acc:ZDB-GENE-040426-1419]
ENSDARG00000008503	3.61414	12.0098	0.127499	1.64886	1.43022	1.70893	1.62636	2.45169	2.09377	+	-	+	o	o	o	o	o	glucocorticoid induced transcript 1 [Source:ZFIN;Acc:ZDB-GENE-031010-41]
ENSDARG00000008540	0.0121219	0.0985823	0.171029	12.8157	12.9261	21.4308	16.7896	13.9397	6.61615	o	o	+	o	o	o	o	-	SRY-box containing gene 21 b [Source:ZFIN;Acc:ZDB-GENE-040429-1]
ENSDARG00000008541	39.9634	26.912	0.499504	0.381515	0.0975018	0.18709	0.0629513	0.285892	0.984617	o	-	o	-	o	o	+	+	chitinase, acidic.4 [Source:ZFIN;Acc:ZDB-GENE-030131-9279]
ENSDARG00000008542	16.8545	14.1418	15.9356	10.2788	7.59944	7.60603	8.50849	8.49432	5.31361	o	o	o	o	o	o	o	o	YOD1 OTU deubiquinating enzyme 1 homolog (S. cerevisiae) [Source:ZFIN;Acc:ZDB-GENE-050417-217]
ENSDARG00000008548	1.17521	1.17292	7.52239	2.53735	2.07075	1.94919	1.9278	2.70374	4.91557	o	+	-	o	o	o	o	o	Rho GTPase activating protein 12 [Source:HGNC Symbol;Acc:16348]
ENSDARG00000008551	54.4553	49.803	57.0625	57.0098	50.503	56.523	36.2606	26.3953	11.5626	o	o	o	o	o	o	o	-	polymerase (DNA directed), epsilon 3 (p17 subunit) [Source:ZFIN;Acc:ZDB-GENE-040426-1773]
ENSDARG00000008553	0.25969	0.399933	0.0611366	0.0719961	0.20459	0.29601	0.183692	0.715994	3.51299	o	-	o	+	o	o	+	+	zgc:136872 [Source:ZFIN;Acc:ZDB-GENE-060421-5204]
ENSDARG00000008560	5.68857	8.57612	1.59787	4.44268	2.68847	3.05741	2.5546	4.59195	5.88736	o	-	+	o	o	o	o	o	BRCA1 associated protein [Source:ZFIN;Acc:ZDB-GENE-040718-168]
ENSDARG00000008568	15.1091	11.172	6.24205	13.3139	11.8834	10.6602	9.5687	7.80101	8.52273	o	o	+	o	o	o	o	o	solute carrier family 25 (mitochondrial carrier; phosphate carrier), member 24 [Source:HGNC Symbol;Acc:20662]
ENSDARG00000008573	13.7216	19.1043	3.81691	11.0291	9.19859	11.7965	9.15605	13.1016	7.35056	o	-	+	o	o	o	o	o	family with sequence similarity 20, member B (H. sapiens) [Source:ZFIN;Acc:ZDB-GENE-040724-125]
ENSDARG00000008575	2.04756	3.75054	0.208876	1.12937	1.16128	0.49265	0.610387	1.5845	1.01772	o	-	+	o	-	o	+	o	si:ch211-30i2.1 [Source:ZFIN;Acc:ZDB-GENE-081028-72]
ENSDARG00000008592	16.8235	13.67	2.48311	5.17423	4.02886	3.47839	3.06893	2.65183	4.53454	o	-	+	o	o	o	o	o	myotubularin related protein 8 [Source:HGNC Symbol;Acc:16825]
ENSDARG00000008593	8.88445	10.7883	0.181351	0.989699	0.905744	0.666025	0.751604	1.32386	0.781317	o	-	+	o	o	o	o	o	neuroblastoma amplified sequence [Source:ZFIN;Acc:ZDB-GENE-041014-367]
ENSDARG00000008623	16.1241	45.9531	28.6926	38.6813	29.8365	43.6025	28.5621	27.7704	29.1094	+	o	o	o	o	o	o	o	COP9 constitutive photomorphogenic homolog subunit 3 [Source:ZFIN;Acc:ZDB-GENE-030131-7660]
ENSDARG00000008637	0.0292631	0.00857558	82.5681	10.4676	4.54309	3.56641	2.36229	3.89587	4.36799	o	+	-	-	o	o	o	o	microsomal triglyceride transfer protein [Source:HGNC Symbol;Acc:7467]
ENSDARG00000008639	3.58572	3.06617	1.28595	3.22176	4.28443	4.16202	4.65381	8.909	6.14974	o	-	+	o	o	o	o	o	kinesin-associated protein 3 [Source:HGNC Symbol;Acc:17060]
ENSDARG00000008660	3.14023	2.16088	0.478504	2.54981	5.87854	7.56136	7.44917	15.3989	6.7694	o	-	+	+	o	o	+	-	coronin, actin binding protein, 1B [Source:ZFIN;Acc:ZDB-GENE-040123-3]
ENSDARG00000008662	1.8229	3.26738	0.221997	1.10578	0.569491	0.254996	0.369075	0.877723	0.579155	o	-	+	o	-	o	+	o	fidgetin [Source:ZFIN;Acc:ZDB-GENE-050522-339]
ENSDARG00000008674	0.0038403	0.0286551	0.0882693	0.0690589	0.16371	0.0597738	0.0586117	0.290705	0.361915	+	o	o	o	o	o	o	o	cholinergic receptor, nicotinic, beta 2a [Source:ZFIN;Acc:ZDB-GENE-090312-169]
ENSDARG00000008678	21.3542	27.046	13.6211	22.0241	33.6482	34.0259	28.8042	25.831	18.9131	o	o	o	o	o	o	o	o	sorting nexin 3 [Source:ZFIN;Acc:ZDB-GENE-030131-921]
ENSDARG00000008680	70.3466	75.3825	92.4188	72.4316	72.8929	67.7257	54.2614	43.3544	40.1661	o	o	o	o	o	o	o	o	karyopherin (importin) beta 1 [Source:ZFIN;Acc:ZDB-GENE-030131-2579]
ENSDARG00000008697	0.0783531	0.00827309	12.6754	9.34301	12.9625	9.9997	6.14927	12.3195	10.9115	o	+	o	o	o	o	o	o	endothelial PAS domain protein 1a [Source:ZFIN;Acc:ZDB-GENE-030131-4490]
ENSDARG00000008703	12.1281	13.4499	4.55266	10.5337	6.01601	5.33823	4.29428	4.96756	6.31404	o	-	+	o	o	o	o	o	acylpeptide hydrolase [Source:ZFIN;Acc:ZDB-GENE-030131-9870]
ENSDARG00000008706	43.9991	63.4062	97.5905	65.1935	64.7465	81.9782	72.952	59.2925	54.946	o	o	o	o	o	o	o	o	poly(A) binding protein interacting protein 2B [Source:HGNC Symbol;Acc:29200]
ENSDARG00000008723	0.2802	0.202115	0.276896	1.33916	1.90458	1.36379	1.88698	4.08718	4.09187	o	o	+	o	o	o	+	o	protein kinase C, beta a [Source:ZFIN;Acc:ZDB-GENE-040426-1354]
ENSDARG00000008727	8.50155	16.7077	1.75456	2.35082	1.71404	0.859736	1.2669	2.59716	2.50452	o	-	o	o	o	o	+	o	RAN binding protein 3 [Source:ZFIN;Acc:ZDB-GENE-040426-1132]
ENSDARG00000008732	67.3676	50.1266	21.0277	12.1527	31.5027	19.2748	22.7288	21.5631	10.6192	o	-	o	+	o	o	o	-	zgc:66479 [Source:ZFIN;Acc:ZDB-GENE-031030-10]
ENSDARG00000008735	14.3749	12.3734	19.7631	33.8471	42.9984	52.0226	45.1387	63.6976	62.0358	o	o	o	o	o	o	o	o	ATPase, H+ transporting, lysosomal accessory protein 2 [Source:ZFIN;Acc:ZDB-GENE-040426-1960]
ENSDARG00000008740	9.47161	7.95691	23.6656	21.3405	5.76798	5.9714	4.49542	4.27146	5.38164	o	+	o	-	o	o	o	o	ESF1, nucleolar pre-rRNA processing protein, homolog (S. cerevisiae) [Source:ZFIN;Acc:ZDB-GENE-030131-4917]
ENSDARG00000008748	84.2128	83.9154	129.183	87.183	75.132	80.0135	68.4011	69.5716	27.2224	o	o	o	o	o	o	o	-	ubiquitin-conjugating enzyme E2Na [Source:ZFIN;Acc:ZDB-GENE-040426-2873]
ENSDARG00000008757	30.736	47.7683	16.9391	23.9815	13.674	17.2396	17.8239	13.8523	7.34354	o	-	o	o	o	o	o	o	ectonucleoside triphosphate diphosphohydrolase 6 (putative function) [Source:ZFIN;Acc:ZDB-GENE-050417-412]
ENSDARG00000008765	101.513	109.05	28.3657	27.2182	15.6318	17.6087	15.4095	17.0949	6.98644	o	-	o	o	o	o	o	-	transmembrane emp24 protein transport domain containing 5 [Source:ZFIN;Acc:ZDB-GENE-040426-1302]
ENSDARG00000008767	1.19986	2.42588	1.61505	1.02585	0.827336	0.86318	0.918514	2.25824	3.62237	+	o	o	o	o	o	+	o	si:dkey-42p8.3 [Source:ZFIN;Acc:ZDB-GENE-050208-677]
ENSDARG00000008772	0.225863	0.118958	0.0896694	6.72139	10.2368	5.35584	6.91651	6.64934	10.6465	o	o	+	o	o	o	o	o	calcium channel, voltage-dependent, gamma subunit 1 [Source:ZFIN;Acc:ZDB-GENE-030131-732]
ENSDARG00000008784	16.3908	20.9569	22.8426	10.4441	11.6367	4.97241	6.31851	7.71879	5.28059	o	o	-	o	-	o	o	o	PRP4 pre-mRNA processing factor 4 homolog B (yeast) [Source:HGNC Symbol;Acc:17346]
ENSDARG00000008785	23.1926	32.8312	15.1273	35.8657	41.6038	53.5983	48.295	61.3477	73.2839	o	-	+	o	o	o	o	o	dihydrolipoamide dehydrogenase [Source:ZFIN;Acc:ZDB-GENE-040120-4]
ENSDARG00000008788	0.0952778	0.0100329	0.297505	5.35032	0.279754	0.326835	0.326044	1.36364	13.5383	-	+	+	-	o	o	+	+	calcium/calmodulin-dependent protein kinase IG [Source:HGNC Symbol;Acc:14585]
ENSDARG00000008790	0.141426	0.402835	0.0486679	0.24931	0.435332	0.317319	0.389868	0.583672	4.78265	+	-	+	o	o	o	o	+	zgc:158823 [Source:ZFIN;Acc:ZDB-GENE-070424-10]
ENSDARG00000008796	0.120678	23.6797	10.5487	4.83304	0.780284	0.961605	0.56684	0.228094	0.0873362	+	-	-	-	o	o	o	o	hairy-related 5 [Source:ZFIN;Acc:ZDB-GENE-990415-90]
ENSDARG00000008797	0.0204161	0.0129544	0.0243228	0.0287861	0.0342876	0.0345067	0.0260324	0.115503	0.0712385	o	o	o	o	o	o	o	o	sodium channel, voltage-gated, type IV, alpha, a [Source:ZFIN;Acc:ZDB-GENE-051201-2]
ENSDARG00000008803	191.304	117.246	689.841	359.289	390.432	356.956	328.147	222.503	64.7117	o	+	o	o	o	o	o	-	myristoylated alanine rich protein kinase C substrate b [Source:ZFIN;Acc:ZDB-GENE-030131-1921]
ENSDARG00000008805	28.4282	29.904	11.3274	12.8527	8.86708	9.81097	6.25745	4.42984	1.6559	o	-	o	o	o	o	o	-	origin recognition complex, subunit 3 [Source:ZFIN;Acc:ZDB-GENE-030131-6247]
ENSDARG00000008807	47.7706	29.5938	1.35449	1.2073	0.509146	0.501342	0.305852	0.332139	1.67889	o	-	o	-	o	o	o	+	BCL2-related ovarian killer b [Source:ZFIN;Acc:ZDB-GENE-040426-1346]
ENSDARG00000008808	49.8976	26.4214	3.47013	2.25845	4.81066	6.5569	6.31787	11.4936	11.6936	o	-	o	+	o	o	o	o	echinoderm microtubule associated protein like 2 [Source:ZFIN;Acc:ZDB-GENE-050706-71]
ENSDARG00000008811	0.102523	0.0200106	1.16706	7.11805	7.21742	6.48238	6.42718	4.73066	1.28918	o	+	+	o	o	o	o	-	CKLF-like MARVEL transmembrane domain containing 3 [Source:ZFIN;Acc:ZDB-GENE-040801-206]
ENSDARG00000008816	14.2489	17.5247	15.1918	23.6887	13.6337	16.2351	13.5457	13.6687	22.9171	o	o	o	o	o	o	o	o	glutamate dehydrogenase 1a [Source:ZFIN;Acc:ZDB-GENE-030114-2]
ENSDARG00000008818	14.0624	14.5426	11.7763	7.28585	3.87811	3.3512	2.68297	3.42546	2.4662	o	o	o	o	o	o	o	o	heat shock transcription factor 1 [Source:ZFIN;Acc:ZDB-GENE-000616-16]
ENSDARG00000008829	0.0745706	0.145548	0.552961	0.904112	4.37362	5.07551	5.05023	8.14356	13.1069	o	+	o	+	o	o	o	o	chromogranin A [Source:ZFIN;Acc:ZDB-GENE-041010-161]
ENSDARG00000008832	4.58458	3.43312	9.70502	14.3578	8.59064	5.6262	6.30182	7.07375	6.79193	o	+	o	o	o	o	o	o	neuraminidase 1 [Source:ZFIN;Acc:ZDB-GENE-060503-592]
ENSDARG00000008835	10.5367	3.00603	0.683362	0.209908	0.0446094	0.142087	0.0160793	0.0431347	1.1549	-	-	-	-	+	-	o	+	si:dkey-46g23.5 [Source:ZFIN;Acc:ZDB-GENE-030131-9306]
ENSDARG00000008840	9.99377	10.0667	4.63928	15.3697	15.1225	12.6231	8.00865	5.91236	1.70009	o	-	+	o	o	o	o	-	hydroxymethylbilane synthase a [Source:ZFIN;Acc:ZDB-GENE-040426-1375]
ENSDARG00000008849	0.128777	0.0580601	0.0883829	0.0749293	0.103115	0.0885487	0.0706305	0.107352	0.185639	-	o	o	o	o	o	o	o	protein tyrosine phosphatase, receptor type, Q [Source:ZFIN;Acc:ZDB-GENE-050419-183]
ENSDARG00000008852	7.63438	7.08636	1.0598	8.81794	3.92124	6.13952	3.95727	3.38656	4.83352	o	-	+	-	o	o	o	o	elongation protein 4 homolog (S. cerevisiae) [Source:ZFIN;Acc:ZDB-GENE-050417-114]
ENSDARG00000008858	1.67702	3.29178	3.13817	1.69156	1.71822	0.744805	1.11134	2.00398	2.58438	o	o	o	o	-	o	o	o	cytochrome P450, family 7, subfamily C, polypeptide 1 [Source:ZFIN;Acc:ZDB-GENE-070912-293]
ENSDARG00000008859	275.993	194.088	17.5888	7.29585	5.1788	6.21143	5.08419	8.54919	31.085	o	-	-	o	o	o	o	+	myosin regulatory light chain interacting protein a [Source:ZFIN;Acc:ZDB-GENE-030131-7831]
ENSDARG00000008861	0.786244	0.487177	0.153672	0.253032	4.31865	10.8857	13.1819	13.7533	5.02179	o	-	o	+	+	o	o	-	transcription factor AP-2 epsilon [Source:ZFIN;Acc:ZDB-GENE-040426-1455]
ENSDARG00000008866	0.00893761	0.00554118	0.0851521	0.0511304	0.0918192	0.0330834	0.0783783	0.294166	0.597494	o	o	o	o	o	o	o	o	calcium binding protein 4 [Source:HGNC Symbol;Acc:1386]
ENSDARG00000008880	0.0378623	0.015242	0.0814852	2.03064	4.07806	1.86576	3.17279	2.91645	9.14066	o	o	+	+	-	o	o	+	ubiquitin specific peptidase 28 [Source:ZFIN;Acc:ZDB-GENE-041008-142]
ENSDARG00000008884	28.9785	28.5415	7.01828	7.4269	4.81943	4.40913	5.30737	6.73649	6.32649	o	-	o	o	o	o	o	o	hypoxanthine phosphoribosyltransferase 1 [Source:ZFIN;Acc:ZDB-GENE-040426-1918]
ENSDARG00000008886	6.4456	5.44326	33.7286	31.9899	18.5158	34.0069	22.2866	13.6416	5.05984	o	+	o	o	o	o	o	-	muscle segment homeobox B [Source:ZFIN;Acc:ZDB-GENE-980526-26]
ENSDARG00000008887	11.2195	16.1433	20.7802	5.76743	3.56422	4.07283	2.84123	3.55913	8.48365	o	o	-	o	o	o	o	+	epoxide hydrolase 1, like [Source:ZFIN;Acc:ZDB-GENE-030131-1050]
ENSDARG00000008890	0.633886	0.201093	6.99155	5.67133	3.9162	5.30116	4.38448	3.36974	4.30001	-	+	o	o	o	o	o	o	cystinosis, nephropathic [Source:ZFIN;Acc:ZDB-GENE-050522-352]
ENSDARG00000008904	21.5071	20.5269	0.357531	0.687036	1.67197	1.88621	1.75906	3.18122	5.68208	o	-	o	+	o	o	o	o	SWI/SNF related, matrix associated, actin dependent regulator of chromatin, subfamily a, member 2 [Source:ZFIN;Acc:ZDB-GENE-030131-5964]
ENSDARG00000008906	5.56246	8.66331	1.44978	1.46058	0.858476	0.993387	0.967472	0.768026	1.89165	o	-	o	o	o	o	o	+	si:ch211-241e1.5 [Source:ZFIN;Acc:ZDB-GENE-030131-6298]
ENSDARG00000008912	0.187406	0.212185	0.109261	0.292498	0.169991	0.157672	0.201691	0.325666	0.595941	o	o	+	o	o	o	o	o	solute carrier family 8 (sodium-calcium exchanger), member 2a [Source:ZFIN;Acc:ZDB-GENE-060531-155]
ENSDARG00000008915	0.011109	0.00817461	0.0284977	0.212025	0.303448	0.331052	0.348153	0.409944	11.2523	o	o	+	o	o	o	o	+	NA
ENSDARG00000008920	0.0214041	0.00210994	0.0024958	0.00202939	0.11358	0.00294134	0	0.0739139	3.98696	-	o	o	o	o	o	o	+	mitochondrial ribosomal protein L53 [Source:HGNC Symbol;Acc:16684]
ENSDARG00000008921	0.00895398	0.385149	0.188331	0.74089	0.809951	1.10104	0.958941	0.664587	1.93483	+	o	+	o	o	o	o	+	acid phosphatase 5b, tartrate resistant [Source:ZFIN;Acc:ZDB-GENE-040718-151]
ENSDARG00000008931	1.76497	1.4044	5.23069	11.0632	12.3547	8.49742	5.18646	2.58792	3.37712	o	+	+	o	o	o	o	o	renin binding protein [Source:ZFIN;Acc:ZDB-GENE-041212-34]
ENSDARG00000008936	68.4243	47.7883	49.4288	67.6592	63.9666	63.0226	67.2043	47.6691	16.6939	o	o	o	o	o	o	o	-	SEC11 homolog A (S. cerevisiae) [Source:ZFIN;Acc:ZDB-GENE-040718-227]
ENSDARG00000008937	9.86373	13.1147	0.559184	9.45746	8.51656	8.02859	7.29974	9.23052	4.41561	o	-	+	o	o	o	o	-	neogenin 1 [Source:ZFIN;Acc:ZDB-GENE-021031-1]
ENSDARG00000008946	1.75036	0.491336	0.769487	2.82222	2.07434	2.66112	2.78884	2.45206	1.62176	-	o	+	o	o	o	o	o	coiled-coil domain containing 127 [Source:ZFIN;Acc:ZDB-GENE-060503-656]
ENSDARG00000008947	51.4047	41.4252	41.1778	23.7326	17.8633	21.133	17.9327	15.8754	14.6574	o	o	o	o	o	o	o	o	Rtf1, Paf1/RNA polymerase II complex component, homolog (S. cerevisiae) [Source:ZFIN;Acc:ZDB-GENE-030131-6778]
ENSDARG00000008948	0.0315274	0.0638149	0.0673973	0.0394577	0.0799417	0.0295021	0.0696412	0.0714661	0.0823941	o	o	o	o	o	o	o	o	phospholipase A2, group III [Source:HGNC Symbol;Acc:17934]
ENSDARG00000008953	42.7941	45.7457	23.6927	32.5818	20.9489	19.1126	13.459	9.4604	3.855	o	o	o	o	o	o	o	-	protein O-fucosyltransferase 1 [Source:ZFIN;Acc:ZDB-GENE-040303-2]
ENSDARG00000008966	76.8092	85.8468	5.27718	4.4	3.83551	3.89524	4.15457	4.62191	3.14354	o	-	o	o	o	o	o	o	transducin (beta)-like 1 X-linked receptor 1 [Source:ZFIN;Acc:ZDB-GENE-040426-1192]
ENSDARG00000008969	1.24133	0.344799	0.843994	11.24	38.9193	49.9442	46.9899	50.393	26.936	-	+	+	+	o	o	o	o	fibrinogen, B beta polypeptide [Source:ZFIN;Acc:ZDB-GENE-030131-9261]
ENSDARG00000008976	1.24548	2.4193	1.43978	1.8378	0.697238	0.395513	0.434503	0.616312	0.628508	o	o	o	-	o	o	o	o	midasin homolog (yeast) [Source:ZFIN;Acc:ZDB-GENE-041001-138]
ENSDARG00000008979	16.8666	25.5599	1.6658	3.3372	2.40658	2.61232	2.53755	3.30857	3.07449	o	-	+	o	o	o	o	o	golgin A1 [Source:ZFIN;Acc:ZDB-GENE-040426-1237]
ENSDARG00000008982	0.0198624	0.00738436	0.513168	6.06371	61.0134	36.0219	43.042	26.3782	14.6468	o	+	+	+	o	o	o	o	calsequestrin 2 [Source:ZFIN;Acc:ZDB-GENE-010724-12]
ENSDARG00000008983	2.68212	3.58822	0.363983	0.577768	0.829471	0.747489	0.587753	1.03288	0.988046	o	-	o	o	o	o	o	o	SH3-domain GRB2-like endophilin B2a [Source:ZFIN;Acc:ZDB-GENE-061201-8]
ENSDARG00000009001	135.723	119.792	46.1175	85.752	43.2974	49.6314	41.0089	50.561	9.90999	o	-	o	o	o	o	o	-	protein disulfide isomerase-related protein (provisional) [Source:ZFIN;Acc:ZDB-GENE-030131-879]
ENSDARG00000009014	0.794049	0.768533	0.41061	3.4598	11.4046	6.44641	6.6091	15.3441	8.01478	o	o	+	+	o	o	+	o	collagen, type XI, alpha 1b [Source:ZFIN;Acc:ZDB-GENE-070912-607]
ENSDARG00000009017	0.952878	1.54331	0.245734	0.511098	0.275433	0.40174	0.31082	0.341845	3.02237	o	-	+	o	o	o	o	+	SCY1-like 1 (S. cerevisiae) [Source:HGNC Symbol;Acc:14372]
ENSDARG00000009018	0.0200731	0.00489739	1.2648	3.83742	3.18575	2.3895	3.62012	18.9928	54.35	o	+	+	o	o	o	+	+	Rhesus blood group, B glycoprotein [Source:ZFIN;Acc:ZDB-GENE-030131-9542]
ENSDARG00000009020	0.00568692	0.00554992	0.00729429	0.0231315	0.14551	0.180525	0.141323	0.692706	0.931178	o	o	o	+	o	o	+	o	cannabinoid receptor 1 [Source:ZFIN;Acc:ZDB-GENE-040312-3]
ENSDARG00000009021	0.437489	0.156201	0.174501	12.7535	16.8032	13.2862	12.1758	10.6807	15.2935	-	o	+	o	o	o	o	o	cholinergic receptor, nicotinic, alpha polypeptide 1 [Source:ZFIN;Acc:ZDB-GENE-980526-137]
ENSDARG00000009023	52.1548	60.4782	9.77264	9.19666	7.63821	6.66309	5.20242	6.1233	4.03446	o	-	o	o	o	o	o	o	ankyrin repeat domain 28 [Source:ZFIN;Acc:ZDB-GENE-070622-4]
ENSDARG00000009026	0.155942	0.0699435	0.14276	0.882606	2.01915	1.04793	1.18853	2.82944	2.39339	-	+	+	+	o	o	+	o	ankyrin 2, neuronal [Source:HGNC Symbol;Acc:493]
ENSDARG00000009031	25.3327	23.352	1.61699	4.15748	4.24726	3.0648	3.33569	5.17158	3.82606	o	-	+	o	o	o	o	o	TRAF2 and NCK interacting kinase b [Source:ZFIN;Acc:ZDB-GENE-051113-320]
ENSDARG00000009040	0.0824002	0.737138	7.16049	2.23441	2.4455	5.05347	5.45273	7.46587	42.6384	+	+	-	o	+	o	o	+	zgc:73324 [Source:ZFIN;Acc:ZDB-GENE-040426-1760]
ENSDARG00000009045	0	0	0.0260824	3.51717	0.506242	0.811496	0.852104	1.02493	0.372822	o	o	+	-	o	o	o	-	homeo box A11a [Source:ZFIN;Acc:ZDB-GENE-000823-8]
ENSDARG00000009046	7.68273	14.816	1.69194	3.34177	2.52861	2.6388	2.09511	2.2626	1.06208	o	-	o	o	o	o	o	-	nephronophthisis 1 (juvenile) [Source:HGNC Symbol;Acc:7905]
ENSDARG00000009074	3.53784	3.27376	1.34332	2.83091	3.54583	3.79409	3.52528	2.77545	1.63628	o	-	+	o	o	o	o	o	carbonyl reductase 4 [Source:ZFIN;Acc:ZDB-GENE-040426-1796]
ENSDARG00000009079	0.0948777	0.152696	0.0928719	0.33748	0.683738	1.03197	0.745069	0.623232	0.635447	o	o	+	+	o	o	o	o	NA
ENSDARG00000009081	0.21282	0.105668	0.0140611	0.108643	0.192266	0.261231	0.196721	0.88045	4.22543	o	o	o	o	o	o	+	+	SH2 domain containing 3Cb [Source:ZFIN;Acc:ZDB-GENE-040426-1052]
ENSDARG00000009087	5.43933	0.257372	1.14618	3.59826	0.605746	2.25156	0.157034	0.203456	2.33891	-	+	+	-	+	-	o	+	invariant chain-like protein 1 [Source:ZFIN;Acc:ZDB-GENE-000901-1]
ENSDARG00000009094	0.145184	0.0753943	0.0113427	0.111617	0.404467	0.472963	0.416818	0.602339	0.289332	o	o	o	+	o	o	o	-	GATA-binding protein 2b [Source:ZFIN;Acc:ZDB-GENE-040718-440]
ENSDARG00000009106	39.5207	31.7193	40.7894	45.5669	53.4034	59.4501	54.0544	100.653	170.23	o	o	o	o	o	o	o	o	serine incorporator 1 [Source:ZFIN;Acc:ZDB-GENE-030131-4415]
ENSDARG00000009113	9.96258	9.64143	2.9122	2.76831	2.56639	2.95497	3.19324	3.23484	2.70485	o	-	o	o	o	o	o	o	phosphatidylinositol glycan, class C [Source:ZFIN;Acc:ZDB-GENE-030131-2714]
ENSDARG00000009121	0.00559665	0.0182061	0.014357	0.00700441	0.0270919	0.00725141	0.0233477	0.191416	0.145139	o	o	o	o	o	o	o	o	cholinergic receptor, muscarinic 1 [Source:HGNC Symbol;Acc:1950]
ENSDARG00000009123	0.0362548	0.0182268	0.00951177	0.141279	0.553852	0.675789	0.671281	0.474635	0.638064	o	o	+	+	o	o	o	o	selectin P (granule membrane protein 140kDa, antigen CD62) [Source:HGNC Symbol;Acc:10721]
ENSDARG00000009131	0.0248607	0.032349	0.774863	0.491601	2.27278	1.77806	1.75801	1.14266	0.770658	o	+	o	+	o	o	o	o	solute carrier family 10 (sodium/bile acid cotransporter family), member 4 [Source:ZFIN;Acc:ZDB-GENE-041014-249]
ENSDARG00000009133	17.6312	34.8027	16.5482	14.3543	11.8843	7.54068	6.46373	6.5812	4.56599	o	-	o	o	o	o	o	o	zgc:64042 [Source:ZFIN;Acc:ZDB-GENE-040426-1347]
ENSDARG00000009134	0.0326778	0.0673246	0.356269	0.995172	3.43111	6.91901	8.2073	7.93135	4.83828	o	+	+	+	+	o	o	o	H2.0-like homeo box 1 (Drosophila) [Source:ZFIN;Acc:ZDB-GENE-030131-5304]
ENSDARG00000009136	27.1847	27.594	13.1254	12.4229	8.31955	7.38449	6.35588	6.55832	11.4442	o	-	o	o	o	o	o	o	tumor protein p53 binding protein, 2 [Source:ZFIN;Acc:ZDB-GENE-040516-8]
ENSDARG00000009142	64.6715	66.1691	6.92245	16.2533	9.12041	7.55744	6.73252	11.6559	9.57069	o	-	+	o	o	o	o	o	protein phosphatase 1, regulatory (inhibitor) subunit 13B [Source:ZFIN;Acc:ZDB-GENE-030131-4327]
ENSDARG00000009153	0.540379	0.00640473	0.180705	0.710119	0.114777	0.485106	0.031211	0.453944	83.8262	-	+	+	-	+	-	+	+	phospholipase A2, group IB (pancreas) [Source:ZFIN;Acc:ZDB-GENE-070117-1]
ENSDARG00000009160	3.32109	2.35861	0.187156	0.462973	0.44057	0.455334	0.670643	3.65998	7.89275	o	-	+	o	o	o	+	+	kynurenine 3-monooxygenase [Source:ZFIN;Acc:ZDB-GENE-030424-4]
ENSDARG00000009161	0.0592298	0.0192676	0.0443162	0.0401528	0.0443728	0.0607543	0.0416909	0.0651564	0.116094	o	o	o	o	o	o	o	o	finTRIM family, member 55 [Source:ZFIN;Acc:ZDB-GENE-070424-161]
ENSDARG00000009169	26.2137	25.7249	23.1373	21.7095	24.1188	27.791	20.8467	19.0462	13.1342	o	o	o	o	o	o	o	o	MOB1, Mps One Binder kinase activator-like 1A (yeast), genome duplicate a [Source:ZFIN;Acc:ZDB-GENE-040426-919]
ENSDARG00000009170	24.2774	20.7258	21.3722	19.6883	12.1902	13.7322	11.0122	7.92978	5.84007	o	o	o	o	o	o	o	o	Ctr9, Paf1/RNA polymerase II complex component, homolog (S. cerevisiae) [Source:ZFIN;Acc:ZDB-GENE-030131-3782]
ENSDARG00000009175	4.04662	4.1526	4.94794	8.03749	7.02603	6.67189	7.43924	8.15406	6.31117	o	o	o	o	o	o	o	o	vacuolar protein sorting 52 (yeast) [Source:ZFIN;Acc:ZDB-GENE-010430-2]
ENSDARG00000009178	6.41881	10.9903	17.0994	17.3401	14.2167	17.6317	18.7397	10.7241	8.9966	o	o	o	o	o	o	o	o	zinc finger, AN1-type domain 1 [Source:ZFIN;Acc:ZDB-GENE-040801-269]
ENSDARG00000009194	0.469375	0.244303	0.577156	2.56711	7.54129	5.69355	6.19119	8.34971	3.87024	o	+	+	+	o	o	o	-	collagen, type XVI, alpha 1 [Source:HGNC Symbol;Acc:2193]
ENSDARG00000009196	0.104283	0.0279371	1.84114	6.85583	15.3394	11.6319	15.3477	6.11379	3.55529	o	+	+	+	o	o	-	o	annexin A3a [Source:ZFIN;Acc:ZDB-GENE-040912-58]
ENSDARG00000009208	46.0845	39.6918	0.324268	1.18171	3.94668	4.29992	3.97817	5.0772	6.36667	o	-	+	+	o	o	o	o	protein kinase C, delta [Source:ZFIN;Acc:ZDB-GENE-030131-6503]
ENSDARG00000009209	18.8346	15.7155	4.29665	3.82659	2.10664	1.51683	1.37202	2.43552	2.01605	o	-	o	o	o	o	o	o	solute carrier family 9 (sodium/hydrogen exchanger), member 6a [Source:ZFIN;Acc:ZDB-GENE-070424-104]
ENSDARG00000009212	199.009	233.082	408.571	456.72	583.403	738.188	839.88	534.666	526.141	o	o	o	o	o	o	o	o	peptidylprolyl isomerase A (cyclophilin A) [Source:ZFIN;Acc:ZDB-GENE-030131-8556]
ENSDARG00000009214	14.1716	14.8815	9.9395	8.39837	5.30265	4.66066	3.56283	5.42728	5.02036	o	o	o	o	o	o	o	o	transmembrane protein 180 [Source:ZFIN;Acc:ZDB-GENE-041212-83]
ENSDARG00000009215	0	0.00988038	0.107133	0.460904	0.341313	0.68868	1.06568	2.12318	5.52737	o	o	+	o	o	o	o	+	zgc:112437 [Source:ZFIN;Acc:ZDB-GENE-050417-293]
ENSDARG00000009217	8.88617	7.75661	2.76084	4.82352	5.73542	3.88646	3.67858	6.34586	7.58792	o	-	o	o	o	o	o	o	target of myb1-like 2 (chicken) [Source:ZFIN;Acc:ZDB-GENE-061013-3]
ENSDARG00000009218	6.76756	5.15293	0.960965	3.50077	1.97562	1.99212	1.54008	1.79326	1.61869	o	-	+	o	o	o	o	o	methionyl-tRNA synthetase 2, mitochondrial [Source:HGNC Symbol;Acc:25133]
ENSDARG00000009242	0.0150829	0.006542	0.0419161	0.270566	1.2273	1.49825	2.2893	2.1992	1.81018	o	o	+	+	o	o	o	o	FEV (ETS oncogene family) [Source:ZFIN;Acc:ZDB-GENE-070112-1852]
ENSDARG00000009250	9.51074	12.1819	7.11734	49.8236	72.7244	96.3811	83.4996	71.461	74.8357	o	o	+	o	o	o	o	o	electron-transfer-flavoprotein, beta polypeptide [Source:ZFIN;Acc:ZDB-GENE-040426-1931]
ENSDARG00000009253	13.2458	11.2215	16.6191	21.8155	23.4748	28.4135	31.2971	22.7573	19.3934	o	o	o	o	o	o	o	o	chromosome 14 open reading frame 166 [Source:HGNC Symbol;Acc:23169]
ENSDARG00000009257	22.4975	27.7785	6.52955	13.2488	9.91597	9.09954	7.44318	11.5277	11.2331	o	-	+	o	o	o	o	o	zer-1 homolog (C. elegans) [Source:ZFIN;Acc:ZDB-GENE-040426-2307]
ENSDARG00000009264	9.13206	5.71198	13.8764	14.4445	12.6546	11.893	10.7735	10.2821	15.5585	o	+	o	o	o	o	o	o	ataxin 3-like [Source:HGNC Symbol;Acc:24173]
ENSDARG00000009266	20.6669	20.2088	1.38706	2.32707	3.07864	3.49627	3.50416	2.99879	2.63088	o	-	o	o	o	o	o	o	UEV and lactate/malate dehyrogenase domains [Source:ZFIN;Acc:ZDB-GENE-040801-138]
ENSDARG00000009267	1.25985	0.915165	0.945248	3.03104	5.51922	3.83524	5.39509	3.71739	2.81057	o	o	+	o	o	o	o	o	zgc:136439 [Source:ZFIN;Acc:ZDB-GENE-060421-2858]
ENSDARG00000009273	20.7688	36.1246	38.0728	22.1182	18.4018	21.1908	16.3689	11.3684	4.97584	o	o	o	o	o	o	o	-	protein phosphatase 1D magnesium-dependent, delta isoform [Source:ZFIN;Acc:ZDB-GENE-040426-815]
ENSDARG00000009280	0.0169423	0.0141656	0.473712	4.35206	41.9757	36.7823	58.6516	55.2427	124.978	o	+	+	+	o	o	o	+	SET and MYND domain containing 1a [Source:ZFIN;Acc:ZDB-GENE-030131-9825]
ENSDARG00000009281	0.0145118	0.0252117	0.0414198	0.0723061	0.804744	0.808663	1.04109	5.02735	4.83134	o	o	o	+	o	o	+	o	dynamin 1 [Source:HGNC Symbol;Acc:2972]
ENSDARG00000009285	93.6502	86.0893	427.352	726.438	604.684	890.134	1079.85	550.591	915.086	o	+	o	o	o	o	o	o	ribosomal protein L15 [Source:ZFIN;Acc:ZDB-GENE-040801-183]
ENSDARG00000009299	3.69576	4.92162	0.315152	1.94384	5.38794	4.80828	5.29086	10.7988	10.9237	o	-	+	+	o	o	+	o	dual specificity phosphatase 8 [Source:HGNC Symbol;Acc:3074]
ENSDARG00000009311	0.791176	1.21994	2.41521	4.52514	1.54836	4.09016	1.64135	16.6821	28.677	o	o	o	-	+	-	+	o	parvalbumin 6 [Source:ZFIN;Acc:ZDB-GENE-040912-95]
ENSDARG00000009313	1.38745	0.795171	2.98133	9.10362	8.46272	10.9072	5.99048	4.73691	4.48279	o	+	+	o	o	o	o	o	napsin A aspartic peptidase [Source:HGNC Symbol;Acc:13395]
ENSDARG00000009315	17.5442	22.1076	12.812	17.0061	25.5663	26.805	20.1859	24.2065	15.7595	o	o	o	o	o	o	o	o	calmegin [Source:ZFIN;Acc:ZDB-GENE-060929-708]
ENSDARG00000009336	128.527	94.8527	92.2365	32.4474	23.1574	23.2432	23.1428	21.3384	16.1166	o	o	-	o	o	o	o	o	allograft inflammatory factor 1-like [Source:ZFIN;Acc:ZDB-GENE-030131-9646]
ENSDARG00000009341	0.0481279	0.0297829	0.0856516	0.428413	2.54358	1.13959	1.97805	2.4265	4.56139	o	o	+	+	-	o	o	o	nebulin-related anchoring protein [Source:HGNC Symbol;Acc:7988]
ENSDARG00000009342	53.8767	61.8406	12.8875	55.7807	52.0622	41.5811	33.3562	32.9919	8.62418	o	-	+	o	o	o	o	-	thioredoxin domain containing 5 [Source:ZFIN;Acc:ZDB-GENE-040426-1951]
ENSDARG00000009346	25.8084	25.1827	37.3283	34.8307	23.8664	27.4296	20.0174	14.0725	5.74961	o	o	o	o	o	o	o	-	cell cycle associated protein 1a [Source:ZFIN;Acc:ZDB-GENE-040801-226]
ENSDARG00000009350	20.3817	16.5333	14.2284	24.3917	35.9843	29.2349	22.0397	22.2353	13.7322	o	o	o	o	o	o	o	o	APG3 autophagy 3-like [Source:ZFIN;Acc:ZDB-GENE-030131-8576]
ENSDARG00000009351	0.110745	0.0425758	0.0144926	0.144901	0.588304	0.401116	1.04535	1.86968	6.01411	o	o	o	+	o	+	o	+	fibroblast growth factor 6a [Source:ZFIN;Acc:ZDB-GENE-980526-559]
ENSDARG00000009361	0.430942	0.191164	0.119343	0.0306443	0.121914	0.0634498	0.171507	0.240949	0.761977	o	o	o	o	o	o	o	+	Uncharacterized protein [Source:UniProtKB/TrEMBL;Acc:E7F044]
ENSDARG00000009372	0.011342	0.0811711	0.0218216	0.0283899	0.0235302	0.0808253	0.0800297	0.564864	0.328335	o	o	o	o	o	o	o	o	DIRAS family, GTP-binding RAS-like 1b [Source:ZFIN;Acc:ZDB-GENE-070912-620]
ENSDARG00000009386	0.0820654	0.0176051	0.016746	0.0116713	0.0335347	0.00724974	0.00653208	0.111914	1.71202	o	o	o	o	o	o	o	+	membrane protein, palmitoylated 4 (MAGUK p55 subfamily member 4) [Source:HGNC Symbol;Acc:13680]
ENSDARG00000009387	0.331002	0.109074	0.292228	14.8112	11.7764	11.0573	8.98985	5.58952	3.59456	-	+	+	o	o	o	o	o	roundabout homolog 4 [Source:ZFIN;Acc:ZDB-GENE-020809-1]
ENSDARG00000009390	2.16412	1.20707	3.1084	8.58715	5.85094	4.57403	3.22129	3.63677	9.74327	o	+	+	o	o	o	o	+	N-acetylneuraminate pyruvate lyase (dihydrodipicolinate synthase) [Source:ZFIN;Acc:ZDB-GENE-030131-926]
ENSDARG00000009401	0.872269	0.640284	0.121689	2.76552	11.3199	13.0107	13.7909	20.6756	7.31532	o	-	+	+	o	o	o	-	versican b [Source:ZFIN;Acc:ZDB-GENE-030131-2185]
ENSDARG00000009402	0.041315	0.00191999	0.278659	0.134808	0.253055	0.238976	0.270393	0.216031	2.15353	o	+	-	o	o	o	o	+	Uncharacterized protein [Source:UniProtKB/TrEMBL;Acc:E7FCS4]
ENSDARG00000009418	0.00811557	0.0112831	0.15139	2.79529	2.37833	1.79749	2.85394	5.6701	5.54133	o	+	+	o	o	o	o	o	myocyte enhancer factor 2cb [Source:ZFIN;Acc:ZDB-GENE-040901-7]
ENSDARG00000009430	0.0690099	0.00559322	0.053336	0.313888	0.517608	0.777214	0.588276	1.29215	2.81199	o	o	+	o	o	o	+	+	transmembrane protein 30C [Source:ZFIN;Acc:ZDB-GENE-040426-1127]
ENSDARG00000009436	16.9774	39.7374	19.9329	18.5906	12.367	13.8796	10.8897	9.67058	7.24821	+	o	o	o	o	o	o	o	UBX domain protein 7 [Source:ZFIN;Acc:ZDB-GENE-040704-8]
ENSDARG00000009438	0.0175405	0.0185181	0.104991	83.6136	4.4557	5.2385	9.17402	12.1492	13.8897	o	o	+	-	o	o	o	o	myogenin [Source:ZFIN;Acc:ZDB-GENE-980526-265]
ENSDARG00000009442	0.349488	0.389793	0.0411675	0.00507702	0.00303908	0.0554475	0.00514301	0.0984327	1.73351	o	-	o	o	o	o	o	+	phosphatidylinositol-4-phosphate 5-kinase, type I, gamma [Source:HGNC Symbol;Acc:8996]
ENSDARG00000009443	0.819664	0.229976	0.266119	0.378278	0.040705	0.484544	0.0112265	2.05337	430.727	-	o	o	-	+	-	+	+	zgc:92137 [Source:ZFIN;Acc:ZDB-GENE-040801-179]
ENSDARG00000009447	186.134	149.205	200.939	288.584	561.054	550.009	634.763	486.043	889.4	o	o	o	o	o	o	o	o	ATP synthase, H+ transporting, mitochondrial F0 complex, subunit c (subunit 9) [Source:ZFIN;Acc:ZDB-GENE-020814-1]
ENSDARG00000009449	3.07114	7.19601	28.5134	27.2201	17.6782	15.9734	15.5309	11.9158	15.5294	+	+	o	o	o	o	o	o	phosducin-like 3 [Source:HGNC Symbol;Acc:28860]
ENSDARG00000009459	0.628428	0.480065	0.335099	0.600922	0.327156	0.249302	0.314937	0.68213	1.43084	o	o	o	o	o	o	o	+	solute carrier family 35, member E4 [Source:ZFIN;Acc:ZDB-GENE-050417-407]
ENSDARG00000009461	0.0221936	0.17616	0.852571	12.6548	8.87401	11.1557	11.5181	8.20988	1.81097	+	+	+	o	o	o	o	-	homeo box A9a [Source:ZFIN;Acc:ZDB-GENE-000823-1]
ENSDARG00000009466	0.0212014	0.0275876	0.0543877	0.112771	0.234584	0.199158	0.301925	0.604275	1.01653	o	o	o	o	o	o	o	o	regulator of G-protein signalling 9 binding protein [Source:ZFIN;Acc:ZDB-GENE-030728-1]
ENSDARG00000009470	0.0424943	0.154288	1.39076	2.62313	1.50439	1.5887	0.82927	1.27079	1.32274	o	+	o	o	o	o	o	o	HNF1 homeobox a [Source:ZFIN;Acc:ZDB-GENE-021206-12]
ENSDARG00000009471	0.0160382	0.065346	0.201145	0.160584	0.0490987	0.0375758	0.0183668	0.0335142	0.0764395	o	+	o	-	o	o	o	o	nidogen 2b (osteonidogen) [Source:ZFIN;Acc:ZDB-GENE-040724-143]
ENSDARG00000009472	8.5953	4.52751	3.47311	6.8683	7.06364	7.82244	6.7642	8.223	6.63815	o	o	o	o	o	o	o	o	mediator complex subunit 19b [Source:ZFIN;Acc:ZDB-GENE-040727-4]
ENSDARG00000009473	3.25947	3.09081	3.74394	5.19382	4.7465	5.07414	4.95574	6.02221	6.16393	o	o	o	o	o	o	o	o	peroxisome proliferator-activated receptor delta b [Source:ZFIN;Acc:ZDB-GENE-000112-47]
ENSDARG00000009477	0.025521	0.29905	0.307702	0.400852	0.162721	0.215368	0.386627	2.95856	2.08741	+	o	o	-	o	o	+	o	protein kinase, cAMP-dependent, regulatory, type II, alpha, B [Source:ZFIN;Acc:ZDB-GENE-040426-2427]
ENSDARG00000009480	19.7869	28.9152	11.3513	16.1942	8.93309	15.5549	18.3402	13.8055	9.15586	o	-	o	o	o	o	o	o	phosducin-like [Source:HGNC Symbol;Acc:8770]
ENSDARG00000009482	0.030579	0.0119369	0.0941326	0.141602	0.169171	0.408089	0.243797	0.429353	0.0221179	o	o	o	o	o	o	o	o	solute carrier family 38, member 8 [Source:HGNC Symbol;Acc:32434]
ENSDARG00000009484	43.6986	37.0241	56.3612	52.8666	38.0419	39.2206	32.9222	30.6315	16.6871	o	o	o	o	o	o	o	o	ADP-ribosylation factor 1 [Source:ZFIN;Acc:ZDB-GENE-010724-5]
ENSDARG00000009488	14.1861	11.357	8.37382	6.25401	4.91442	5.73152	6.20995	8.22875	8.60981	o	o	o	o	o	o	o	o	GIPC PDZ domain containing family, member 2 [Source:ZFIN;Acc:ZDB-GENE-040426-921]
ENSDARG00000009493	3.79889	5.20569	0.0694285	0.317168	0.532559	0.111576	0.446056	1.31394	0.986772	o	-	+	o	-	+	+	o	mitogen-activated protein kinase kinase kinase 13 [Source:HGNC Symbol;Acc:6852]
ENSDARG00000009494	22.1264	20.591	31.6218	25.2518	21.7058	22.6856	14.6297	7.54883	4.49536	o	o	o	o	o	o	o	o	X-ray repair complementing defective repair in Chinese hamster cells 1 [Source:ZFIN;Acc:ZDB-GENE-040822-30]
ENSDARG00000009499	0.074428	0.0920013	0.177335	0.823934	1.55448	1.18609	1.46899	2.98846	2.17667	o	o	+	o	o	o	+	o	spectrin repeat containing, nuclear envelope 1a [Source:ZFIN;Acc:ZDB-GENE-030131-4172]
ENSDARG00000009505	102.223	121.619	24.7787	25.9201	28.2049	45.238	41.3843	56.0215	147.85	o	-	o	o	o	o	o	+	slowmo homolog 2 (Drosophila) [Source:ZFIN;Acc:ZDB-GENE-031002-13]
ENSDARG00000009510	0.795235	0.126338	1.4707	9.44055	9.99471	20.5473	18.4704	12.6866	7.5621	-	+	+	o	+	o	o	o	iroquois homeobox protein 1, a [Source:ZFIN;Acc:ZDB-GENE-040707-1]
ENSDARG00000009511	0.0154762	0.0201379	0.0446636	0.00593454	0.0374582	0.0501302	0.0139494	0.0139294	0.0606687	o	o	o	o	o	o	o	o	tumor necrosis factor a (TNF superfamily, member 2) [Source:ZFIN;Acc:ZDB-GENE-050317-1]
ENSDARG00000009524	13.5375	14.7164	3.11495	2.33393	2.32641	2.82108	2.20254	3.94856	4.0632	o	-	o	o	o	o	o	o	ring finger protein 150 [Source:HGNC Symbol;Acc:23138]
ENSDARG00000009525	22.3571	20.1716	13.2045	24.9421	34.1878	26.8256	32.739	33.3539	25.8278	o	o	o	o	o	o	o	o	TIA1 cytotoxic granule-associated RNA binding protein-like 1 [Source:ZFIN;Acc:ZDB-GENE-040426-1547]
ENSDARG00000009534	55.34	45.3176	73.9935	94.552	66.3951	63.4102	49.2422	44.264	28.5981	o	o	o	o	o	o	o	o	wntless homolog (Drosophila) [Source:ZFIN;Acc:ZDB-GENE-040426-2161]
ENSDARG00000009544	0.727874	0.392241	45.8597	37.7313	21.3136	34.0511	44.8132	31.19	92.4025	o	+	o	o	o	o	o	+	claudin b [Source:ZFIN;Acc:ZDB-GENE-010328-2]
ENSDARG00000009549	9.79202	9.78972	5.23928	6.76574	5.72695	3.65033	3.15766	6.03998	4.07729	o	o	o	o	o	o	o	o	ubiquitin protein ligase E3 component n-recognin 4 [Source:HGNC Symbol;Acc:30313]
ENSDARG00000009550	0.405477	0.073054	0.292046	6.10915	4.3225	8.21994	6.15968	5.27774	11.2677	-	+	+	o	o	o	o	+	forkhead box I3b [Source:ZFIN;Acc:ZDB-GENE-031126-4]
ENSDARG00000009553	0.0293028	0.0953229	0.314775	3.52066	31.8751	45.7831	61.66	111.544	81.8231	o	o	+	+	o	o	o	o	guanine nucleotide binding protein (G protein), gamma 3 [Source:ZFIN;Acc:ZDB-GENE-010705-1]
ENSDARG00000009557	30.2442	31.8894	5.8392	10.9655	8.30809	11.1179	7.39986	6.04349	2.67084	o	-	o	o	o	o	o	-	WD repeat domain 8 [Source:ZFIN;Acc:ZDB-GENE-030131-6313]
ENSDARG00000009563	0.913247	0.400866	0.274939	2.42318	20.7774	30.3244	39.114	127.159	71.8027	-	o	+	+	o	o	+	o	solute carrier family 1 (glial high affinity glutamate transporter), member 2b [Source:ZFIN;Acc:ZDB-GENE-030131-7779]
ENSDARG00000009564	0.0496396	0.0188009	0.217818	0.0376024	1.48873	0.631318	1.08159	1.43754	1.70958	o	+	-	+	-	o	o	o	synaptotagmin VIII [Source:ZFIN;Acc:ZDB-GENE-060303-4]
ENSDARG00000009567	0.181329	0.142717	0.14852	0.582224	2.28905	1.23411	1.53164	3.70625	3.09809	o	o	+	+	o	o	+	o	SPEG complex locus [Source:HGNC Symbol;Acc:16901]
ENSDARG00000009568	0.00532501	0.121672	0.410687	0.375903	0.337031	0.385488	0.444234	1.95184	3.60917	+	+	o	o	o	o	+	o	carbonic anhydrase XI [Source:HGNC Symbol;Acc:1370]
ENSDARG00000009582	0.0796095	0.0529454	0.0238258	0.0581199	0.0409837	0.0194834	0.0269699	0.059445	0.495591	o	o	o	o	o	o	o	+	ATP-binding cassette, sub-family C (CFTR/MRP), member 6 [Source:HGNC Symbol;Acc:57]
ENSDARG00000009585	1.28789	1.86502	8.96024	16.8489	20.8103	17.906	17.7163	20.9348	19.3529	o	+	o	o	o	o	o	o	poly(A) polymerase beta (testis specific) [Source:ZFIN;Acc:ZDB-GENE-030131-3507]
ENSDARG00000009594	2.06154	3.31665	1.73535	3.58687	2.72294	4.19684	2.81815	17.778	45.1944	o	o	+	o	o	o	+	+	nuclear receptor subfamily 1, group D, member 2b [Source:ZFIN;Acc:ZDB-GENE-990415-244]
ENSDARG00000009610	4.97501	5.19076	2.07019	5.63818	6.21458	6.17117	4.21957	4.03559	1.49912	o	-	+	o	o	o	o	-	regulator of G-protein signaling 12 [Source:HGNC Symbol;Acc:9994]
ENSDARG00000009612	3.1259	0.0761126	0.294103	0.544659	0.126205	0.736663	0.084113	2.09185	143.852	-	+	o	-	+	-	+	+	chitinase, acidic.3 [Source:ZFIN;Acc:ZDB-GENE-040426-2891]
ENSDARG00000009621	0.00776777	0.0112959	0.0217564	0.125301	1.00968	2.43765	2.7183	8.72075	7.90986	o	o	o	+	+	o	+	o	calcium channel, voltage-dependent, gamma subunit 2b [Source:ZFIN;Acc:ZDB-GENE-090624-3]
ENSDARG00000009624	0.0212849	0.0114574	0.0182006	0.497258	0.534799	0.229818	0.198057	0.787585	0.800162	o	o	+	o	o	o	+	o	urotensin 2 receptor [Source:HGNC Symbol;Acc:4468]
ENSDARG00000009626	0.720849	0.649613	0.118698	0.158489	0.360396	0.369175	0.851895	1.42327	1.91227	o	-	o	o	o	o	o	o	nuclear receptor binding protein 2 [Source:HGNC Symbol;Acc:19339]
ENSDARG00000009629	22.7237	31.1434	25.6442	10.8584	7.74335	7.09778	5.65678	4.64803	3.81515	o	o	-	o	o	o	o	o	unc-119 homolog 1 [Source:ZFIN;Acc:ZDB-GENE-030219-130]
ENSDARG00000009637	0.0254363	0.0270802	0.0711833	0.193901	0.497319	0.771494	0.50211	13.9972	133.372	o	o	+	+	o	o	+	+	zgc:73075 [Source:ZFIN;Acc:ZDB-GENE-040426-1661]
ENSDARG00000009640	21.1089	28.0385	102.034	176.354	106.362	229.934	188.176	103.824	53.2747	o	+	o	o	+	o	o	o	proteasome (prosome, macropain) subunit, beta type, 1 [Source:ZFIN;Acc:ZDB-GENE-040618-2]
ENSDARG00000009653	4.34739	3.84377	7.05954	5.17061	4.45174	7.42913	7.80587	4.13025	1.48742	o	o	o	o	o	o	o	-	zgc:77456 [Source:ZFIN;Acc:ZDB-GENE-040426-1839]
ENSDARG00000009673	0.425601	0.373211	0.207677	0.150533	0.227137	0.0629359	0.14534	0.044413	0.474296	o	o	o	o	-	o	o	+	si:ch211-197g15.5 [Source:ZFIN;Acc:ZDB-GENE-050208-536]
ENSDARG00000009677	10.171	12.6105	0.84816	2.40537	3.34245	2.83228	2.82464	4.74135	6.17235	o	-	+	o	o	o	o	o	discs, large (Drosophila) homolog 1 [Source:ZFIN;Acc:ZDB-GENE-010724-8]
ENSDARG00000009681	37.1969	49.7055	20.1749	18.4768	10.5579	17.7055	13.1166	8.16407	4.56477	o	-	o	o	o	o	o	o	cofactor required for Sp1 transcriptional activation, subunit 8 [Source:ZFIN;Acc:ZDB-GENE-040426-1601]
ENSDARG00000009685	0.661704	0.0956686	2.40123	2.16808	2.77777	3.16267	3.58845	3.29326	3.2103	-	+	o	o	o	o	o	o	pyrophosphatase (inorganic) 2 [Source:ZFIN;Acc:ZDB-GENE-040426-1857]
ENSDARG00000009689	1.46108	3.52434	2.04243	7.81372	8.07739	7.35751	7.18527	7.46396	4.8871	+	o	+	o	o	o	o	o	dishevelled associated activator of morphogenesis 1b [Source:ZFIN;Acc:ZDB-GENE-030131-4212]
ENSDARG00000009693	59.6074	42.7663	4.60741	5.41436	6.41091	4.42821	3.76979	3.79032	2.05917	o	-	o	o	o	o	o	o	lethal giant larvae homolog 1 (Drosophila) [Source:ZFIN;Acc:ZDB-GENE-060825-69]
ENSDARG00000009702	0.0231594	0.00569612	0.156153	0.970992	4.7341	4.26828	3.34008	1.65367	0.961103	o	+	+	+	o	o	-	o	Uncharacterized protein [Source:UniProtKB/TrEMBL;Acc:E7F965]
ENSDARG00000009724	34.8524	33.3219	46.2993	133.899	83.5353	101.657	82.4659	81.0892	49.8014	o	o	+	o	o	o	o	o	ribophorin II [Source:ZFIN;Acc:ZDB-GENE-030131-7928]
ENSDARG00000009727	0.0314121	0.0294423	0.100726	0.314507	0.984755	1.11924	1.57092	1.28797	1.90076	o	+	+	+	o	o	o	o	twinfilin, actin-binding protein, homolog 2 (Drosophila) [Source:HGNC Symbol;Acc:9621]
ENSDARG00000009733	6.05814	4.30514	0.728172	0.805475	0.844829	0.595527	0.800482	1.03373	0.450367	o	-	o	o	o	o	o	-	kinesin family member 21B [Source:HGNC Symbol;Acc:29442]
ENSDARG00000009735	34.3519	62.5889	15.446	12.708	7.86908	7.90813	7.33964	6.94291	5.87572	o	-	o	o	o	o	o	o	zgc:111944 [Source:ZFIN;Acc:ZDB-GENE-050706-185]
ENSDARG00000009737	0	0.0428953	0.0581393	0.00515721	0	0	0	0.00289298	0.0795257	o	o	o	o	o	o	o	o	Mix paired-like homeobox [Source:HGNC Symbol;Acc:13363]
ENSDARG00000009738	0.218322	0.107046	0.0466715	0.356397	0.483564	0.297222	0.33456	1.14103	0.952214	o	o	+	o	o	o	+	o	calcium channel, voltage-dependent, beta 4a subunit [Source:ZFIN;Acc:ZDB-GENE-080320-2]
ENSDARG00000009740	83.5877	79.2691	56.1762	27.022	26.1643	23.5136	18.7751	20.6778	14.6618	o	o	-	o	o	o	o	o	protein phosphatase 1, regulatory (inhibitor) subunit 7 [Source:ZFIN;Acc:ZDB-GENE-051113-288]
ENSDARG00000009743	0.548125	0.394613	1.93914	7.2086	2.26496	5.41955	2.15639	1.69569	1.40357	o	+	+	-	+	-	o	o	EF-hand domain (C-terminal) containing 1 [Source:ZFIN;Acc:ZDB-GENE-040426-1300]
ENSDARG00000009745	67.0676	72.9596	6.71152	6.96172	5.27672	6.21674	5.50376	7.10382	3.71097	o	-	o	o	o	o	o	o	F-box and WD repeat domain containing 2 [Source:ZFIN;Acc:ZDB-GENE-050522-303]
ENSDARG00000009748	12.2928	11.6306	5.80092	6.90786	5.0836	5.97077	5.36453	3.91188	3.63677	o	-	o	o	o	o	o	o	DNA fragmentation factor, beta polypeptide (caspase-activated DNase) [Source:ZFIN;Acc:ZDB-GENE-030826-4]
ENSDARG00000009753	60.262	59.0404	134.118	83.0717	72.532	73.4416	74.1813	50.5988	46.0489	o	+	o	o	o	o	o	o	splicing factor 3B [Source:ZFIN;Acc:ZDB-GENE-040625-36]
ENSDARG00000009754	63.3165	57.2326	22.25	18.3941	15.502	13.4642	15.6465	16.032	14.4571	o	-	o	o	o	o	o	o	zinc finger CCCH-type containing 11A [Source:HGNC Symbol;Acc:29093]
ENSDARG00000009764	14.9114	11.2477	1.7189	5.5358	4.86328	3.35992	3.66167	5.23769	7.06643	o	-	+	o	o	o	o	o	splicing regulatory glutamine/lysine-rich protein 1 [Source:HGNC Symbol;Acc:17882]
ENSDARG00000009771	41.8522	20.3079	4.89578	11.4637	18.0291	19.66	24.0067	30.6117	24.7808	-	-	+	o	o	o	o	o	protein phosphatase methylesterase 1 [Source:ZFIN;Acc:ZDB-GENE-030131-7064]
ENSDARG00000009779	110.667	70.748	26.4169	17.2745	17.9692	38.1553	37.416	29.3786	128.848	o	-	o	o	+	o	o	+	myeloid cell leukemia sequence 1a [Source:ZFIN;Acc:ZDB-GENE-000511-7]
ENSDARG00000009782	0.142633	0.0653298	0.0680564	0.162802	0.407168	0.319344	0.312711	1.26528	3.51036	-	o	+	+	o	o	+	+	myosin, heavy polypeptide 11, smooth muscle a [Source:ZFIN;Acc:ZDB-GENE-050531-1]
ENSDARG00000009783	40.8271	38.3746	8.07716	5.62889	4.05726	5.07012	3.67723	5.81203	9.00165	o	-	o	o	o	o	o	o	disrupted in renal carcinoma 2 [Source:ZFIN;Acc:ZDB-GENE-040912-167]
ENSDARG00000009789	0.223477	0.0517509	0.157895	0.794032	8.1881	4.07336	6.25571	6.60012	4.04333	-	o	+	+	-	o	o	o	sarcoglycan, delta (dystrophin-associated glycoprotein) [Source:ZFIN;Acc:ZDB-GENE-030131-3684]
ENSDARG00000009793	25.8822	77.0829	5.88023	5.00268	3.03573	3.64861	3.41947	3.26566	2.50461	+	-	o	o	o	o	o	o	cofactor required for Sp1 transcriptional activation, subunit 7 [Source:ZFIN;Acc:ZDB-GENE-040426-2005]
ENSDARG00000009796	21.6885	10.4026	0.723232	2.41739	3.38274	3.12101	3.44181	6.24631	6.07407	-	-	+	o	o	o	o	o	zgc:66299 [Source:ZFIN;Acc:ZDB-GENE-040426-1599]
ENSDARG00000009802	27.6252	31.4294	37.2685	28.763	24.6444	29.5602	26.9414	22.6885	21.1372	o	o	o	o	o	o	o	o	chromatin modifying protein 1A [Source:ZFIN;Acc:ZDB-GENE-040426-1474]
ENSDARG00000009806	30.6902	35.5124	18.3237	27.4229	9.03666	13.4288	10.0449	7.07286	4.93786	o	o	o	-	o	o	o	o	small fragment nuclease [Source:ZFIN;Acc:ZDB-GENE-040426-1709]
ENSDARG00000009822	0.00484731	0	0.0808258	0.181997	0.931879	0.49616	0.514287	0.136702	7.59204	o	+	o	+	o	o	-	+	hairy-related 4.4 [Source:ZFIN;Acc:ZDB-GENE-081031-104]
ENSDARG00000009823	0.00882432	0.17989	1.59024	16.5494	64.8331	89.8456	70.1526	34.3815	14.9315	+	+	+	+	o	o	-	-	POU class 3 homeobox 1 [Source:ZFIN;Acc:ZDB-GENE-980526-372]
ENSDARG00000009825	0.224858	0.00981009	0.476507	0.293653	4.21532	3.69877	5.4909	7.06875	4.7051	o	+	o	+	o	o	o	o	matrix metallopeptidase 23bb [Source:ZFIN;Acc:ZDB-GENE-050417-448]
ENSDARG00000009830	55.1718	95.2747	94.6827	103.267	83.0244	62.5613	74.5469	86.7131	95.1475	o	o	o	o	o	o	o	o	high density lipoprotein-binding protein (vigilin) [Source:ZFIN;Acc:ZDB-GENE-030131-2032]
ENSDARG00000009837	4.62375	8.79283	7.1071	14.068	10.0877	9.74255	8.04944	7.96415	5.80194	o	o	o	o	o	o	o	o	acylglycerol kinase [Source:ZFIN;Acc:ZDB-GENE-030131-6202]
ENSDARG00000009839	0.529151	0.525744	0.518241	5.35705	4.39963	4.88161	4.19616	3.66734	2.41697	o	o	+	o	o	o	o	o	family with sequence similarity 117, member B [Source:HGNC Symbol;Acc:14440]
ENSDARG00000009844	0.882574	0.983684	1.12275	1.05025	1.33072	1.56063	1.30742	1.21107	16.5573	o	o	o	o	o	o	o	+	dual specificity phosphatase 23 [Source:HGNC Symbol;Acc:21480]
ENSDARG00000009850	0.0150262	0.00235541	0.0082146	0.0114755	0.0130214	0.019599	0.0383585	0.0228874	4.14894	o	o	o	o	o	o	o	+	kinesin family member 3A [Source:HGNC Symbol;Acc:6319]
ENSDARG00000009851	17.9788	13.8552	1.87836	5.45653	6.28318	6.16156	7.14502	9.01627	9.18574	o	-	+	o	o	o	o	o	WD repeat domain 41 [Source:ZFIN;Acc:ZDB-GENE-050706-152]
ENSDARG00000009852	0.00778454	0.00579094	0.0108458	0.0109605	0.0116949	0.0086494	0.0205478	0.0490454	0.0481219	o	o	o	o	o	o	o	o	cytochrome P450, family 19, subfamily A, polypeptide 1b [Source:ZFIN;Acc:ZDB-GENE-001103-4]
ENSDARG00000009862	34.5842	31.8169	31.057	10.8377	7.5282	9.07222	6.69397	5.01061	2.14003	o	o	-	o	o	o	o	-	mRNA decapping enzyme [Source:ZFIN;Acc:ZDB-GENE-040311-1]
ENSDARG00000009864	3.62296	7.12032	15.6117	13.845	7.81606	6.61639	5.62943	3.49415	4.93189	o	+	o	o	o	o	o	o	DEAD (Asp-Glu-Ala-Asp) box polypeptide 55 [Source:ZFIN;Acc:ZDB-GENE-021212-1]
ENSDARG00000009867	0.789016	0.8564	8.12089	6.73776	10.2033	6.01165	10.9391	23.2353	34.7326	o	+	o	o	o	o	+	o	adenylosuccinate synthase like 1 [Source:ZFIN;Acc:ZDB-GENE-040516-18]
ENSDARG00000009868	18.506	13.7598	4.27465	8.3156	6.20142	7.48465	6.97098	10.8399	19.8706	o	-	o	o	o	o	o	o	ddb1 and cul4 associated factor 11 [Source:ZFIN;Acc:ZDB-GENE-050809-116]
ENSDARG00000009870	6.43695	5.06178	2.84652	2.48977	1.50466	0.947533	1.28788	2.28311	2.18122	o	o	o	o	o	o	o	o	mitogen-activated protein kinase 8b [Source:ZFIN;Acc:ZDB-GENE-010202-1]
ENSDARG00000009871	149.337	148.741	182.161	57.2547	39.4265	65.2133	51.0422	29.9791	8.30154	o	o	-	o	o	o	o	-	small nuclear ribonucleoprotein polypeptide C [Source:ZFIN;Acc:ZDB-GENE-020419-26]
ENSDARG00000009874	0.0103835	0.00754239	0.0104961	0.0276152	0.00754529	0.0106027	0.0144391	0.0137938	0.0908029	o	o	o	o	o	o	o	o	si:ch73-379f5.3 [Source:ZFIN;Acc:ZDB-GENE-091113-2]
ENSDARG00000009875	12.0738	10.5991	3.14221	3.39747	2.55827	3.12091	2.43317	1.87378	4.39447	o	-	o	o	o	o	o	+	v-raf-1 murine leukemia viral oncogene homolog 1a [Source:ZFIN;Acc:ZDB-GENE-990415-41]
ENSDARG00000009881	0.555367	9.22739	91.3017	64.7266	51.3147	89.8768	112.689	46.9114	55.9564	+	+	o	o	o	o	-	o	immediate early response 5 [Source:ZFIN;Acc:ZDB-GENE-030616-127]
ENSDARG00000009885	3.58443	1.55009	0.956004	0.892955	0.89429	0.661693	0.664512	1.60798	2.73933	-	o	o	o	o	o	+	o	sulfotransferase family 3, cytosolic sulfotransferase 1 [Source:ZFIN;Acc:ZDB-GENE-061207-52]
ENSDARG00000009886	13.7451	14.7539	1.95752	1.81354	1.59087	2.13143	2.26542	2.45999	5.76281	o	-	o	o	o	o	o	+	ring finger protein 114 [Source:ZFIN;Acc:ZDB-GENE-040813-1]
ENSDARG00000009890	0.00420402	0	0.00808838	0.0236766	0.0436083	0.0190646	0.00757854	0.131173	2.67487	o	o	o	o	o	o	o	+	si:dkey-266f7.7 [Source:ZFIN;Acc:ZDB-GENE-070705-438]
ENSDARG00000009899	0.0131006	0.00622516	0.0596487	3.57443	2.81597	1.4962	1.9488	3.91611	3.45105	o	+	+	o	o	o	o	o	zinc finger protein 385A [Source:ZFIN;Acc:ZDB-GENE-090313-255]
ENSDARG00000009901	0.011522	0.0125027	1.99653	3.73454	5.38802	3.92848	4.44791	6.28813	8.55702	o	+	o	o	o	o	o	o	solute carrier family 38, member 5 [Source:HGNC Symbol;Acc:18070]
ENSDARG00000009903	3.77679	2.11107	0.408812	1.49062	2.69464	2.61751	2.26437	2.36398	1.73145	o	-	+	o	o	o	o	o	NAD synthetase 1 [Source:ZFIN;Acc:ZDB-GENE-070615-22]
ENSDARG00000009905	0.0110035	0.782709	189.504	70.8047	17.0245	15.559	10.0245	9.56254	9.06938	+	+	-	-	o	o	o	o	no tail a [Source:ZFIN;Acc:ZDB-GENE-980526-437]
ENSDARG00000009922	0.00559334	0.1391	2.91559	4.48565	3.32868	5.14784	4.7435	10.7405	6.34501	+	+	o	o	o	o	+	o	diencephalon/mesencephalon homeobox 1a [Source:ZFIN;Acc:ZDB-GENE-020117-1]
ENSDARG00000009930	0.180052	0.71223	0.0508074	0.207314	0.438283	0.39659	0.633552	2.86083	2.54097	+	-	o	o	o	o	+	o	cell adhesion molecule 2a [Source:ZFIN;Acc:ZDB-GENE-040426-1614]
ENSDARG00000009933	14.9521	16.4243	86.032	55.6112	51.8848	38.5609	35.8751	32.2486	9.33659	o	+	o	o	o	o	o	-	lamin B2 [Source:ZFIN;Acc:ZDB-GENE-990630-13]
ENSDARG00000009939	1.07734	0.989778	3.75726	3.39803	3.78735	3.37706	5.20539	4.88836	7.65643	o	+	o	o	o	o	o	o	EF-hand domain family, member A1 [Source:HGNC Symbol;Acc:31830]
ENSDARG00000009941	0.0349782	0.0402624	0.07765	0.146483	0.604715	0.918604	1.16364	3.48563	3.99185	o	o	o	+	o	o	+	o	ELKS/RAB6-interacting/CAST family member 1a [Source:ZFIN;Acc:ZDB-GENE-091214-5]
ENSDARG00000009942	191.614	132.172	69.316	20.8044	17.2438	22.9583	16.5932	5.86287	1.8232	o	o	-	o	o	o	-	-	cell division cycle 6 homolog (S. cerevisiae) [Source:HGNC Symbol;Acc:1744]
ENSDARG00000009946	0	0	0	0	0	0	0	0	1.54138	o	o	o	o	o	o	o	+	ubiquitin-like with PHD and ring finger domains 1 [Source:HGNC Symbol;Acc:12556]
ENSDARG00000009949	3.98803	4.80207	0.167654	0.219277	1.8078	3.02319	4.47952	8.20011	16.9435	o	-	o	+	o	o	o	+	fibronectin type III domain containing 4 [Source:HGNC Symbol;Acc:20239]
ENSDARG00000009950	45.2842	39.3606	112.305	88.8535	66.2136	62.8419	70.268	53.7924	77.0975	o	+	o	o	o	o	o	o	endothelial differentiation-related factor 1 [Source:ZFIN;Acc:ZDB-GENE-040426-1710]
ENSDARG00000009953	64.9033	77.0582	27.1631	20.8746	17.4933	16.6526	9.73037	9.18172	3.6729	o	-	o	o	o	o	o	-	mediator complex subunit 14 [Source:ZFIN;Acc:ZDB-GENE-030131-8867]
ENSDARG00000009958	20.9134	27.4871	3.8308	4.37197	2.6696	1.8955	2.11122	3.2169	1.62427	o	-	o	o	o	o	o	o	Cas-Br-M (murine) ecotropic retroviral transforming sequence [Source:ZFIN;Acc:ZDB-GENE-041114-207]
ENSDARG00000009961	24.409	18.857	3.71528	1.85169	0.700618	0.560929	0.551688	0.578457	0.344538	o	-	-	-	o	o	o	o	RUN domain containing 3b [Source:ZFIN;Acc:ZDB-GENE-041114-121]
ENSDARG00000009965	0.123999	0.153282	0.017719	0.0879407	0.0285832	0.0856864	0.088638	2.433	5.19246	o	o	o	o	o	o	+	+	myelin associated glycoprotein [Source:ZFIN;Acc:ZDB-GENE-041217-24]
ENSDARG00000009978	6.83746	0.193975	23.6969	70.3616	307.274	507.492	816.437	277.684	1088.14	-	+	+	+	o	o	-	+	ictacalcin [Source:ZFIN;Acc:ZDB-GENE-030131-8599]
ENSDARG00000009982	2.86929	3.91443	10.072	4.93355	5.08568	2.90888	3.60803	7.94738	6.34289	o	+	-	o	o	o	+	o	family with sequence similarity 199, X-linked [Source:ZFIN;Acc:ZDB-GENE-040808-24]
ENSDARG00000010002	38.3518	42.3427	5.39807	8.69449	6.98773	6.9498	6.75137	10.5323	8.14402	o	-	o	o	o	o	o	o	guanine nucleotide binding protein (G protein), alpha 11 (Gq class) [Source:ZFIN;Acc:ZDB-GENE-050208-597]
ENSDARG00000010008	0.0362641	0.0165082	1.82567	21.025	44.4191	53.7787	52.7996	36.7412	130.196	o	+	+	+	o	o	o	+	vimentin [Source:ZFIN;Acc:ZDB-GENE-011212-3]
ENSDARG00000010010	16.0397	16.9756	2.99163	2.38658	1.42151	1.74679	1.64429	4.94597	14.6447	o	-	o	o	o	o	+	+	tripartite motif-containing 13 [Source:ZFIN;Acc:ZDB-GENE-050522-516]
ENSDARG00000010018	10.0068	9.52361	4.37718	7.32436	4.53151	3.2398	3.89484	6.87136	5.65951	o	-	o	o	o	o	o	o	zgc:65890 [Source:ZFIN;Acc:ZDB-GENE-040426-1462]
ENSDARG00000010021	22.4827	22.1462	10.4389	23.0243	19.0903	17.5722	15.8534	17.1243	9.97179	o	-	+	o	o	o	o	o	GrpE-like 1, mitochondrial [Source:ZFIN;Acc:ZDB-GENE-051120-111]
ENSDARG00000010023	1.63215	0.83741	0.224732	0.626641	1.26756	1.35161	1.21032	4.82476	6.7571	o	-	+	+	o	o	+	o	Uncharacterized protein [Source:UniProtKB/TrEMBL;Acc:E7FAK1]
ENSDARG00000010025	67.0876	70.263	7.62683	8.08496	4.85576	5.96547	4.49388	5.7303	7.01068	o	-	o	o	o	o	o	o	lipolysis stimulated lipoprotein receptor [Source:ZFIN;Acc:ZDB-GENE-050913-73]
ENSDARG00000010029	0.0146105	0.0303613	0.02494	0.0502927	0.200799	0.142762	0.276534	0.603583	0.639498	+	o	o	+	o	o	+	o	spondin 1a [Source:ZFIN;Acc:ZDB-GENE-000427-9]
ENSDARG00000010031	3.37706	5.4595	0.375591	0.812913	1.23324	1.10548	1.64086	3.46232	2.56672	o	-	+	o	o	o	+	o	slingshot homolog 1b (Drosophila) [Source:ZFIN;Acc:ZDB-GENE-030131-5909]
ENSDARG00000010032	0.178534	0.192103	3.45694	5.4829	9.7915	8.77239	9.76383	11.8951	15.3392	o	+	o	o	o	o	o	o	CKLF-like MARVEL transmembrane domain containing 7 [Source:ZFIN;Acc:ZDB-GENE-041111-174]
ENSDARG00000010035	8.69959	9.26121	1.39199	2.87471	1.69043	2.06369	2.08022	2.02732	1.38316	o	-	+	o	o	o	o	o	endo-beta-N-acetylglucosaminidase [Source:HGNC Symbol;Acc:24622]
ENSDARG00000010042	0.0138264	0.00814466	0.0168898	0.207544	0.768078	0.628599	0.771146	3.60345	4.94572	o	o	+	+	o	o	+	o	dynamin 1 [Source:HGNC Symbol;Acc:2972]
ENSDARG00000010047	6.66023	5.73134	0.488244	1.30724	1.15432	1.24974	1.18335	1.6973	3.77964	o	-	o	o	o	o	o	+	sialidase 3.2 [Source:ZFIN;Acc:ZDB-GENE-040801-262]
ENSDARG00000010051	5.36478	5.78694	3.44055	4.7476	5.16177	8.05745	6.78202	5.75014	7.70598	o	o	o	o	o	o	o	o	ubiquitin fusion degradation 1-like [Source:ZFIN;Acc:ZDB-GENE-040718-150]
ENSDARG00000010052	27.8804	28.7679	2.74513	9.68164	8.13084	11.8001	7.69871	12.8632	15.1928	o	-	+	o	o	o	o	o	N-myc downstream regulated family member 3b [Source:ZFIN;Acc:ZDB-GENE-030131-5606]
ENSDARG00000010059	0.0110111	0.0072453	0.468801	0.85831	1.35276	0.938972	1.15833	1.5362	1.61096	o	+	o	o	o	o	o	o	inositol-trisphosphate 3-kinase B [Source:HGNC Symbol;Acc:6179]
ENSDARG00000010070	9.73351	12.7054	1.30596	1.88818	1.1375	0.933389	1.15889	1.64155	1.83872	o	-	o	o	o	o	o	o	a disintegrin and metalloproteinase domain 9 [Source:ZFIN;Acc:ZDB-GENE-040912-127]
ENSDARG00000010073	2.36407	5.85606	0.90098	10.7769	15.0117	22.1036	19.5208	20.3593	11.0087	+	-	+	o	o	o	o	o	RAB3A interacting protein (rabin3) [Source:ZFIN;Acc:ZDB-GENE-050522-323]
ENSDARG00000010075	0.00325685	0.00705364	0.033419	0.0855973	0.0119958	0.021099	0.0362312	0.11139	0.12178	o	o	o	o	o	o	o	o	patched domain containing 3 [Source:HGNC Symbol;Acc:24776]
ENSDARG00000010078	11.2459	15.2043	20.1924	19.35	13.6907	18.261	10.8571	8.04634	2.69935	o	o	o	o	o	o	o	-	nucleoporin 133 [Source:ZFIN;Acc:ZDB-GENE-040426-2941]
ENSDARG00000010083	0.0444359	0.00481838	0	0.00463442	0	0.00382501	0.0320416	0.0100379	2.37172	o	o	o	o	o	o	o	+	RNA binding protein, fox-1 homolog (C. elegans) 3 [Source:HGNC Symbol;Acc:27097]
ENSDARG00000010085	0.0602493	0.0940765	29.6929	28.0553	10.4494	9.03971	14.03	10.7298	4.52505	o	+	o	-	o	o	o	-	procollagen-proline, 2-oxoglutarate 4-dioxygenase (proline 4-hydroxylase), alpha polypeptide 2 [Source:ZFIN;Acc:ZDB-GENE-030827-1]
ENSDARG00000010096	0.0506847	0.0786345	0.025004	0.2025	0.212997	0.23995	0.421085	1.43641	1.62949	o	o	+	o	o	o	+	o	solute carrier family 1 (high affinity aspartate/glutamate transporter), member 6 [Source:ZFIN;Acc:ZDB-GENE-071004-45]
ENSDARG00000010097	0.25475	0.417425	0.0907649	0.0885636	0.156594	0.100855	0.0622023	0.0849215	0.315813	o	-	o	o	o	o	o	+	coagulation factor IXa [Source:ZFIN;Acc:ZDB-GENE-030714-2]
ENSDARG00000010098	27.8641	20.6507	11.0458	11.5042	11.2568	8.11128	7.14807	12.6871	6.37097	o	o	o	o	o	o	o	o	pantothenate kinase 1b [Source:ZFIN;Acc:ZDB-GENE-070209-259]
ENSDARG00000010108	25.0889	23.0588	7.79646	9.86021	10.4171	8.48406	9.38417	15.7966	4.96275	o	-	o	o	o	o	o	-	bri3 binding protein [Source:ZFIN;Acc:ZDB-GENE-030131-5254]
ENSDARG00000010113	26.4627	13.8845	43.1685	47.8718	73.8333	108.058	137.45	103.354	106.447	o	+	o	o	o	o	o	o	NADH dehydrogenase (ubiquinone) 1 beta subcomplex, 8 [Source:ZFIN;Acc:ZDB-GENE-040426-1858]
ENSDARG00000010120	7.30401	8.70252	13.9962	12.0979	3.46874	5.19225	3.74859	2.18117	3.05779	o	o	o	-	o	o	o	o	NA
ENSDARG00000010124	0.0118388	0.320932	249.055	12.5843	0.87327	2.72781	0.774371	1.77118	1.3661	+	+	-	-	+	-	+	o	Sp5 transcription factor-like [Source:ZFIN;Acc:ZDB-GENE-030131-2981]
ENSDARG00000010130	0.0435062	0.00815727	0.100445	0.623447	3.08683	1.71364	1.25212	1.03637	8.70589	o	o	+	+	o	o	o	+	sphingomyelin phosphodiesterase, acid-like 3B [Source:HGNC Symbol;Acc:21416]
ENSDARG00000010132	1.04643	1.89872	0.127793	3.50996	5.55449	5.51257	5.73738	7.12409	4.81117	o	-	+	o	o	o	o	o	dachshund a [Source:ZFIN;Acc:ZDB-GENE-020402-3]
ENSDARG00000010137	4.38062	4.13663	37.8418	27.3565	24.2179	28.3686	28.5729	34.7677	17.8211	o	+	o	o	o	o	o	o	LIM-domain binding factor 1a [Source:ZFIN;Acc:ZDB-GENE-990415-138]
ENSDARG00000010144	0.332831	0.129092	2.036	14.9037	13.4181	17.9047	21.9687	19.0089	5.01629	-	+	+	o	o	o	o	-	lipid phosphate phosphatase-related protein type 3a [Source:ZFIN;Acc:ZDB-GENE-070912-555]
ENSDARG00000010145	0.0229602	0.110542	0.571325	0.264367	0.123847	0.166594	0.119436	0.0606184	1.39026	o	+	-	o	o	o	o	+	chromosome 9 open reading frame 167 [Source:HGNC Symbol;Acc:25981]
ENSDARG00000010146	0.193516	0.0102909	0.469277	0.783342	0.326194	0.466207	0.108701	0.308434	1.8564	o	+	o	-	o	o	o	+	carboxypeptidase A2 (pancreatic) [Source:ZFIN;Acc:ZDB-GENE-040801-182]
ENSDARG00000010149	134.268	263.042	151.364	256.514	317.746	400.409	301.991	360.4	403.371	o	o	o	o	o	o	o	o	ATP synthase, H+ transporting, mitochondrial F1 complex, alpha subunit 1, cardiac muscle [Source:ZFIN;Acc:ZDB-GENE-060201-1]
ENSDARG00000010154	0.0332218	0.0126615	0.0384487	0.546538	1.0449	1.55974	2.08323	2.69802	2.79991	-	o	+	o	o	o	o	o	V-set and transmembrane domain containing 4 [Source:HGNC Symbol;Acc:26470]
ENSDARG00000010155	1.99853	2.00393	8.32626	13.7274	9.34032	8.64068	7.12552	9.92182	6.08195	o	+	o	o	o	o	o	o	abl-interactor 1a [Source:ZFIN;Acc:ZDB-GENE-040426-1701]
ENSDARG00000010158	3.39557	2.73422	0.432844	0.252078	0.263738	0.202781	0.200948	0.727547	0.635052	o	-	o	o	o	o	+	o	neurobeachin [Source:HGNC Symbol;Acc:7648]
ENSDARG00000010160	31.8263	13.6447	159.628	271.388	217.662	293.127	512.275	150.813	418.289	-	+	o	o	o	o	-	+	ribosomal protein S15a [Source:ZFIN;Acc:ZDB-GENE-030131-8708]
ENSDARG00000010169	9.50756	15.0219	2.86833	4.59286	4.14277	5.29964	5.53323	4.81685	11.4844	o	-	o	o	o	o	o	+	myeloid differentiation primary response gene (88) [Source:ZFIN;Acc:ZDB-GENE-040219-3]
ENSDARG00000010181	12.8462	16.1394	4.02826	4.39179	4.2541	3.77058	3.48537	4.04205	1.88144	o	-	o	o	o	o	o	-	ArfGAP with SH3 domain, ankyrin repeat and PH domain 2a [Source:ZFIN;Acc:ZDB-GENE-041210-256]
ENSDARG00000010183	0.0141899	0.0230802	0.0159255	0.0288587	0.0245321	0.0229818	0.0407434	0.0127717	0.326055	o	o	o	o	o	o	o	+	von Willebrand factor A domain containing 5A [Source:HGNC Symbol;Acc:6658]
ENSDARG00000010186	0.161159	0.100845	0.152545	0.16317	0.330584	0.228751	0.292036	0.494054	1.08597	o	o	o	+	o	o	o	+	myosin IIIA [Source:ZFIN;Acc:ZDB-GENE-041026-4]
ENSDARG00000010191	11.0468	14.5066	0.305505	0.974407	2.09504	2.41031	2.40275	5.60149	5.63008	o	-	+	+	o	o	+	o	tetratricopeptide repeat domain 39C [Source:ZFIN;Acc:ZDB-GENE-050522-194]
ENSDARG00000010192	0.444511	0.603709	1.45032	6.24297	3.9846	3.42324	2.69462	1.612	0.557947	o	+	+	o	o	o	o	-	paired box gene 3a [Source:ZFIN;Acc:ZDB-GENE-980526-52]
ENSDARG00000010194	34.7463	56.1813	101.89	111.271	50.0225	64.477	46.2119	33.9491	30.2929	o	o	o	-	o	o	o	o	eukaryotic translation initiation factor 4Bb [Source:ZFIN;Acc:ZDB-GENE-030131-8563]
ENSDARG00000010207	1.26086	1.35679	0.600688	1.1497	10.2722	8.60914	8.94861	3.778	2.8896	o	-	o	+	o	o	-	o	MAD, mothers against decapentaplegic homolog 3b (Drosophila) [Source:ZFIN;Acc:ZDB-GENE-030128-4]
ENSDARG00000010231	0.00744473	0.0297197	0.011545	0.00819266	0.0167238	0.0417785	0.0132859	0.430491	6.78202	o	o	o	o	o	o	+	+	protein phosphatase, Mg2+/Mn2+ dependent, 1N (putative) [Source:HGNC Symbol;Acc:26845]
ENSDARG00000010238	0.025382	0	0.0651121	0.0119124	0.0175525	0.00411084	0	0.0114225	3.46721	o	o	o	o	o	o	o	+	RNA binding motif protein 22 [Source:ZFIN;Acc:ZDB-GENE-040426-2298]
ENSDARG00000010244	8.18236	3.45228	42.1495	78.279	72.7219	112.785	177.039	67.2557	117.825	-	+	o	o	o	o	-	o	ribosomal protein L22-like 1 [Source:ZFIN;Acc:ZDB-GENE-060804-3]
ENSDARG00000010246	284.342	229.604	465.514	326.96	235.691	274.08	148.353	124.213	45.7198	o	+	o	o	o	o	o	-	protein arginine methyltransferase 1 [Source:ZFIN;Acc:ZDB-GENE-030131-693]
ENSDARG00000010248	0.806045	0.378007	1.17819	3.05199	2.26642	3.21262	3.32557	6.24331	5.04876	-	+	+	o	o	o	o	o	WD repeat domain 54 [Source:HGNC Symbol;Acc:25770]
ENSDARG00000010250	6.82542	7.22251	66.1009	43.2936	21.0358	17.6599	16.6714	18.124	20.7755	o	+	o	-	o	o	o	o	NAD(P)H dehydrogenase, quinone 1 [Source:ZFIN;Acc:ZDB-GENE-030131-1226]
ENSDARG00000010252	0.17908	0.062811	0.0316772	0.0323139	0.0714201	0.0945424	0.141999	0.317934	0.59172	-	o	o	o	o	o	o	o	Janus kinase 3 (a protein tyrosine kinase, leukocyte) [Source:ZFIN;Acc:ZDB-GENE-070725-4]
ENSDARG00000010255	18.993	23.0871	1.13937	5.0565	2.42097	2.68993	2.2775	1.77263	1.48356	o	-	+	-	o	o	o	o	bridging integrator 2b [Source:ZFIN;Acc:ZDB-GENE-030131-5598]
ENSDARG00000010266	49.9569	79.2417	32.7135	33.8445	17.1314	18.0742	17.313	16.7935	8.41299	o	-	o	o	o	o	o	o	insulin-like growth factor 2 mRNA binding protein 3 [Source:ZFIN;Acc:ZDB-GENE-000308-1]
ENSDARG00000010267	4.32477	6.09483	0.850313	2.67764	6.66329	8.26466	5.28471	6.48463	12.1049	o	-	+	+	o	o	o	o	dihydropyrimidine dehydrogenase [Source:ZFIN;Acc:ZDB-GENE-040426-2459]
ENSDARG00000010270	0.0117587	0.0127504	0.0553012	5.2562	2.64274	5.46186	5.22241	3.39844	1.79417	o	o	+	o	+	o	o	o	FEZ family zinc finger 1 [Source:ZFIN;Acc:ZDB-GENE-060929-970]
ENSDARG00000010276	0.078564	0.3578	2.9811	1.51039	0.368235	1.60041	1.5693	2.1423	9.81062	+	+	o	-	+	o	o	+	prostaglandin-endoperoxide synthase 2b [Source:ZFIN;Acc:ZDB-GENE-041014-323]
ENSDARG00000010279	20.012	25.0971	19.7788	25.6411	15.8703	18.5235	15.7618	15.0458	12.7456	o	o	o	o	o	o	o	o	secretory carrier membrane protein 2 [Source:ZFIN;Acc:ZDB-GENE-040426-2702]
ENSDARG00000010280	13.6317	21.7742	5.46015	6.02164	6.89463	4.37707	5.0889	7.75334	4.84827	o	-	o	o	o	o	o	o	cytoplasmic linker associated protein 1 [Source:HGNC Symbol;Acc:17088]
ENSDARG00000010281	44.1672	45.5293	14.0679	13.57	8.55542	7.93755	5.16813	5.66318	3.01327	o	-	o	o	o	o	o	o	exportin 4 [Source:ZFIN;Acc:ZDB-GENE-030131-3062]
ENSDARG00000010290	13.9033	27.6524	5.26204	11.4713	11.0726	16.4896	13.2659	14.7873	13.6788	o	-	+	o	o	o	o	o	syntaxin 12 [Source:ZFIN;Acc:ZDB-GENE-040625-11]
ENSDARG00000010294	0.00592154	0.00426497	0.0250206	0.0193626	2.14255	1.38401	2.14802	4.53181	6.35207	o	o	o	+	o	o	+	o	fibromodulin [Source:HGNC Symbol;Acc:3774]
ENSDARG00000010296	0.0212849	0.019783	0.0448515	0.0570832	0.121959	0.137891	0.0704731	0.32294	0.331924	o	o	o	o	o	o	+	o	Uncharacterized protein [Source:UniProtKB/TrEMBL;Acc:F1QTF5]
ENSDARG00000010297	7.21689	10.6014	1.20706	3.33333	2.98104	3.57977	3.46667	6.04708	6.40352	o	-	+	o	o	o	o	o	RAB GTPase activating protein 1 [Source:HGNC Symbol;Acc:17155]
ENSDARG00000010300	8.34403	7.93296	1.97113	2.05426	1.02781	0.913779	0.936417	1.44811	1.2945	o	-	o	o	o	o	o	o	TNF receptor-associated factor 3 interacting protein 1 [Source:ZFIN;Acc:ZDB-GENE-040426-1146]
ENSDARG00000010301	58.5712	46.1013	25.8458	11.4732	7.15975	8.06284	6.81383	10.0847	5.83305	o	o	-	o	o	o	o	o	UDP-Gal:betaGlcNAc beta 1,4- galactosyltransferase, polypeptide 6 [Source:ZFIN;Acc:ZDB-GENE-040426-789]
ENSDARG00000010312	0.403219	0.0116668	0.352034	1.32027	7.56616	9.62705	6.91887	8.17325	11.6808	-	+	+	+	o	o	o	o	ceruloplasmin [Source:ZFIN;Acc:ZDB-GENE-010522-1]
ENSDARG00000010316	10.0475	14.4825	13.823	21.2351	13.8985	16.4239	11.9249	10.2285	5.85324	o	o	o	o	o	o	o	o	glutaminyl-tRNA synthetase [Source:ZFIN;Acc:ZDB-GENE-040426-1011]
ENSDARG00000010317	0.156814	0	0.0179587	0.105139	0.379549	0.990501	1.11571	0.67546	1.22946	-	o	o	+	+	o	o	o	G protein-coupled receptor 183 [Source:ZFIN;Acc:ZDB-GENE-070615-28]
ENSDARG00000010318	0.234833	0.0738454	0.429219	7.39162	5.35362	7.38858	8.36855	9.0486	5.36292	o	+	+	o	o	o	o	o	sushi-repeat-containing protein [Source:ZFIN;Acc:ZDB-GENE-050327-43]
ENSDARG00000010331	8.14419	16.9164	8.12339	3.32072	2.34775	1.86479	1.73167	1.17918	0.503328	+	-	-	o	o	o	o	-	chromosome X open reading frame 57 [Source:HGNC Symbol;Acc:25486]
ENSDARG00000010332	164.189	81.4323	0.984377	0.313594	0.0697462	0.195584	0.0379853	0.0813206	0.532329	-	-	-	-	+	o	o	+	zgc:56231 [Source:ZFIN;Acc:ZDB-GENE-040426-1914]
ENSDARG00000010347	4.17328	6.12084	51.625	2.23751	3.3919	4.20559	2.46995	1.28606	0.643203	o	+	-	o	o	o	o	o	alkaline ceramidase 1 [Source:ZFIN;Acc:ZDB-GENE-050417-70]
ENSDARG00000010350	0.020874	0.00764877	0.17403	0.398399	0.73619	0.446256	0.689673	1.48422	1.10783	o	o	o	o	o	o	o	o	complement component 1, q subcomponent-like 3a [Source:ZFIN;Acc:ZDB-GENE-080417-1]
ENSDARG00000010373	0.386169	0.388286	0.0168858	0.0384447	0.0546237	0.0454861	0.0153688	0.0579286	0.121741	o	-	o	o	o	o	o	o	NA
ENSDARG00000010376	0.00804519	0.0104685	0.0154787	0.0100688	0.0111271	0.0104239	0.0428865	0.0168958	0.01213	o	o	o	o	o	o	o	o	solute carrier family 5 (sodium/myo-inositol cotransporter), member 3 [Source:HGNC Symbol;Acc:11038]
ENSDARG00000010378	0.020714	0	0.0107494	0.0453676	0.0121952	0.0268386	0.00402635	0.0248582	0.605888	o	o	o	o	o	o	o	+	chymotrypsin-like [Source:HGNC Symbol;Acc:2524]
ENSDARG00000010381	93.9316	127.598	74.896	66.2353	52.7255	62.262	47.6589	50.6851	33.9059	o	o	o	o	o	o	o	o	ring finger protein 2 [Source:ZFIN;Acc:ZDB-GENE-030131-5243]
ENSDARG00000010382	21.4109	23.0508	9.26329	12.3833	7.25123	5.83596	5.48304	4.34878	3.26283	o	-	o	o	o	o	o	o	carnitine O-acetyltransferase b [Source:ZFIN;Acc:ZDB-GENE-040912-162]
ENSDARG00000010384	0.0206481	0.0235091	0.0132421	0.187353	0.103522	0.401297	0.462338	0.3562	0.635092	o	o	+	o	+	o	o	o	lysophosphatidic acid receptor 6 like [Source:ZFIN;Acc:ZDB-GENE-030131-1193]
ENSDARG00000010385	12.0007	15.1018	0.38048	0.483174	0.862774	2.14215	3.71052	5.28742	2.84136	o	-	o	o	+	o	o	o	septin 4a [Source:ZFIN;Acc:ZDB-GENE-051120-87]
ENSDARG00000010400	18.5074	17.6743	4.2675	7.38084	8.47251	7.19895	6.20135	5.83063	4.42817	o	-	o	o	o	o	o	o	leucine rich repeat (in FLII) interacting protein 2 [Source:ZFIN;Acc:ZDB-GENE-030131-7781]
ENSDARG00000010407	0.509734	1.96978	0.159995	0.384505	0.144846	0.348881	0.198607	0.663683	1.22233	+	-	+	o	+	o	+	o	protein phosphatase 4, regulatory subunit 4 [Source:ZFIN;Acc:ZDB-GENE-041001-164]
ENSDARG00000010408	0.832999	1.07736	0.798951	7.00821	5.36068	4.04288	4.80167	4.70225	1.80178	o	o	+	o	o	o	o	-	immunoglobulin superfamily, member 9 [Source:HGNC Symbol;Acc:18132]
ENSDARG00000010411	16.8482	23.5194	10.6466	9.93889	14.1127	10.7819	11.0151	14.3072	13.281	o	-	o	o	o	o	o	o	epsin 1 [Source:ZFIN;Acc:ZDB-GENE-040426-2680]
ENSDARG00000010415	1.08451	1.39363	0.761265	1.69494	1.30966	1.89103	2.06002	3.01737	2.9742	o	o	+	o	o	o	o	o	sirtuin 4 [Source:HGNC Symbol;Acc:14932]
ENSDARG00000010420	30.2443	25.5764	2.55946	0.730665	0.832689	2.08314	7.82067	20.3069	35.823	o	-	-	o	+	+	+	o	N-myc downstream regulated gene 1, like [Source:ZFIN;Acc:ZDB-GENE-040426-1648]
ENSDARG00000010423	1.82975	0.427007	0.561217	1.02365	21.3147	30.9807	30.4849	19.64	21.8123	-	o	o	+	o	o	o	o	nephrosin [Source:ZFIN;Acc:ZDB-GENE-040420-2]
ENSDARG00000010425	0.919082	0.707001	0.214967	0.595431	0.392562	0.238165	0.185726	0.905076	1.44116	o	-	+	o	o	o	+	o	scavenger receptor class A, member 5 (putative) [Source:HGNC Symbol;Acc:28701]
ENSDARG00000010432	22.3747	16.421	15.4918	13.5348	12.7578	12.8081	10.3869	7.85877	4.151	o	o	o	o	o	o	o	o	ELL associated factor 2 [Source:ZFIN;Acc:ZDB-GENE-040625-179]
ENSDARG00000010433	0.537892	1.5623	0.330882	0.499742	0.419416	0.412469	0.389263	0.811823	0.769623	+	-	o	o	o	o	o	o	Rho GTPase activating protein 44 [Source:HGNC Symbol;Acc:29096]
ENSDARG00000010434	0.731433	0.0608677	0.130907	0.494962	2.94076	2.25904	3.8184	6.1061	18.6759	-	o	+	+	o	o	o	+	clusterin (complement lysis inhibitor, SP-40,40, sulfated glycoprotein 2, testosterone-repressed prostate message 2, apolipoprotein J) [Source:ZFIN;Acc:ZDB-GENE-040426-1774]
ENSDARG00000010437	102.884	165.458	1.95239	1.9339	2.56678	3.05731	3.13357	5.33478	7.28756	o	-	o	o	o	o	o	o	family with sequence similarity 46, member C [Source:ZFIN;Acc:ZDB-GENE-030131-5365]
ENSDARG00000010442	5.74201	5.57491	9.28941	4.16971	3.93332	4.4073	3.41865	5.63107	12.197	o	o	-	o	o	o	o	+	ring finger protein 11 [Source:ZFIN;Acc:ZDB-GENE-040426-1277]
ENSDARG00000010445	4.82076	6.82574	11.9072	13.2996	7.47123	7.85084	7.1805	6.35004	4.70237	o	o	o	o	o	o	o	o	TraB domain containing [Source:ZFIN;Acc:ZDB-GENE-030131-1301]
ENSDARG00000010461	0.0352283	0.398803	0.0451853	4.84102	2.39231	4.10798	3.90783	1.80097	0.909329	+	-	+	-	o	o	-	o	NK2 homeobox 1a [Source:ZFIN;Acc:ZDB-GENE-000830-1]
ENSDARG00000010462	0.0129909	0.107762	1.57462	5.87543	5.83712	11.6603	7.79525	7.9489	3.41986	o	+	+	o	o	o	o	-	sp9 transcription factor [Source:ZFIN;Acc:ZDB-GENE-040426-2313]
ENSDARG00000010472	0.0601937	0.129641	0.131883	4.44864	8.58358	5.76597	6.5829	7.64088	9.14574	o	o	+	o	o	o	o	o	ATPase, Na+/K+ transporting, alpha 2a polypeptide [Source:ZFIN;Acc:ZDB-GENE-001212-6]
ENSDARG00000010477	0.00474243	0.00432115	0.0304142	1.43931	1.27903	0.95856	0.785513	0.924825	1.39861	o	o	+	o	o	o	o	o	purinergic receptor P2X, ligand-gated ion channel, 3a [Source:ZFIN;Acc:ZDB-GENE-000427-3]
ENSDARG00000010478	0.373682	0.383873	1.26762	128.149	30.3342	19.7362	22.6034	17.7902	11.5589	o	+	+	-	o	o	o	o	heat shock protein 90-alpha 1 [Source:ZFIN;Acc:ZDB-GENE-990415-94]
ENSDARG00000010481	353.948	293.064	597.123	383.899	262.968	241.007	175.809	154.715	68.4311	o	+	o	o	o	o	o	-	basic leucine zipper and W2 domains 1a [Source:ZFIN;Acc:ZDB-GENE-030131-3951]
ENSDARG00000010482	0.503044	0.348398	1.10313	0.693042	0.448867	0.307492	0.0954855	0.148487	0.606766	o	+	o	o	o	o	o	+	proteoglycan 4a [Source:ZFIN;Acc:ZDB-GENE-030131-8295]
ENSDARG00000010487	51.4522	52.2386	151.748	89.1721	84.889	90.3207	56.1726	34.4912	5.26909	o	+	o	o	o	o	o	-	SUMO1 activating enzyme subunit 1 [Source:ZFIN;Acc:ZDB-GENE-040625-21]
ENSDARG00000010511	169.349	155.187	95.7729	38.3871	27.3562	27.5064	18.4406	9.13853	1.78501	o	o	-	o	o	o	o	-	protein regulator of cytokinesis 1a [Source:ZFIN;Acc:ZDB-GENE-020801-3]
ENSDARG00000010514	0	0.0104997	0.0206998	0.0100989	0.0111603	0	0.0112208	0.0193672	0.029199	o	o	o	o	o	o	o	o	chemokine (C-X-C motif) receptor 5 [Source:HGNC Symbol;Acc:1060]
ENSDARG00000010515	0.82947	1.40697	0.24223	0.725287	0.79127	0.674098	1.0787	1.99306	2.23772	o	-	+	o	o	o	o	o	dishevelled, dsh homolog 1a (Drosophila) [Source:ZFIN;Acc:ZDB-GENE-090312-40]
ENSDARG00000010516	85.5906	52.9836	478.737	780.129	695.387	1062.36	1290.21	606.547	1113.33	o	+	o	o	o	o	-	o	ribosomal protein L21 [Source:ZFIN;Acc:ZDB-GENE-030131-8512]
ENSDARG00000010519	9.52835	13.1566	0.904629	2.23711	0.863913	0.604591	0.529317	4.63786	9.39353	o	-	+	-	o	o	+	+	period homolog 3 (Drosophila) [Source:ZFIN;Acc:ZDB-GENE-000804-1]
ENSDARG00000010524	9.40891	12.117	3.155	2.55492	1.78995	1.32155	1.39912	2.05958	1.35064	o	-	o	o	o	o	o	o	si:ch211-282j22.3 [Source:ZFIN;Acc:ZDB-GENE-091113-49]
ENSDARG00000010531	7.13198	7.12683	4.10861	11.0663	8.65511	6.80571	5.49095	6.35888	3.79821	o	o	+	o	o	o	o	o	secretory carrier membrane protein 4 [Source:ZFIN;Acc:ZDB-GENE-050913-40]
ENSDARG00000010541	0.468552	0.0442934	0.118142	0.308241	0.307403	0.435858	0.459338	1.96803	17.834	-	o	+	o	o	o	+	+	zgc:92161 [Source:ZFIN;Acc:ZDB-GENE-040912-22]
ENSDARG00000010553	113.676	104.643	69.5957	61.8436	42.5089	57.1684	47.8332	44.828	20.5374	o	o	o	o	o	o	o	-	membrane magnesium transporter 1 [Source:ZFIN;Acc:ZDB-GENE-040801-65]
ENSDARG00000010555	0.0233974	0.00913351	0.0325645	0.0702785	0.18769	0.121727	0.216429	0.76935	1.91908	o	o	o	o	o	o	+	+	pyruvate dehydrogenase (lipoamide) alpha 1b [Source:ZFIN;Acc:ZDB-GENE-040718-96]
ENSDARG00000010556	0.0188375	0.00696847	0.012032	0.539297	0.898849	1.11968	0.943279	1.11901	0.55952	o	o	+	o	o	o	o	o	matrix metallopeptidase 25 [Source:HGNC Symbol;Acc:14246]
ENSDARG00000010563	18.0738	28.1557	10.3855	9.97964	7.34214	7.96119	8.13883	6.93845	3.98723	o	-	o	o	o	o	o	o	speckle-type POZ protein-like a [Source:ZFIN;Acc:ZDB-GENE-050320-3]
ENSDARG00000010565	0.00520394	0.110577	0.0363331	0.0303874	0.817139	0.209726	0.705706	1.20436	0.385604	o	o	o	+	-	+	o	-	aquaporin 4 [Source:ZFIN;Acc:ZDB-GENE-040724-152]
ENSDARG00000010571	34.4009	47.9131	30.0721	15.1094	16.9703	16.1438	14.2044	10.0064	1.91081	o	o	o	o	o	o	o	-	enhancer of zeste homolog 2 (Drosophila) [Source:ZFIN;Acc:ZDB-GENE-041111-259]
ENSDARG00000010572	53.0319	85.3454	5.84366	4.30403	8.99201	9.06336	8.3441	10.678	29.9373	o	-	o	+	o	o	o	+	solute carrier family 25 (mitochondrial carrier; phosphate carrier), member 25a [Source:ZFIN;Acc:ZDB-GENE-040426-2396]
ENSDARG00000010583	24.5437	28.2627	6.71472	4.48688	2.85253	2.31564	2.80793	2.71665	2.23205	o	-	o	o	o	o	o	o	par-3 partitioning defective 3 homolog (C. elegans) [Source:ZFIN;Acc:ZDB-GENE-030925-47]
ENSDARG00000010586	1.20141	0.53824	1.45988	2.92809	1.81104	2.24279	2.29814	1.69156	1.0805	-	+	+	o	o	o	o	o	Uncharacterized protein [Source:UniProtKB/TrEMBL;Acc:F1QU49]
ENSDARG00000010591	0.129422	0.0447888	0.150109	2.01092	13.8763	21.5123	17.1404	7.37088	2.59737	o	+	+	+	o	o	-	-	forkhead box N4 [Source:ZFIN;Acc:ZDB-GENE-990415-277]
ENSDARG00000010596	18.9978	8.55483	10.4051	18.3776	18.5629	25.3664	25.7434	23.7893	12.3393	-	o	o	o	o	o	o	o	solute carrier family 7, member 6 opposite strand [Source:ZFIN;Acc:ZDB-GENE-041114-32]
ENSDARG00000010601	12.0844	13.7183	0.913659	3.04704	2.64426	2.15096	1.89691	2.90929	3.62079	o	-	+	o	o	o	o	o	myotubularin related protein 10 [Source:ZFIN;Acc:ZDB-GENE-061103-52]
ENSDARG00000010602	0.0142398	0.0118166	0.0273968	0.00795585	0.0344655	0.1476	0.775937	5.18214	1.21949	o	o	o	o	o	+	+	-	zgc:112294 [Source:ZFIN;Acc:ZDB-GENE-050522-418]
ENSDARG00000010603	12.3019	12.7818	3.46829	2.29473	2.53244	2.89421	2.75622	3.0859	3.65077	o	-	o	o	o	o	o	o	potassium channel tetramerisation domain containing 9 [Source:ZFIN;Acc:ZDB-GENE-040718-238]
ENSDARG00000010610	1.9157	2.05429	0.0874088	1.04716	1.8196	2.53853	2.39898	4.28444	1.85861	o	-	+	o	o	o	o	-	sterile alpha and TIR motif containing 1 [Source:ZFIN;Acc:ZDB-GENE-040219-1]
ENSDARG00000010619	0.0168261	0.0260453	0.0360139	0.0930188	0.0593926	0.115559	0.23444	0.243796	0.270938	o	o	o	o	o	o	o	o	thymocyte selection associated [Source:ZFIN;Acc:ZDB-GENE-041008-160]
ENSDARG00000010625	0.522628	0.0878717	0.523472	3.06833	3.50451	3.6863	4.57535	6.96955	11.9916	-	+	+	o	o	o	o	o	chloride intracellular channel 2 [Source:ZFIN;Acc:ZDB-GENE-040718-299]
ENSDARG00000010630	0.0163995	0.0160044	0.288351	7.76341	5.63639	8.16201	10.2087	6.86849	2.48498	o	+	+	o	o	o	o	-	homeo box B6a [Source:ZFIN;Acc:ZDB-GENE-990415-106]
ENSDARG00000010640	32.9564	20.018	4.94859	6.53968	6.41319	4.35377	5.15498	8.67377	6.46463	o	-	o	o	o	o	o	o	solute carrier family 12 (sodium/potassium/chloride transporters), member 2 [Source:HGNC Symbol;Acc:10911]
ENSDARG00000010641	14.3873	16.3267	39.2414	32.2145	31.0544	33.3689	25.3281	26.504	32.806	o	+	o	o	o	o	o	o	solute carrier family 20, member 1b [Source:ZFIN;Acc:ZDB-GENE-030131-260]
ENSDARG00000010654	3.08801	4.19932	0.104338	0.411144	0.443537	0.184445	0.354021	0.441169	0.428325	o	-	+	o	-	o	o	o	Rho GTPase activating protein 42 [Source:HGNC Symbol;Acc:26545]
ENSDARG00000010655	10.3716	7.30111	6.63109	4.906	9.81618	8.48617	9.16505	10.4437	18.1075	o	o	o	+	o	o	o	o	protein phosphatase 1K (PP2C domain containing) [Source:ZFIN;Acc:ZDB-GENE-050306-8]
ENSDARG00000010657	0.743022	3.35973	0.381212	1.62071	1.17813	1.30654	1.64281	1.16236	2.90633	+	-	+	o	o	o	o	+	interleukin-1 receptor-associated kinase 4 [Source:ZFIN;Acc:ZDB-GENE-040426-738]
ENSDARG00000010658	7.88089	7.53208	6.11484	9.0929	14.5085	8.39488	7.71798	10.341	18.3921	o	o	o	o	o	o	o	o	insulin induced gene 1 [Source:ZFIN;Acc:ZDB-GENE-030131-6121]
ENSDARG00000010662	2.76125	2.00617	0.715044	0.779464	0.168663	0.417583	0.139076	0.135893	0.068293	o	-	o	-	o	o	o	o	zgc:153717 [Source:ZFIN;Acc:ZDB-GENE-060929-986]
ENSDARG00000010673	35.1598	33.7768	22.7327	3.41995	2.10333	2.0276	2.26566	2.6283	3.42247	o	o	-	o	o	o	o	o	tripartite motif-containing 16 [Source:ZFIN;Acc:ZDB-GENE-090512-6]
ENSDARG00000010680	0	0.00801843	52.4351	10.1802	2.65913	4.89436	6.61482	33.9954	72.032	o	+	-	-	o	o	+	+	guanine nucleotide binding protein (G protein), gamma transducing activity polypeptide 2a [Source:ZFIN;Acc:ZDB-GENE-030131-7595]
ENSDARG00000010681	25.2547	16.0131	0.974041	3.40567	2.65779	2.35384	1.86561	3.11002	2.17453	o	-	+	o	o	o	o	o	tight junction associated protein 1 (peripheral) [Source:HGNC Symbol;Acc:17949]
ENSDARG00000010684	0.00335799	0.00218473	0.0043071	0.00210132	0	0.00217542	0	0.00402981	0.125562	o	o	o	o	o	o	o	+	protocadherin alpha subfamily C, 1 [Source:HGNC Symbol;Acc:8676]
ENSDARG00000010690	0.00877657	0.183865	0.0394002	0.0109842	0.0364158	0.048329	0.0693858	0.0884727	0.661879	+	-	o	o	o	o	o	+	NA
ENSDARG00000010700	0.063455	0	0.0895291	0.230307	0.045788	0.180877	0.509829	0.555897	0.267886	o	o	o	o	o	o	o	o	interleukin 17d [Source:ZFIN;Acc:ZDB-GENE-061031-4]
ENSDARG00000010701	0	0	0.155302	0.0634337	0.0467336	0.149583	0.227689	0.0912375	0.108685	o	o	o	o	o	o	o	o	crystallin, gamma S4 [Source:ZFIN;Acc:ZDB-GENE-050223-2]
ENSDARG00000010710	0.261407	0.175871	6.74583	52.1411	54.591	57.1647	40.6855	30.8875	15.8011	o	+	+	o	o	o	o	o	musashi homolog 1 (Drosophila) [Source:ZFIN;Acc:ZDB-GENE-050320-86]
ENSDARG00000010712	1.19919	2.05453	0.035249	0.221998	0.183134	0.12948	0.172164	0.320802	0.301345	o	-	+	o	o	o	o	o	neuropeptide FF receptor 1 like 3 [Source:ZFIN;Acc:ZDB-GENE-070424-44]
ENSDARG00000010717	24.0448	30.29	11.0267	18.0072	32.274	44.4752	35.7619	47.0191	28.7286	o	-	o	o	o	o	o	o	coiled-coil-helix-coiled-coil-helix domain containing 10 [Source:ZFIN;Acc:ZDB-GENE-040426-1753]
ENSDARG00000010721	74.7914	47.3636	57.7341	46.2523	26.9862	30.4195	26.6918	26.8315	19.2532	o	o	o	o	o	o	o	o	septin 6 [Source:ZFIN;Acc:ZDB-GENE-030131-1414]
ENSDARG00000010727	9.46018	10.1888	0.744294	2.70314	3.49706	3.9962	3.82446	6.50067	5.58208	o	-	+	o	o	o	o	o	tweety homolog 2, like [Source:ZFIN;Acc:ZDB-GENE-040426-2394]
ENSDARG00000010728	0.122162	0.0140759	0.0670627	2.47981	3.1793	3.76095	2.3049	2.63963	3.40988	-	o	+	o	o	o	o	o	scinderin [Source:ZFIN;Acc:ZDB-GENE-060503-6]
ENSDARG00000010729	0.00958576	0.00311828	0.0211572	0.0863299	0.00662888	0.01863	0.00518404	0.0115035	0.326633	o	o	o	-	o	o	o	+	Uncharacterized protein [Source:UniProtKB/TrEMBL;Acc:F1R223]
ENSDARG00000010732	14.7156	18.3393	1.63617	3.13372	7.44599	7.80761	7.30681	3.56248	1.40656	o	-	o	+	o	o	-	-	X-ray repair complementing defective repair in Chinese hamster cells 4 [Source:ZFIN;Acc:ZDB-GENE-040426-1755]
ENSDARG00000010738	2.85697	3.3173	12.636	17.7744	8.3691	8.79823	7.39471	5.0825	3.57805	o	+	o	-	o	o	o	o	chromosome 8 open reading frame 76 [Source:HGNC Symbol;Acc:25924]
ENSDARG00000010745	25.9238	36.7302	46.7715	43.9917	46.8356	50.4213	42.3443	50.2995	37.3511	o	o	o	o	o	o	o	o	DnaJ (Hsp40) homolog, subfamily A, member 2, like [Source:ZFIN;Acc:ZDB-GENE-030131-2884]
ENSDARG00000010752	18.5711	15.6864	1.07559	3.32831	1.96535	1.76757	1.89242	1.74139	3.34204	o	-	+	o	o	o	o	o	acyl-CoA synthetase long-chain family member 4, like [Source:ZFIN;Acc:ZDB-GENE-030131-6493]
ENSDARG00000010756	0.130844	0.0704722	0.144616	0.465137	0.589103	0.485146	0.634321	0.49111	0.730351	o	o	+	o	o	o	o	o	nucleotide-binding oligomerization domain containing 2 [Source:ZFIN;Acc:ZDB-GENE-061108-4]
ENSDARG00000010758	0.459498	0.444596	0.142054	0.254985	2.72702	2.85161	2.37496	3.52773	1.87732	o	-	o	+	o	o	o	o	si:ch211-160d20.1 [Source:ZFIN;Acc:ZDB-GENE-050419-245]
ENSDARG00000010764	0.038185	0.0155271	0.0520389	0.367385	0.326778	0.615348	0.429715	0.398101	9.30092	o	o	+	o	o	o	o	+	flj13639 [Source:ZFIN;Acc:ZDB-GENE-030131-8104]
ENSDARG00000010767	1.30378	1.06381	0.0709355	0.898438	2.36462	2.0707	2.21261	0.968639	0.597297	o	-	+	+	o	o	-	o	eph receptor A4, like [Source:ZFIN;Acc:ZDB-GENE-990415-61]
ENSDARG00000010770	0.127062	15.4783	129.22	114.305	65.4279	117.733	74.0745	24.7135	11.2962	+	+	o	o	o	o	-	-	SRY-box containing gene 19a [Source:ZFIN;Acc:ZDB-GENE-980526-102]
ENSDARG00000010771	1.94794	2.50506	3.29331	3.39175	3.68815	1.10618	1.3708	2.97579	2.46777	o	o	o	o	-	o	+	o	GIPC PDZ domain containing family, member 1 [Source:ZFIN;Acc:ZDB-GENE-060726-1]
ENSDARG00000010773	3.0784	3.31492	0.295093	0.950189	2.76444	1.44392	1.76213	3.02088	3.23732	o	-	+	+	o	o	o	o	patatin-like phospholipase domain containing 6 [Source:ZFIN;Acc:ZDB-GENE-050107-4]
ENSDARG00000010779	54.2823	64.551	16.092	11.0462	9.0677	8.77668	8.60998	7.64725	4.70742	o	-	o	o	o	o	o	o	tousled-like kinase 2 [Source:ZFIN;Acc:ZDB-GENE-060623-36]
ENSDARG00000010782	27.1707	5.47488	1.8761	1.81322	0.268878	0.431807	0.355207	0.0999863	0.921218	-	-	o	-	o	o	o	+	zgc:55621 [Source:ZFIN;Acc:ZDB-GENE-040426-762]
ENSDARG00000010783	2.75827	2.72819	0.156973	0.167161	0.136614	0.111078	0.112017	0.201663	0.268258	o	-	o	o	o	o	o	o	sodium channel, voltage-gated, type I, alpha [Source:RefSeq peptide;Acc:NP_956426]
ENSDARG00000010785	0.25667	0.0188859	0.347832	6.81948	16.5631	18.7253	24.8471	34.7147	47.3769	-	+	+	+	o	o	o	o	thrombospondin 1 [Source:ZFIN;Acc:ZDB-GENE-020708-1]
ENSDARG00000010789	12.7679	11.7953	0.855535	3.66768	5.4027	4.11064	4.45354	4.89699	5.16593	o	-	+	o	o	o	o	o	homer homolog 3 (Drosophila) [Source:HGNC Symbol;Acc:17514]
ENSDARG00000010791	0.0101725	0.0939801	9.33435	15.424	37.3484	47.5174	40.1571	10.8881	3.8123	+	+	o	+	o	o	-	-	deltaA [Source:ZFIN;Acc:ZDB-GENE-980526-29]
ENSDARG00000010792	179.948	165.49	56.4081	43.0786	41.942	45.7893	31.3549	14.0888	3.63031	o	-	o	o	o	o	-	-	cell division cycle 25 homolog [Source:ZFIN;Acc:ZDB-GENE-000330-5]
ENSDARG00000010793	8.53979	21.7805	0.900644	8.087	11.4911	13.2419	13.5248	16.6389	13.3506	+	-	+	o	o	o	o	o	Uncharacterized protein [Source:UniProtKB/TrEMBL;Acc:F1R6F4]
ENSDARG00000010794	0.259013	0.291411	1.15268	1.25815	1.05293	0.821375	0.833205	1.54816	2.86183	o	+	o	o	o	o	o	o	transcription factor EB [Source:ZFIN;Acc:ZDB-GENE-090807-3]
ENSDARG00000010816	3.16147	4.13332	0.0526399	0.319309	1.11536	0.966891	1.48468	4.2241	3.7498	o	-	+	+	o	o	+	o	solute carrier family 7 (cationic amino acid transporter, y+ system), member 14a [Source:ZFIN;Acc:ZDB-GENE-070912-112]
ENSDARG00000010823	23.8077	23.6631	6.4417	13.4062	11.4981	12.7466	10.0227	10.8197	6.39578	o	-	+	o	o	o	o	o	mediator of cell motility 1 [Source:ZFIN;Acc:ZDB-GENE-030131-5571]
ENSDARG00000010831	21.3314	16.045	16.5376	19.3582	16.4382	18.379	21.5706	16.0292	13.0169	o	o	o	o	o	o	o	o	churchill domain containing 1 [Source:ZFIN;Acc:ZDB-GENE-041001-150]
ENSDARG00000010841	0.263142	0.643303	0.0204556	0.0105698	0.00803571	0.0206633	0.00574985	0.0382773	0.0475387	o	-	o	o	o	o	o	o	follicle stimulating hormone, beta polypeptide [Source:ZFIN;Acc:ZDB-GENE-040806-1]
ENSDARG00000010844	3.79224	2.48894	5.48946	7.00444	5.45818	3.65002	4.89531	6.61136	6.87129	o	+	o	o	o	o	o	o	v-Ki-ras2 Kirsten rat sarcoma viral oncogene homolog [Source:ZFIN;Acc:ZDB-GENE-040808-67]
[truncated: 27,295 more rows]
