# Supplementary material for: Deep mRNA Sequencing Analysis to Capture the Transcriptome Landscape of Zebrafish Embryos and Larvae
Source: PLoS One. 2013 May 20;8(5):e64058. doi: 10.1371/journal.pone.0064058 (PMC3659048; doi:10.1371/journal.pone.0064058)
Supplement: Table S2 — Custering of developmentally regulated zebrafish genes. (XLS) [file pone.0064058.s011.xls]

## Sheet: som_cls_genes
Table S2. Clustering of developmentally regulated zebrafish genes
Ensembl Gene ID	Cluster Identity
ENSDARG00000042558	C1
ENSDARG00000043406	C1
ENSDARG00000053026	C1
ENSDARG00000062955	C1
ENSDARG00000074962	C1
ENSDARG00000075339	C1
ENSDARG00000075685	C1
ENSDARG00000079876	C1
ENSDARG00000086722	C1
ENSDARG00000086745	C1
ENSDARG00000088225	C1
ENSDARG00000007760	C1
ENSDARG00000026820	C1
ENSDARG00000036086	C1
ENSDARG00000042188	C1
ENSDARG00000043281	C1
ENSDARG00000052192	C1
ENSDARG00000052343	C1
ENSDARG00000053225	C1
ENSDARG00000054085	C1
ENSDARG00000056677	C1
ENSDARG00000059805	C1
ENSDARG00000078318	C1
ENSDARG00000082789	C1
ENSDARG00000089880	C1
ENSDARG00000091041	C1
ENSDARG00000001915	C1
ENSDARG00000004574	C1
ENSDARG00000008906	C1
ENSDARG00000010300	C1
ENSDARG00000013828	C1
ENSDARG00000014209	C1
ENSDARG00000015968	C1
ENSDARG00000020872	C1
ENSDARG00000025920	C1
ENSDARG00000030239	C1
ENSDARG00000032156	C1
ENSDARG00000032856	C1
ENSDARG00000035607	C1
ENSDARG00000036293	C1
ENSDARG00000038700	C1
ENSDARG00000038720	C1
ENSDARG00000038812	C1
ENSDARG00000040344	C1
ENSDARG00000042129	C1
ENSDARG00000042130	C1
ENSDARG00000044325	C1
ENSDARG00000051768	C1
ENSDARG00000052290	C1
ENSDARG00000052879	C1
ENSDARG00000053065	C1
ENSDARG00000053183	C1
ENSDARG00000053963	C1
ENSDARG00000055655	C1
ENSDARG00000055973	C1
ENSDARG00000056334	C1
ENSDARG00000058375	C1
ENSDARG00000059685	C1
ENSDARG00000060580	C1
ENSDARG00000061039	C1
ENSDARG00000061723	C1
ENSDARG00000061941	C1
ENSDARG00000061960	C1
ENSDARG00000062248	C1
ENSDARG00000062465	C1
ENSDARG00000062753	C1
ENSDARG00000063297	C1
ENSDARG00000067673	C1
ENSDARG00000067718	C1
ENSDARG00000067785	C1
ENSDARG00000069419	C1
ENSDARG00000071439	C1
ENSDARG00000074163	C1
ENSDARG00000076153	C1
ENSDARG00000076474	C1
ENSDARG00000076893	C1
ENSDARG00000077639	C1
ENSDARG00000077686	C1
ENSDARG00000077765	C1
ENSDARG00000078166	C1
ENSDARG00000079034	C1
ENSDARG00000079730	C1
ENSDARG00000079760	C1
ENSDARG00000081369	C1
ENSDARG00000085324	C1
ENSDARG00000086374	C1
ENSDARG00000086505	C1
ENSDARG00000086529	C1
ENSDARG00000087600	C1
ENSDARG00000088703	C1
ENSDARG00000088713	C1
ENSDARG00000088772	C1
ENSDARG00000090043	C1
ENSDARG00000090174	C1
ENSDARG00000090610	C1
ENSDARG00000090785	C1
ENSDARG00000091366	C1
ENSDARG00000092057	C1
ENSDARG00000092637	C1
ENSDARG00000093295	C1
ENSDARG00000093993	C1
ENSDARG00000094380	C1
ENSDARG00000094432	C1
ENSDARG00000095626	C1
ENSDARG00000004184	C1
ENSDARG00000006916	C1
ENSDARG00000006926	C1
ENSDARG00000016396	C1
ENSDARG00000031422	C1
ENSDARG00000041511	C1
ENSDARG00000042902	C1
ENSDARG00000044039	C1
ENSDARG00000045626	C1
ENSDARG00000054076	C1
ENSDARG00000059414	C1
ENSDARG00000060177	C1
ENSDARG00000061373	C1
ENSDARG00000062329	C1
ENSDARG00000069014	C1
ENSDARG00000073741	C1
ENSDARG00000075525	C1
ENSDARG00000075908	C1
ENSDARG00000077009	C1
ENSDARG00000086808	C1
ENSDARG00000090982	C1
ENSDARG00000000151	C1
ENSDARG00000011703	C1
ENSDARG00000016464	C1
ENSDARG00000027826	C1
ENSDARG00000041239	C1
ENSDARG00000042608	C1
ENSDARG00000054844	C1
ENSDARG00000057644	C1
ENSDARG00000058692	C1
ENSDARG00000059226	C1
ENSDARG00000061532	C1
ENSDARG00000073893	C1
ENSDARG00000075397	C1
ENSDARG00000076060	C1
ENSDARG00000077284	C1
ENSDARG00000086198	C1
ENSDARG00000091558	C1
ENSDARG00000094441	C1
ENSDARG00000006368	C1
ENSDARG00000035273	C1
ENSDARG00000053425	C1
ENSDARG00000060112	C1
ENSDARG00000060835	C1
ENSDARG00000061409	C1
ENSDARG00000073931	C1
ENSDARG00000076376	C1
ENSDARG00000077219	C1
ENSDARG00000077537	C1
ENSDARG00000079528	C1
ENSDARG00000079756	C1
ENSDARG00000086530	C1
ENSDARG00000086952	C1
ENSDARG00000087180	C1
ENSDARG00000088299	C1
ENSDARG00000094587	C1
ENSDARG00000094602	C1
ENSDARG00000009160	C1
ENSDARG00000010816	C1
ENSDARG00000014138	C1
ENSDARG00000016311	C1
ENSDARG00000017266	C1
ENSDARG00000020292	C1
ENSDARG00000031049	C1
ENSDARG00000040048	C1
ENSDARG00000040391	C1
ENSDARG00000041378	C1
ENSDARG00000043012	C1
ENSDARG00000043746	C1
ENSDARG00000044216	C1
ENSDARG00000053820	C1
ENSDARG00000056156	C1
ENSDARG00000058255	C1
ENSDARG00000061416	C1
ENSDARG00000062195	C1
ENSDARG00000063314	C1
ENSDARG00000078892	C1
ENSDARG00000086878	C1
ENSDARG00000087921	C1
ENSDARG00000089550	C1
ENSDARG00000090861	C1
ENSDARG00000091245	C1
ENSDARG00000010767	C1
ENSDARG00000013653	C1
ENSDARG00000028435	C1
ENSDARG00000038219	C1
ENSDARG00000056642	C1
ENSDARG00000058162	C1
ENSDARG00000058848	C1
ENSDARG00000059317	C1
ENSDARG00000061481	C1
ENSDARG00000063651	C1
ENSDARG00000076113	C1
ENSDARG00000005652	C1
ENSDARG00000010070	C1
ENSDARG00000030633	C1
ENSDARG00000034434	C1
ENSDARG00000036012	C1
ENSDARG00000036494	C1
ENSDARG00000038133	C1
ENSDARG00000043553	C1
ENSDARG00000046053	C1
ENSDARG00000052701	C1
ENSDARG00000052903	C1
ENSDARG00000053113	C1
ENSDARG00000053260	C1
ENSDARG00000058561	C1
ENSDARG00000060361	C1
ENSDARG00000061741	C1
ENSDARG00000062868	C1
ENSDARG00000063069	C1
ENSDARG00000071240	C1
ENSDARG00000074773	C1
ENSDARG00000075405	C1
ENSDARG00000076995	C1
ENSDARG00000077028	C1
ENSDARG00000077410	C1
ENSDARG00000078127	C1
ENSDARG00000091900	C1
ENSDARG00000094275	C1
ENSDARG00000008026	C1
ENSDARG00000008485	C1
ENSDARG00000017220	C1
ENSDARG00000021896	C1
ENSDARG00000026170	C1
ENSDARG00000026736	C1
ENSDARG00000032932	C1
ENSDARG00000033251	C1
ENSDARG00000033713	C1
ENSDARG00000039521	C1
ENSDARG00000043260	C1
ENSDARG00000059116	C1
ENSDARG00000059404	C1
ENSDARG00000061091	C1
ENSDARG00000063692	C1
ENSDARG00000068663	C1
ENSDARG00000069603	C1
ENSDARG00000070487	C1
ENSDARG00000071622	C1
ENSDARG00000075887	C1
ENSDARG00000076724	C1
ENSDARG00000076801	C1
ENSDARG00000077513	C1
ENSDARG00000077698	C1
ENSDARG00000089461	C1
ENSDARG00000090561	C1
ENSDARG00000093883	C1
ENSDARG00000003520	C1
ENSDARG00000006021	C1
ENSDARG00000017473	C1
ENSDARG00000020395	C1
ENSDARG00000032277	C1
ENSDARG00000043059	C1
ENSDARG00000051935	C1
ENSDARG00000055493	C1
ENSDARG00000059529	C1
ENSDARG00000059594	C1
ENSDARG00000060415	C1
ENSDARG00000063001	C1
ENSDARG00000070705	C1
ENSDARG00000070919	C1
ENSDARG00000076297	C1
ENSDARG00000077155	C1
ENSDARG00000077400	C1
ENSDARG00000078593	C1
ENSDARG00000079059	C1
ENSDARG00000080329	C1
ENSDARG00000087749	C1
ENSDARG00000090456	C1
ENSDARG00000090598	C1
ENSDARG00000000837	C1
ENSDARG00000000906	C1
ENSDARG00000001169	C1
ENSDARG00000031783	C1
ENSDARG00000032039	C1
ENSDARG00000032157	C1
ENSDARG00000038865	C1
ENSDARG00000042518	C1
ENSDARG00000042946	C1
ENSDARG00000055525	C1
ENSDARG00000058440	C1
ENSDARG00000060309	C1
ENSDARG00000070387	C1
ENSDARG00000073771	C1
ENSDARG00000074170	C1
ENSDARG00000075110	C1
ENSDARG00000075225	C1
ENSDARG00000075552	C1
ENSDARG00000081902	C1
ENSDARG00000087110	C1
ENSDARG00000087688	C1
ENSDARG00000088810	C1
ENSDARG00000089564	C1
ENSDARG00000090196	C1
ENSDARG00000092836	C1
ENSDARG00000093042	C1
ENSDARG00000003877	C1
ENSDARG00000013842	C1
ENSDARG00000018234	C1
ENSDARG00000028118	C1
ENSDARG00000031387	C1
ENSDARG00000031756	C1
ENSDARG00000039123	C1
ENSDARG00000039266	C1
ENSDARG00000052700	C1
ENSDARG00000053380	C1
ENSDARG00000054288	C1
ENSDARG00000054378	C1
ENSDARG00000054754	C1
ENSDARG00000056797	C1
ENSDARG00000058644	C1
ENSDARG00000060354	C1
ENSDARG00000060456	C1
ENSDARG00000062553	C1
ENSDARG00000063522	C1
ENSDARG00000069240	C1
ENSDARG00000070626	C1
ENSDARG00000073843	C1
ENSDARG00000074275	C1
ENSDARG00000074680	C1
ENSDARG00000076477	C1
ENSDARG00000077251	C1
ENSDARG00000079555	C1
ENSDARG00000089835	C1
ENSDARG00000091192	C1
ENSDARG00000018266	C1
ENSDARG00000020028	C1
ENSDARG00000024503	C1
ENSDARG00000036051	C1
ENSDARG00000042210	C1
ENSDARG00000062040	C1
ENSDARG00000069904	C1
ENSDARG00000070074	C1
ENSDARG00000070722	C1
ENSDARG00000074414	C1
ENSDARG00000074997	C1
ENSDARG00000077295	C1
ENSDARG00000078582	C1
ENSDARG00000079889	C1
ENSDARG00000086326	C1
ENSDARG00000087607	C1
ENSDARG00000000476	C1
ENSDARG00000002347	C1
ENSDARG00000002463	C1
ENSDARG00000003069	C1
ENSDARG00000004874	C1
ENSDARG00000005218	C1
ENSDARG00000005974	C1
ENSDARG00000006580	C1
ENSDARG00000008279	C1
ENSDARG00000012196	C1
ENSDARG00000014373	C1
ENSDARG00000015293	C1
ENSDARG00000015543	C1
ENSDARG00000016788	C1
ENSDARG00000017834	C1
ENSDARG00000017835	C1
ENSDARG00000017901	C1
ENSDARG00000018030	C1
ENSDARG00000018162	C1
ENSDARG00000018650	C1
ENSDARG00000018788	C1
ENSDARG00000019250	C1
ENSDARG00000019311	C1
ENSDARG00000019747	C1
ENSDARG00000020488	C1
ENSDARG00000021547	C1
ENSDARG00000022020	C1
ENSDARG00000022466	C1
ENSDARG00000023210	C1
ENSDARG00000025174	C1
ENSDARG00000026400	C1
ENSDARG00000026799	C1
ENSDARG00000030636	C1
ENSDARG00000030804	C1
ENSDARG00000032426	C1
ENSDARG00000032859	C1
ENSDARG00000034227	C1
ENSDARG00000037245	C1
ENSDARG00000037995	C1
ENSDARG00000038186	C1
ENSDARG00000039229	C1
ENSDARG00000039828	C1
ENSDARG00000043527	C1
ENSDARG00000044774	C1
ENSDARG00000046087	C1
ENSDARG00000051731	C1
ENSDARG00000051785	C1
ENSDARG00000052694	C1
ENSDARG00000053535	C1
ENSDARG00000053876	C1
ENSDARG00000054934	C1
ENSDARG00000057426	C1
ENSDARG00000058719	C1
ENSDARG00000058780	C1
ENSDARG00000058943	C1
ENSDARG00000058950	C1
ENSDARG00000059658	C1
ENSDARG00000060192	C1
ENSDARG00000060430	C1
ENSDARG00000061773	C1
ENSDARG00000062898	C1
ENSDARG00000063140	C1
ENSDARG00000067546	C1
ENSDARG00000068152	C1
ENSDARG00000068856	C1
ENSDARG00000069003	C1
ENSDARG00000069807	C1
ENSDARG00000069933	C1
ENSDARG00000070709	C1
ENSDARG00000073743	C1
ENSDARG00000073970	C1
ENSDARG00000074137	C1
ENSDARG00000074158	C1
ENSDARG00000074493	C1
ENSDARG00000074968	C1
ENSDARG00000075083	C1
ENSDARG00000075337	C1
ENSDARG00000076328	C1
ENSDARG00000076733	C1
ENSDARG00000077316	C1
ENSDARG00000077648	C1
ENSDARG00000077839	C1
ENSDARG00000077912	C1
ENSDARG00000078083	C1
ENSDARG00000078615	C1
ENSDARG00000079015	C1
ENSDARG00000079046	C1
ENSDARG00000079241	C1
ENSDARG00000079281	C1
ENSDARG00000079818	C1
ENSDARG00000086887	C1
ENSDARG00000086903	C1
ENSDARG00000087782	C1
ENSDARG00000088354	C1
ENSDARG00000088515	C1
ENSDARG00000088923	C1
ENSDARG00000088972	C1
ENSDARG00000089331	C1
ENSDARG00000090617	C1
ENSDARG00000091527	C1
ENSDARG00000091538	C1
ENSDARG00000092310	C1
ENSDARG00000092445	C1
ENSDARG00000092648	C1
ENSDARG00000092715	C1
ENSDARG00000093077	C1
ENSDARG00000093253	C1
ENSDARG00000093284	C1
ENSDARG00000094214	C1
ENSDARG00000094697	C1
ENSDARG00000094874	C1
ENSDARG00000094887	C1
ENSDARG00000013236	C1
ENSDARG00000014480	C1
ENSDARG00000029291	C1
ENSDARG00000030933	C1
ENSDARG00000038245	C1
ENSDARG00000044417	C1
ENSDARG00000056713	C1
ENSDARG00000060260	C1
ENSDARG00000060366	C1
ENSDARG00000060678	C1
ENSDARG00000060768	C1
ENSDARG00000075165	C1
ENSDARG00000079326	C1
ENSDARG00000086579	C1
ENSDARG00000087369	C1
ENSDARG00000093107	C1
ENSDARG00000003544	C1
ENSDARG00000007976	C1
ENSDARG00000035360	C1
ENSDARG00000036442	C1
ENSDARG00000042716	C1
ENSDARG00000053934	C1
ENSDARG00000055066	C1
ENSDARG00000059778	C1
ENSDARG00000061504	C1
ENSDARG00000071562	C1
ENSDARG00000073909	C1
ENSDARG00000075567	C1
ENSDARG00000076179	C1
ENSDARG00000077788	C1
ENSDARG00000078797	C1
ENSDARG00000079342	C1
ENSDARG00000079816	C1
ENSDARG00000087660	C1
ENSDARG00000092455	C1
ENSDARG00000093693	C1
ENSDARG00000010047	C1
ENSDARG00000016528	C1
ENSDARG00000019233	C1
ENSDARG00000025797	C1
ENSDARG00000030498	C1
ENSDARG00000034975	C1
ENSDARG00000036863	C1
ENSDARG00000041204	C1
ENSDARG00000052114	C1
ENSDARG00000053572	C1
ENSDARG00000055966	C1
ENSDARG00000062973	C1
ENSDARG00000075799	C1
ENSDARG00000075984	C1
ENSDARG00000076174	C1
ENSDARG00000077357	C1
ENSDARG00000078136	C1
ENSDARG00000078964	C1
ENSDARG00000079530	C1
ENSDARG00000079931	C1
ENSDARG00000088981	C1
ENSDARG00000089720	C1
ENSDARG00000093364	C1
ENSDARG00000002880	C1
ENSDARG00000005372	C1
ENSDARG00000010031	C1
ENSDARG00000011837	C1
ENSDARG00000012306	C1
ENSDARG00000016963	C1
ENSDARG00000018782	C1
ENSDARG00000031246	C1
ENSDARG00000033556	C1
ENSDARG00000040450	C1
ENSDARG00000042270	C1
ENSDARG00000045306	C1
ENSDARG00000054302	C1
ENSDARG00000055570	C1
ENSDARG00000057743	C1
ENSDARG00000061211	C1
ENSDARG00000061976	C1
ENSDARG00000070094	C1
ENSDARG00000075942	C1
ENSDARG00000076444	C1
ENSDARG00000078123	C1
ENSDARG00000088505	C1
ENSDARG00000090880	C1
ENSDARG00000091309	C1
ENSDARG00000094373	C1
ENSDARG00000095496	C1
ENSDARG00000003421	C1
ENSDARG00000007807	C1
ENSDARG00000010657	C1
ENSDARG00000011824	C1
ENSDARG00000018321	C1
ENSDARG00000022160	C1
ENSDARG00000035732	C1
ENSDARG00000036636	C1
ENSDARG00000036869	C1
ENSDARG00000037357	C1
ENSDARG00000037607	C1
ENSDARG00000038352	C1
ENSDARG00000042545	C1
ENSDARG00000044532	C1
ENSDARG00000052089	C1
ENSDARG00000053636	C1
ENSDARG00000054162	C1
ENSDARG00000056605	C1
ENSDARG00000056998	C1
ENSDARG00000060601	C1
ENSDARG00000069427	C1
ENSDARG00000069660	C1
ENSDARG00000075299	C1
ENSDARG00000076144	C1
ENSDARG00000087233	C1
ENSDARG00000090605	C1
ENSDARG00000090725	C1
ENSDARG00000091972	C1
ENSDARG00000006112	C1
ENSDARG00000012403	C1
ENSDARG00000012468	C1
ENSDARG00000019265	C1
ENSDARG00000022161	C1
ENSDARG00000036281	C1
ENSDARG00000042791	C1
ENSDARG00000044436	C1
ENSDARG00000044638	C1
ENSDARG00000053890	C1
ENSDARG00000059503	C1
ENSDARG00000059735	C1
ENSDARG00000067517	C1
ENSDARG00000075571	C1
ENSDARG00000078722	C1
ENSDARG00000079055	C1
ENSDARG00000086681	C1
ENSDARG00000089152	C1
ENSDARG00000089236	C1
ENSDARG00000089350	C1
ENSDARG00000090751	C1
ENSDARG00000093469	C1
ENSDARG00000007461	C1
ENSDARG00000010941	C1
ENSDARG00000012081	C1
ENSDARG00000012524	C1
ENSDARG00000013892	C1
ENSDARG00000023040	C1
ENSDARG00000031533	C1
ENSDARG00000042929	C1
ENSDARG00000043740	C1
ENSDARG00000053527	C1
ENSDARG00000060595	C1
ENSDARG00000062280	C1
ENSDARG00000070839	C1
ENSDARG00000074850	C1
ENSDARG00000077364	C1
ENSDARG00000077431	C1
ENSDARG00000078094	C1
ENSDARG00000078220	C1
ENSDARG00000088560	C1
ENSDARG00000090906	C1
ENSDARG00000093336	C1
ENSDARG00000015552	C1
ENSDARG00000025846	C1
ENSDARG00000029117	C1
ENSDARG00000030641	C1
ENSDARG00000034062	C1
ENSDARG00000035660	C1
ENSDARG00000035873	C1
ENSDARG00000042054	C1
ENSDARG00000054196	C1
ENSDARG00000055585	C1
ENSDARG00000058050	C1
ENSDARG00000059817	C1
ENSDARG00000062489	C1
ENSDARG00000063667	C1
ENSDARG00000067801	C1
ENSDARG00000074503	C1
ENSDARG00000076934	C1
ENSDARG00000079638	C1
ENSDARG00000092430	C1
ENSDARG00000093725	C1
ENSDARG00000000001	C1
ENSDARG00000002330	C1
ENSDARG00000006797	C1
ENSDARG00000008503	C1
ENSDARG00000019962	C1
ENSDARG00000020857	C1
ENSDARG00000026028	C1
ENSDARG00000033437	C1
ENSDARG00000036587	C1
ENSDARG00000039325	C1
ENSDARG00000039966	C1
ENSDARG00000045506	C1
ENSDARG00000055225	C1
ENSDARG00000057680	C1
ENSDARG00000059919	C1
ENSDARG00000075716	C1
ENSDARG00000077844	C1
ENSDARG00000082979	C1
ENSDARG00000086551	C1
ENSDARG00000088396	C1
ENSDARG00000089054	C1
ENSDARG00000092320	C1
ENSDARG00000002494	C1
ENSDARG00000002509	C1
ENSDARG00000004896	C1
ENSDARG00000005628	C1
ENSDARG00000010610	C1
ENSDARG00000018810	C1
ENSDARG00000024865	C1
ENSDARG00000030644	C1
ENSDARG00000032640	C1
ENSDARG00000037478	C1
ENSDARG00000039273	C1
ENSDARG00000039661	C1
ENSDARG00000040198	C1
ENSDARG00000042477	C1
ENSDARG00000044968	C1
ENSDARG00000055606	C1
ENSDARG00000056058	C1
ENSDARG00000059960	C1
ENSDARG00000067908	C1
ENSDARG00000068323	C1
ENSDARG00000071449	C1
ENSDARG00000073792	C1
ENSDARG00000074535	C1
ENSDARG00000075251	C1
ENSDARG00000076835	C1
ENSDARG00000077237	C1
ENSDARG00000087866	C1
ENSDARG00000089739	C1
ENSDARG00000003977	C1
ENSDARG00000007129	C1
ENSDARG00000008491	C1
ENSDARG00000019753	C1
ENSDARG00000020417	C1
ENSDARG00000027087	C1
ENSDARG00000035648	C1
ENSDARG00000053453	C1
ENSDARG00000055271	C1
ENSDARG00000058470	C1
ENSDARG00000062397	C1
ENSDARG00000068100	C1
ENSDARG00000071090	C1
ENSDARG00000076357	C1
ENSDARG00000076821	C1
ENSDARG00000076904	C1
ENSDARG00000079847	C1
ENSDARG00000079977	C1
ENSDARG00000081347	C1
ENSDARG00000092177	C1
ENSDARG00000094312	C1
ENSDARG00000003328	C1
ENSDARG00000003701	C1
ENSDARG00000003751	C1
ENSDARG00000004256	C1
ENSDARG00000004405	C1
ENSDARG00000005544	C1
ENSDARG00000006705	C1
ENSDARG00000007289	C1
ENSDARG00000007751	C1
ENSDARG00000007813	C1
ENSDARG00000010035	C1
ENSDARG00000011049	C1
ENSDARG00000013461	C1
ENSDARG00000013492	C1
ENSDARG00000014704	C1
ENSDARG00000014836	C1
ENSDARG00000018107	C1
ENSDARG00000018121	C1
ENSDARG00000020204	C1
ENSDARG00000020344	C1
ENSDARG00000021324	C1
ENSDARG00000021974	C1
ENSDARG00000022996	C1
ENSDARG00000024967	C1
ENSDARG00000026011	C1
ENSDARG00000026224	C1
ENSDARG00000026964	C1
ENSDARG00000027279	C1
ENSDARG00000030156	C1
ENSDARG00000032116	C1
ENSDARG00000034662	C1
ENSDARG00000035074	C1
ENSDARG00000035095	C1
ENSDARG00000035468	C1
ENSDARG00000037046	C1
ENSDARG00000038414	C1
ENSDARG00000039069	C1
ENSDARG00000039411	C1
ENSDARG00000040036	C1
ENSDARG00000042232	C1
ENSDARG00000042507	C1
ENSDARG00000043211	C1
ENSDARG00000043480	C1
ENSDARG00000044038	C1
ENSDARG00000044265	C1
ENSDARG00000052091	C1
ENSDARG00000052109	C1
ENSDARG00000052142	C1
ENSDARG00000052330	C1
ENSDARG00000053896	C1
ENSDARG00000053959	C1
ENSDARG00000054746	C1
ENSDARG00000055970	C1
ENSDARG00000056376	C1
ENSDARG00000056892	C1
ENSDARG00000057907	C1
ENSDARG00000058237	C1
ENSDARG00000058372	C1
ENSDARG00000058679	C1
ENSDARG00000058939	C1
ENSDARG00000059209	C1
ENSDARG00000059484	C1
ENSDARG00000060521	C1
ENSDARG00000061658	C1
ENSDARG00000061890	C1
ENSDARG00000061986	C1
ENSDARG00000062893	C1
ENSDARG00000063362	C1
ENSDARG00000063663	C1
ENSDARG00000067596	C1
ENSDARG00000067608	C1
ENSDARG00000067723	C1
ENSDARG00000068255	C1
ENSDARG00000068582	C1
ENSDARG00000068590	C1
ENSDARG00000068814	C1
ENSDARG00000069318	C1
ENSDARG00000070461	C1
ENSDARG00000071269	C1
ENSDARG00000074314	C1
ENSDARG00000074401	C1
ENSDARG00000074636	C1
ENSDARG00000074726	C1
ENSDARG00000074825	C1
ENSDARG00000074974	C1
ENSDARG00000075008	C1
ENSDARG00000075747	C1
ENSDARG00000075884	C1
ENSDARG00000076303	C1
ENSDARG00000076592	C1
ENSDARG00000077516	C1
ENSDARG00000077631	C1
ENSDARG00000077800	C1
ENSDARG00000077988	C1
ENSDARG00000078535	C1
ENSDARG00000078557	C1
ENSDARG00000078754	C1
ENSDARG00000078822	C1
ENSDARG00000078947	C1
ENSDARG00000079065	C1
ENSDARG00000079252	C1
ENSDARG00000086670	C1
ENSDARG00000087162	C1
ENSDARG00000088054	C1
ENSDARG00000088154	C1
ENSDARG00000088281	C1
ENSDARG00000090569	C1
ENSDARG00000090625	C1
ENSDARG00000090807	C1
ENSDARG00000090904	C1
ENSDARG00000091478	C1
ENSDARG00000091534	C1
ENSDARG00000091663	C1
ENSDARG00000091717	C1
ENSDARG00000091848	C1
ENSDARG00000092134	C1
ENSDARG00000092644	C1
ENSDARG00000093291	C1
ENSDARG00000093496	C1
ENSDARG00000093590	C1
ENSDARG00000093612	C1
ENSDARG00000093886	C1
ENSDARG00000094201	C1
ENSDARG00000094279	C1
ENSDARG00000095322	C1
ENSDARG00000095689	C1
ENSDARG00000095750	C1
ENSDARG00000095753	C1
ENSDARG00000009218	C1
ENSDARG00000019426	C1
ENSDARG00000027423	C1
ENSDARG00000036826	C1
ENSDARG00000051763	C1
ENSDARG00000053179	C1
ENSDARG00000060564	C1
ENSDARG00000061020	C1
ENSDARG00000073952	C1
ENSDARG00000075013	C1
ENSDARG00000086457	C1
ENSDARG00000090920	C1
ENSDARG00000092959	C1
ENSDARG00000008727	C1
ENSDARG00000014599	C1
ENSDARG00000018096	C1
ENSDARG00000023933	C1
ENSDARG00000035184	C1
ENSDARG00000054583	C1
ENSDARG00000054874	C1
ENSDARG00000054941	C1
ENSDARG00000067670	C1
ENSDARG00000069594	C1
ENSDARG00000070174	C1
ENSDARG00000070312	C1
ENSDARG00000076923	C1
ENSDARG00000076931	C1
ENSDARG00000078179	C1
ENSDARG00000086823	C1
ENSDARG00000089928	C1
ENSDARG00000092267	C1
ENSDARG00000095100	C1
ENSDARG00000003462	C1
ENSDARG00000014311	C1
ENSDARG00000019208	C1
ENSDARG00000019579	C1
ENSDARG00000020115	C1
ENSDARG00000020979	C1
ENSDARG00000025766	C1
ENSDARG00000027172	C1
ENSDARG00000042072	C1
ENSDARG00000053479	C1
ENSDARG00000060348	C1
ENSDARG00000062372	C1
ENSDARG00000076058	C1
ENSDARG00000086173	C1
ENSDARG00000086283	C1
ENSDARG00000088004	C1
ENSDARG00000090497	C1
ENSDARG00000091308	C1
ENSDARG00000001804	C1
ENSDARG00000009903	C1
ENSDARG00000025513	C1
ENSDARG00000029259	C1
ENSDARG00000039684	C1
ENSDARG00000042877	C1
ENSDARG00000045415	C1
ENSDARG00000058305	C1
ENSDARG00000061066	C1
ENSDARG00000062085	C1
ENSDARG00000076184	C1
ENSDARG00000077477	C1
ENSDARG00000086132	C1
ENSDARG00000086158	C1
ENSDARG00000091351	C1
ENSDARG00000010773	C1
ENSDARG00000012776	C1
ENSDARG00000018797	C1
ENSDARG00000030478	C1
ENSDARG00000037324	C1
ENSDARG00000043806	C1
ENSDARG00000044642	C1
ENSDARG00000045268	C1
ENSDARG00000052011	C1
ENSDARG00000053500	C1
ENSDARG00000055974	C1
ENSDARG00000056228	C1
ENSDARG00000058148	C1
ENSDARG00000061580	C1
ENSDARG00000062812	C1
ENSDARG00000063668	C1
ENSDARG00000068461	C1
ENSDARG00000071252	C1
ENSDARG00000073845	C1
ENSDARG00000074034	C1
ENSDARG00000074255	C1
ENSDARG00000077304	C1
ENSDARG00000077437	C1
ENSDARG00000077468	C1
ENSDARG00000077722	C1
ENSDARG00000078366	C1
ENSDARG00000079840	C1
ENSDARG00000085371	C1
ENSDARG00000087401	C1
ENSDARG00000089271	C1
ENSDARG00000089365	C1
ENSDARG00000090914	C1
ENSDARG00000091674	C1
ENSDARG00000093438	C1
ENSDARG00000003027	C1
ENSDARG00000003546	C1
ENSDARG00000008322	C1
ENSDARG00000009046	C1
ENSDARG00000016837	C1
ENSDARG00000017407	C1
ENSDARG00000025027	C1
ENSDARG00000030630	C1
ENSDARG00000032769	C1
ENSDARG00000035149	C1
ENSDARG00000036245	C1
ENSDARG00000040005	C1
ENSDARG00000060175	C1
ENSDARG00000071262	C1
ENSDARG00000074565	C1
ENSDARG00000075108	C1
ENSDARG00000076437	C1
ENSDARG00000078231	C1
ENSDARG00000078805	C1
ENSDARG00000078850	C1
ENSDARG00000087701	C1
ENSDARG00000089532	C1
ENSDARG00000006899	C1
ENSDARG00000010981	C1
ENSDARG00000011851	C1
ENSDARG00000026090	C1
ENSDARG00000038518	C1
ENSDARG00000038964	C1
ENSDARG00000040707	C1
ENSDARG00000052818	C1
ENSDARG00000052894	C1
ENSDARG00000054087	C1
ENSDARG00000054893	C1
ENSDARG00000056050	C1
ENSDARG00000062374	C1
ENSDARG00000068219	C1
ENSDARG00000069409	C1
ENSDARG00000074041	C1
ENSDARG00000074471	C1
ENSDARG00000075331	C1
ENSDARG00000075793	C1
ENSDARG00000077615	C1
ENSDARG00000078188	C1
ENSDARG00000079571	C1
ENSDARG00000089554	C1
ENSDARG00000003244	C1
ENSDARG00000006025	C1
ENSDARG00000014005	C1
ENSDARG00000018516	C1
ENSDARG00000022000	C1
ENSDARG00000026804	C1
ENSDARG00000028415	C1
ENSDARG00000037566	C1
ENSDARG00000037706	C1
ENSDARG00000041304	C1
ENSDARG00000041337	C1
ENSDARG00000043250	C1
ENSDARG00000043285	C1
ENSDARG00000043548	C1
ENSDARG00000045398	C1
ENSDARG00000052680	C1
ENSDARG00000058367	C1
ENSDARG00000059856	C1
ENSDARG00000059879	C1
ENSDARG00000060093	C1
ENSDARG00000061216	C1
ENSDARG00000073892	C1
ENSDARG00000075657	C1
ENSDARG00000076210	C1
ENSDARG00000078863	C1
ENSDARG00000079420	C1
ENSDARG00000086737	C1
ENSDARG00000087046	C1
ENSDARG00000090053	C1
ENSDARG00000094780	C1
ENSDARG00000094828	C1
ENSDARG00000000189	C1
ENSDARG00000008366	C1
ENSDARG00000010385	C1
ENSDARG00000010519	C1
ENSDARG00000011445	C1
ENSDARG00000022893	C1
ENSDARG00000023916	C1
ENSDARG00000024775	C1
ENSDARG00000030839	C1
ENSDARG00000037409	C1
ENSDARG00000039436	C1
ENSDARG00000044990	C1
ENSDARG00000052923	C1
ENSDARG00000060911	C1
ENSDARG00000061719	C1
ENSDARG00000062518	C1
ENSDARG00000062799	C1
ENSDARG00000063330	C1
ENSDARG00000069338	C1
ENSDARG00000074791	C1
ENSDARG00000075052	C1
ENSDARG00000075333	C1
ENSDARG00000075435	C1
ENSDARG00000075575	C1
ENSDARG00000076634	C1
ENSDARG00000087882	C1
ENSDARG00000089914	C1
ENSDARG00000089930	C1
ENSDARG00000090687	C1
ENSDARG00000012499	C1
ENSDARG00000018159	C1
ENSDARG00000033444	C1
ENSDARG00000034264	C1
ENSDARG00000038361	C1
ENSDARG00000040149	C1
ENSDARG00000040156	C1
ENSDARG00000041576	C1
ENSDARG00000054200	C1
ENSDARG00000055344	C1
ENSDARG00000068194	C1
ENSDARG00000071021	C1
ENSDARG00000071319	C1
ENSDARG00000074991	C1
ENSDARG00000076611	C1
ENSDARG00000076729	C1
ENSDARG00000078523	C1
ENSDARG00000078778	C1
ENSDARG00000079891	C1
ENSDARG00000089076	C1
ENSDARG00000000423	C1
ENSDARG00000000935	C1
ENSDARG00000002060	C1
ENSDARG00000003769	C1
ENSDARG00000004130	C1
ENSDARG00000004851	C1
ENSDARG00000006394	C1
ENSDARG00000009958	C1
ENSDARG00000010255	C1
ENSDARG00000010347	C1
ENSDARG00000011723	C1
ENSDARG00000013841	C1
ENSDARG00000014277	C1
ENSDARG00000015176	C1
ENSDARG00000015471	C1
ENSDARG00000019659	C1
ENSDARG00000020702	C1
ENSDARG00000020986	C1
ENSDARG00000021611	C1
ENSDARG00000021827	C1
ENSDARG00000021849	C1
ENSDARG00000022853	C1
ENSDARG00000023237	C1
ENSDARG00000027676	C1
ENSDARG00000031047	C1
ENSDARG00000031119	C1
ENSDARG00000031709	C1
ENSDARG00000033259	C1
ENSDARG00000033566	C1
ENSDARG00000033861	C1
ENSDARG00000034001	C1
ENSDARG00000034189	C1
ENSDARG00000038898	C1
ENSDARG00000040110	C1
ENSDARG00000040179	C1
ENSDARG00000040442	C1
ENSDARG00000042900	C1
ENSDARG00000043607	C1
ENSDARG00000044281	C1
ENSDARG00000044596	C1
ENSDARG00000044766	C1
ENSDARG00000055232	C1
ENSDARG00000055838	C1
ENSDARG00000056043	C1
ENSDARG00000056832	C1
ENSDARG00000058346	C1
ENSDARG00000058569	C1
ENSDARG00000058630	C1
ENSDARG00000059386	C1
ENSDARG00000059474	C1
ENSDARG00000060197	C1
ENSDARG00000060210	C1
ENSDARG00000060256	C1
ENSDARG00000060645	C1
ENSDARG00000060980	C1
ENSDARG00000061508	C1
ENSDARG00000061916	C1
ENSDARG00000062206	C1
ENSDARG00000063142	C1
ENSDARG00000063313	C1
ENSDARG00000063525	C1
ENSDARG00000063553	C1
ENSDARG00000068613	C1
ENSDARG00000068919	C1
ENSDARG00000069168	C1
ENSDARG00000070040	C1
ENSDARG00000070048	C1
ENSDARG00000070485	C1
ENSDARG00000071009	C1
ENSDARG00000071198	C1
ENSDARG00000071288	C1
ENSDARG00000071294	C1
ENSDARG00000073686	C1
ENSDARG00000074410	C1
ENSDARG00000075072	C1
ENSDARG00000075672	C1
ENSDARG00000075857	C1
ENSDARG00000077143	C1
ENSDARG00000077486	C1
ENSDARG00000078313	C1
ENSDARG00000078606	C1
ENSDARG00000078685	C1
ENSDARG00000079457	C1
ENSDARG00000079731	C1
ENSDARG00000079915	C1
ENSDARG00000083089	C1
ENSDARG00000086458	C1
ENSDARG00000086736	C1
ENSDARG00000086795	C1
ENSDARG00000086840	C1
ENSDARG00000087074	C1
ENSDARG00000087502	C1
ENSDARG00000088084	C1
ENSDARG00000088478	C1
ENSDARG00000088699	C1
ENSDARG00000089127	C1
ENSDARG00000090447	C1
ENSDARG00000091595	C1
ENSDARG00000092290	C1
ENSDARG00000092333	C1
ENSDARG00000093563	C1
ENSDARG00000093833	C1
ENSDARG00000093887	C1
ENSDARG00000003699	C1
ENSDARG00000010681	C1
ENSDARG00000015158	C1
ENSDARG00000015971	C1
ENSDARG00000019743	C1
ENSDARG00000025500	C1
ENSDARG00000026149	C1
ENSDARG00000029472	C1
ENSDARG00000040717	C1
ENSDARG00000054224	C1
ENSDARG00000059556	C1
ENSDARG00000061451	C1
ENSDARG00000062757	C1
ENSDARG00000075416	C1
ENSDARG00000076553	C1
ENSDARG00000077546	C1
ENSDARG00000087292	C1
ENSDARG00000004502	C1
ENSDARG00000006869	C1
ENSDARG00000010752	C1
ENSDARG00000015563	C1
ENSDARG00000018976	C1
ENSDARG00000019588	C1
ENSDARG00000021046	C1
ENSDARG00000023267	C1
ENSDARG00000041736	C1
ENSDARG00000043026	C1
ENSDARG00000052866	C1
ENSDARG00000053200	C1
ENSDARG00000055433	C1
ENSDARG00000058801	C1
ENSDARG00000059475	C1
ENSDARG00000060398	C1
ENSDARG00000061437	C1
ENSDARG00000063611	C1
ENSDARG00000067524	C1
ENSDARG00000069009	C1
ENSDARG00000070846	C1
ENSDARG00000075774	C1
ENSDARG00000078571	C1
ENSDARG00000086107	C1
ENSDARG00000088146	C1
ENSDARG00000020898	C1
ENSDARG00000022254	C1
ENSDARG00000027501	C1
ENSDARG00000037476	C1
ENSDARG00000040277	C1
ENSDARG00000057550	C1
ENSDARG00000059874	C1
ENSDARG00000060751	C1
ENSDARG00000061738	C1
ENSDARG00000062330	C1
ENSDARG00000062423	C1
ENSDARG00000062561	C1
ENSDARG00000070029	C1
ENSDARG00000070654	C1
ENSDARG00000070870	C1
ENSDARG00000074506	C1
ENSDARG00000077588	C1
ENSDARG00000078872	C1
ENSDARG00000087450	C1
ENSDARG00000087990	C1
ENSDARG00000088532	C1
ENSDARG00000089247	C1
ENSDARG00000090585	C1
ENSDARG00000090764	C1
ENSDARG00000091157	C1
ENSDARG00000001929	C1
ENSDARG00000005861	C1
ENSDARG00000008107	C1
ENSDARG00000008904	C1
ENSDARG00000029925	C1
ENSDARG00000034785	C1
ENSDARG00000037101	C1
ENSDARG00000038215	C1
ENSDARG00000038845	C1
ENSDARG00000041100	C1
ENSDARG00000043684	C1
ENSDARG00000045411	C1
ENSDARG00000058345	C1
ENSDARG00000058853	C1
ENSDARG00000058946	C1
ENSDARG00000061656	C1
ENSDARG00000061895	C1
ENSDARG00000071150	C1
ENSDARG00000074245	C1
ENSDARG00000075931	C1
ENSDARG00000078142	C1
ENSDARG00000078333	C1
ENSDARG00000086206	C1
ENSDARG00000089517	C1
ENSDARG00000092347	C1
ENSDARG00000094115	C1
ENSDARG00000001470	C1
ENSDARG00000008239	C1
ENSDARG00000021979	C1
ENSDARG00000023578	C1
ENSDARG00000028131	C1
ENSDARG00000033428	C1
ENSDARG00000034522	C1
ENSDARG00000038095	C1
ENSDARG00000039310	C1
ENSDARG00000043907	C1
ENSDARG00000060120	C1
ENSDARG00000061692	C1
ENSDARG00000062956	C1
ENSDARG00000067850	C1
ENSDARG00000068883	C1
ENSDARG00000069501	C1
ENSDARG00000071274	C1
ENSDARG00000071353	C1
ENSDARG00000074311	C1
ENSDARG00000076401	C1
ENSDARG00000076651	C1
ENSDARG00000078425	C1
ENSDARG00000078491	C1
ENSDARG00000079201	C1
ENSDARG00000087437	C1
ENSDARG00000089204	C1
ENSDARG00000090963	C1
ENSDARG00000091016	C1
ENSDARG00000095577	C1
ENSDARG00000002980	C1
ENSDARG00000018060	C1
ENSDARG00000020080	C1
ENSDARG00000024277	C1
ENSDARG00000026811	C1
ENSDARG00000031202	C1
ENSDARG00000033872	C1
ENSDARG00000035227	C1
ENSDARG00000036473	C1
ENSDARG00000039329	C1
ENSDARG00000039878	C1
ENSDARG00000040719	C1
ENSDARG00000043877	C1
ENSDARG00000052527	C1
ENSDARG00000061690	C1
ENSDARG00000061761	C1
ENSDARG00000062418	C1
ENSDARG00000063182	C1
ENSDARG00000068192	C1
ENSDARG00000069082	C1
ENSDARG00000070116	C1
ENSDARG00000071413	C1
ENSDARG00000074289	C1
ENSDARG00000074413	C1
ENSDARG00000074622	C1
ENSDARG00000075530	C1
ENSDARG00000078641	C1
ENSDARG00000079184	C1
ENSDARG00000086174	C1
ENSDARG00000088702	C1
ENSDARG00000094582	C1
ENSDARG00000001621	C1
ENSDARG00000003384	C1
ENSDARG00000003973	C1
ENSDARG00000004306	C1
ENSDARG00000012249	C1
ENSDARG00000013245	C1
ENSDARG00000015102	C1
ENSDARG00000018296	C1
ENSDARG00000026519	C1
ENSDARG00000029146	C1
ENSDARG00000030945	C1
ENSDARG00000040910	C1
ENSDARG00000042214	C1
ENSDARG00000042760	C1
ENSDARG00000046124	C1
ENSDARG00000060783	C1
ENSDARG00000061553	C1
ENSDARG00000061908	C1
ENSDARG00000071271	C1
ENSDARG00000071868	C1
ENSDARG00000073738	C1
ENSDARG00000075556	C1
ENSDARG00000075842	C1
ENSDARG00000077317	C1
ENSDARG00000077863	C1
ENSDARG00000088305	C1
ENSDARG00000090204	C1
ENSDARG00000016336	C1
ENSDARG00000020529	C1
ENSDARG00000032049	C1
ENSDARG00000036645	C1
ENSDARG00000040099	C1
ENSDARG00000044915	C1
ENSDARG00000053087	C1
ENSDARG00000058716	C1
ENSDARG00000058804	C1
ENSDARG00000059460	C1
ENSDARG00000060480	C1
ENSDARG00000060796	C1
ENSDARG00000063101	C1
ENSDARG00000063583	C1
ENSDARG00000067920	C1
ENSDARG00000068246	C1
ENSDARG00000069328	C1
ENSDARG00000074017	C1
ENSDARG00000076111	C1
ENSDARG00000078959	C1
ENSDARG00000090770	C1
ENSDARG00000003934	C1
ENSDARG00000009886	C1
ENSDARG00000010601	C1
ENSDARG00000014134	C1
ENSDARG00000016866	C1
ENSDARG00000036147	C1
ENSDARG00000036571	C1
ENSDARG00000044718	C1
ENSDARG00000055292	C1
ENSDARG00000061081	C1
ENSDARG00000062045	C1
ENSDARG00000062542	C1
ENSDARG00000062585	C1
ENSDARG00000071084	C1
ENSDARG00000074705	C1
ENSDARG00000075726	C1
ENSDARG00000078815	C1
ENSDARG00000079167	C1
ENSDARG00000079312	C1
ENSDARG00000086336	C1
ENSDARG00000086415	C1
ENSDARG00000087205	C1
ENSDARG00000089856	C1
ENSDARG00000002779	C1
ENSDARG00000010191	C1
ENSDARG00000015199	C1
ENSDARG00000016573	C1
ENSDARG00000024195	C1
ENSDARG00000024229	C1
ENSDARG00000025902	C1
ENSDARG00000026166	C1
ENSDARG00000029331	C1
ENSDARG00000032601	C1
ENSDARG00000037388	C1
ENSDARG00000039241	C1
ENSDARG00000041125	C1
ENSDARG00000051816	C1
ENSDARG00000052644	C1
ENSDARG00000055784	C1
ENSDARG00000056121	C1
ENSDARG00000058502	C1
ENSDARG00000061621	C1
ENSDARG00000062190	C1
ENSDARG00000070991	C1
ENSDARG00000073841	C1
ENSDARG00000074169	C1
ENSDARG00000077073	C1
ENSDARG00000078942	C1
ENSDARG00000089638	C1
ENSDARG00000092503	C1
ENSDARG00000000529	C1
ENSDARG00000002830	C1
ENSDARG00000005246	C1
ENSDARG00000005320	C1
ENSDARG00000005590	C1
ENSDARG00000006604	C1
ENSDARG00000006754	C1
ENSDARG00000010583	C1
ENSDARG00000010978	C1
ENSDARG00000011262	C1
ENSDARG00000014161	C1
ENSDARG00000015576	C1
ENSDARG00000015765	C1
ENSDARG00000015997	C1
ENSDARG00000016093	C1
ENSDARG00000016117	C1
ENSDARG00000017522	C1
ENSDARG00000018623	C1
ENSDARG00000020079	C1
ENSDARG00000024602	C1
ENSDARG00000024904	C1
ENSDARG00000025612	C1
ENSDARG00000025808	C1
ENSDARG00000028056	C1
ENSDARG00000033046	C1
ENSDARG00000033852	C1
ENSDARG00000034358	C1
ENSDARG00000035147	C1
ENSDARG00000035595	C1
ENSDARG00000035706	C1
ENSDARG00000035781	C1
ENSDARG00000036592	C1
ENSDARG00000036852	C1
ENSDARG00000037405	C1
ENSDARG00000037432	C1
ENSDARG00000040326	C1
ENSDARG00000041381	C1
ENSDARG00000042563	C1
ENSDARG00000043084	C1
ENSDARG00000043126	C1
ENSDARG00000043963	C1
ENSDARG00000044114	C1
ENSDARG00000044812	C1
ENSDARG00000052827	C1
ENSDARG00000057238	C1
ENSDARG00000057660	C1
ENSDARG00000059982	C1
ENSDARG00000060215	C1
ENSDARG00000060600	C1
ENSDARG00000060805	C1
ENSDARG00000061147	C1
ENSDARG00000062187	C1
ENSDARG00000062958	C1
ENSDARG00000063213	C1
ENSDARG00000068916	C1
ENSDARG00000069538	C1
ENSDARG00000070127	C1
ENSDARG00000070794	C1
ENSDARG00000074238	C1
ENSDARG00000074356	C1
ENSDARG00000074393	C1
ENSDARG00000074645	C1
ENSDARG00000075851	C1
ENSDARG00000076155	C1
ENSDARG00000077469	C1
ENSDARG00000078658	C1
ENSDARG00000078759	C1
ENSDARG00000079067	C1
ENSDARG00000079585	C1
ENSDARG00000086459	C1
ENSDARG00000086550	C1
ENSDARG00000086850	C1
ENSDARG00000089393	C1
ENSDARG00000090402	C1
ENSDARG00000090986	C1
ENSDARG00000092464	C1
ENSDARG00000092651	C1
ENSDARG00000093389	C1
ENSDARG00000093597	C1
ENSDARG00000094517	C1
ENSDARG00000094725	C1
ENSDARG00000001857	C1
ENSDARG00000004647	C1
ENSDARG00000005872	C1
ENSDARG00000010673	C1
ENSDARG00000013441	C1
ENSDARG00000034693	C1
ENSDARG00000035028	C1
ENSDARG00000036750	C1
ENSDARG00000039134	C1
ENSDARG00000042555	C1
ENSDARG00000043296	C1
ENSDARG00000055893	C1
ENSDARG00000056691	C1
ENSDARG00000062173	C1
ENSDARG00000062302	C1
ENSDARG00000063247	C1
ENSDARG00000074996	C1
ENSDARG00000075000	C1
ENSDARG00000075451	C1
ENSDARG00000076238	C1
ENSDARG00000077605	C1
ENSDARG00000078546	C1
ENSDARG00000086908	C1
ENSDARG00000089282	C1
ENSDARG00000092483	C1
ENSDARG00000093182	C1
ENSDARG00000008979	C1
ENSDARG00000009266	C1
ENSDARG00000012816	C1
ENSDARG00000013667	C1
ENSDARG00000016656	C1
ENSDARG00000016908	C1
ENSDARG00000017730	C1
ENSDARG00000018000	C1
ENSDARG00000028322	C1
ENSDARG00000029805	C1
ENSDARG00000036493	C1
ENSDARG00000036994	C1
ENSDARG00000044980	C1
ENSDARG00000053474	C1
ENSDARG00000054312	C1
ENSDARG00000062352	C1
ENSDARG00000069147	C1
ENSDARG00000070673	C1
ENSDARG00000071062	C1
ENSDARG00000071699	C1
ENSDARG00000074757	C1
ENSDARG00000077531	C1
ENSDARG00000078111	C1
ENSDARG00000079463	C1
ENSDARG00000079944	C1
ENSDARG00000086870	C1
ENSDARG00000086905	C1
ENSDARG00000089981	C1
ENSDARG00000090544	C1
ENSDARG00000000183	C1
ENSDARG00000000730	C1
ENSDARG00000004177	C1
ENSDARG00000005425	C1
ENSDARG00000007869	C1
ENSDARG00000009524	C1
ENSDARG00000012021	C1
ENSDARG00000014403	C1
ENSDARG00000019228	C1
ENSDARG00000020270	C1
ENSDARG00000020764	C1
ENSDARG00000021233	C1
ENSDARG00000021539	C1
ENSDARG00000022350	C1
ENSDARG00000023110	C1
ENSDARG00000031506	C1
ENSDARG00000036109	C1
ENSDARG00000036911	C1
ENSDARG00000040280	C1
ENSDARG00000040284	C1
ENSDARG00000042375	C1
ENSDARG00000057006	C1
ENSDARG00000057184	C1
ENSDARG00000057374	C1
ENSDARG00000057768	C1
ENSDARG00000059925	C1
ENSDARG00000063474	C1
ENSDARG00000069430	C1
ENSDARG00000074195	C1
ENSDARG00000074910	C1
ENSDARG00000076473	C1
ENSDARG00000076916	C1
ENSDARG00000077955	C1
ENSDARG00000078335	C1
ENSDARG00000088187	C1
ENSDARG00000002298	C1
ENSDARG00000011583	C1
ENSDARG00000012135	C1
ENSDARG00000015860	C1
ENSDARG00000017748	C1
ENSDARG00000027495	C1
ENSDARG00000030012	C1
ENSDARG00000033901	C1
ENSDARG00000034710	C1
ENSDARG00000038938	C1
ENSDARG00000042854	C1
ENSDARG00000043170	C1
ENSDARG00000044556	C1
ENSDARG00000057053	C1
ENSDARG00000060350	C1
ENSDARG00000061778	C1
ENSDARG00000062515	C1
ENSDARG00000069600	C1
ENSDARG00000074663	C1
ENSDARG00000077540	C1
ENSDARG00000078525	C1
ENSDARG00000087726	C1
ENSDARG00000089858	C1
ENSDARG00000092123	C1
ENSDARG00000095003	C1
ENSDARG00000005033	C1
ENSDARG00000009793	C1
ENSDARG00000010181	C1
ENSDARG00000011333	C1
ENSDARG00000017316	C1
ENSDARG00000017681	C1
ENSDARG00000019746	C1
ENSDARG00000024416	C1
ENSDARG00000040538	C1
ENSDARG00000040803	C1
ENSDARG00000042508	C1
ENSDARG00000042590	C1
ENSDARG00000042821	C1
ENSDARG00000045666	C1
ENSDARG00000056381	C1
ENSDARG00000056829	C1
ENSDARG00000058605	C1
ENSDARG00000060297	C1
ENSDARG00000062269	C1
ENSDARG00000062636	C1
ENSDARG00000062872	C1
ENSDARG00000070098	C1
ENSDARG00000075100	C1
ENSDARG00000076239	C1
ENSDARG00000076552	C1
ENSDARG00000077174	C1
ENSDARG00000077434	C1
ENSDARG00000079091	C1
ENSDARG00000089987	C1
ENSDARG00000091858	C1
ENSDARG00000091872	C1
ENSDARG00000094249	C1
ENSDARG00000001930	C1
ENSDARG00000016977	C1
ENSDARG00000021681	C1
ENSDARG00000022944	C1
ENSDARG00000029036	C1
ENSDARG00000035122	C1
ENSDARG00000055629	C1
ENSDARG00000056268	C1
ENSDARG00000059571	C1
ENSDARG00000062081	C1
ENSDARG00000062445	C1
ENSDARG00000087193	C1
ENSDARG00000094160	C1
ENSDARG00000001637	C1
ENSDARG00000002571	C1
ENSDARG00000005625	C1
ENSDARG00000008592	C1
ENSDARG00000020976	C1
ENSDARG00000023701	C1
ENSDARG00000033361	C1
ENSDARG00000033804	C1
ENSDARG00000039309	C1
ENSDARG00000041223	C1
ENSDARG00000042881	C1
ENSDARG00000043275	C1
ENSDARG00000052423	C1
ENSDARG00000052897	C1
ENSDARG00000055613	C1
ENSDARG00000062052	C1
ENSDARG00000069420	C1
ENSDARG00000071524	C1
ENSDARG00000074121	C1
ENSDARG00000087377	C1
ENSDARG00000090183	C1
ENSDARG00000003631	C1
ENSDARG00000006301	C1
ENSDARG00000008014	C1
ENSDARG00000008192	C1
ENSDARG00000010010	C1
ENSDARG00000014866	C1
ENSDARG00000016074	C1
ENSDARG00000032614	C1
ENSDARG00000035532	C1
ENSDARG00000044781	C1
ENSDARG00000053326	C1
ENSDARG00000053504	C1
ENSDARG00000056218	C1
ENSDARG00000061110	C1
ENSDARG00000061737	C1
ENSDARG00000063270	C1
ENSDARG00000070329	C1
ENSDARG00000070830	C1
ENSDARG00000075349	C1
ENSDARG00000076889	C1
ENSDARG00000078130	C1
ENSDARG00000087372	C1
ENSDARG00000087742	C1
ENSDARG00000088390	C1
ENSDARG00000088899	C1
ENSDARG00000092002	C1
ENSDARG00000004115	C1
ENSDARG00000004325	C1
ENSDARG00000005673	C1
ENSDARG00000005834	C1
ENSDARG00000007477	C1
ENSDARG00000009677	C1
ENSDARG00000013128	C1
ENSDARG00000013279	C1
ENSDARG00000016584	C1
ENSDARG00000020618	C1
ENSDARG00000021739	C1
ENSDARG00000026941	C1
ENSDARG00000027600	C1
ENSDARG00000034883	C1
ENSDARG00000037099	C1
ENSDARG00000038618	C1
ENSDARG00000040009	C1
ENSDARG00000056396	C1
ENSDARG00000059442	C1
ENSDARG00000062965	C1
ENSDARG00000067607	C1
ENSDARG00000068096	C1
ENSDARG00000074697	C1
ENSDARG00000078973	C1
ENSDARG00000086742	C1
ENSDARG00000089019	C1
ENSDARG00000089925	C1
ENSDARG00000091234	C1
ENSDARG00000092882	C1
ENSDARG00000001447	C1
ENSDARG00000002479	C1
ENSDARG00000004151	C1
ENSDARG00000004576	C1
ENSDARG00000005273	C1
ENSDARG00000005462	C1
ENSDARG00000005619	C1
ENSDARG00000005993	C1
ENSDARG00000006145	C1
ENSDARG00000007278	C1
ENSDARG00000007443	C1
ENSDARG00000008022	C1
ENSDARG00000008141	C1
ENSDARG00000009693	C1
ENSDARG00000010732	C1
ENSDARG00000011133	C1
ENSDARG00000011743	C1
ENSDARG00000012506	C1
ENSDARG00000012563	C1
ENSDARG00000014348	C1
ENSDARG00000015403	C1
ENSDARG00000015998	C1
ENSDARG00000017010	C1
ENSDARG00000017595	C1
ENSDARG00000019699	C1
ENSDARG00000019842	C1
ENSDARG00000020039	C1
ENSDARG00000020289	C1
ENSDARG00000020642	C1
ENSDARG00000021086	C1
ENSDARG00000021110	C1
ENSDARG00000021389	C1
ENSDARG00000023627	C1
ENSDARG00000025043	C1
ENSDARG00000030297	C1
ENSDARG00000030591	C1
ENSDARG00000030759	C1
ENSDARG00000032188	C1
ENSDARG00000033012	C1
ENSDARG00000033957	C1
ENSDARG00000034060	C1
ENSDARG00000034138	C1
ENSDARG00000035565	C1
ENSDARG00000035823	C1
ENSDARG00000036015	C1
ENSDARG00000036345	C1
ENSDARG00000037537	C1
ENSDARG00000037739	C1
ENSDARG00000038500	C1
ENSDARG00000038976	C1
ENSDARG00000039217	C1
ENSDARG00000039974	C1
ENSDARG00000040070	C1
ENSDARG00000041040	C1
ENSDARG00000041493	C1
ENSDARG00000043004	C1
ENSDARG00000043105	C1
ENSDARG00000043185	C1
ENSDARG00000045254	C1
ENSDARG00000052019	C1
ENSDARG00000052124	C1
ENSDARG00000052134	C1
ENSDARG00000052565	C1
ENSDARG00000053463	C1
ENSDARG00000053558	C1
ENSDARG00000053776	C1
ENSDARG00000054423	C1
ENSDARG00000055133	C1
ENSDARG00000055300	C1
ENSDARG00000055548	C1
ENSDARG00000055563	C1
ENSDARG00000055566	C1
ENSDARG00000055659	C1
ENSDARG00000057151	C1
ENSDARG00000057633	C1
ENSDARG00000057716	C1
ENSDARG00000058000	C1
ENSDARG00000060023	C1
ENSDARG00000060312	C1
ENSDARG00000060937	C1
ENSDARG00000061204	C1
ENSDARG00000061458	C1
ENSDARG00000061725	C1
ENSDARG00000061845	C1
ENSDARG00000062025	C1
ENSDARG00000062089	C1
ENSDARG00000062181	C1
ENSDARG00000063076	C1
ENSDARG00000063385	C1
ENSDARG00000067950	C1
ENSDARG00000069331	C1
ENSDARG00000069745	C1
ENSDARG00000070239	C1
ENSDARG00000071005	C1
ENSDARG00000071442	C1
ENSDARG00000071652	C1
ENSDARG00000073866	C1
ENSDARG00000073899	C1
ENSDARG00000074282	C1
ENSDARG00000074796	C1
ENSDARG00000075354	C1
ENSDARG00000075619	C1
ENSDARG00000075805	C1
ENSDARG00000076938	C1
ENSDARG00000077166	C1
ENSDARG00000077215	C1
ENSDARG00000077445	C1
ENSDARG00000077855	C1
ENSDARG00000077883	C1
ENSDARG00000078381	C1
ENSDARG00000078703	C1
ENSDARG00000079020	C1
ENSDARG00000079233	C1
ENSDARG00000079352	C1
ENSDARG00000079684	C1
ENSDARG00000079900	C1
ENSDARG00000083189	C1
ENSDARG00000086988	C1
ENSDARG00000087183	C1
ENSDARG00000087530	C1
ENSDARG00000088130	C1
ENSDARG00000088454	C1
ENSDARG00000089999	C1
ENSDARG00000090675	C1
ENSDARG00000091271	C1
ENSDARG00000092098	C1
ENSDARG00000092397	C1
ENSDARG00000093864	C1
ENSDARG00000094729	C1
ENSDARG00000002377	C1
ENSDARG00000006693	C1
ENSDARG00000007918	C1
ENSDARG00000011466	C1
ENSDARG00000011506	C1
ENSDARG00000015831	C1
ENSDARG00000017199	C1
ENSDARG00000036595	C1
ENSDARG00000037244	C1
ENSDARG00000037517	C1
ENSDARG00000039754	C1
ENSDARG00000039996	C1
ENSDARG00000052747	C1
ENSDARG00000053713	C1
ENSDARG00000060754	C1
ENSDARG00000060841	C1
ENSDARG00000061901	C1
ENSDARG00000062396	C1
ENSDARG00000070271	C1
ENSDARG00000075030	C1
ENSDARG00000076059	C1
ENSDARG00000076308	C1
ENSDARG00000003021	C1
ENSDARG00000009031	C1
ENSDARG00000011498	C1
ENSDARG00000011955	C1
ENSDARG00000012796	C1
ENSDARG00000014550	C1
ENSDARG00000015344	C1
ENSDARG00000017190	C1
ENSDARG00000021288	C1
ENSDARG00000028259	C1
ENSDARG00000032704	C1
ENSDARG00000036870	C1
ENSDARG00000037140	C1
ENSDARG00000045289	C1
ENSDARG00000056165	C1
ENSDARG00000058257	C1
ENSDARG00000059600	C1
ENSDARG00000060500	C1
ENSDARG00000061862	C1
ENSDARG00000062164	C1
ENSDARG00000062192	C1
ENSDARG00000062831	C1
ENSDARG00000068575	C1
ENSDARG00000069717	C1
ENSDARG00000070704	C1
ENSDARG00000071478	C1
ENSDARG00000073724	C1
ENSDARG00000076324	C1
ENSDARG00000076962	C1
ENSDARG00000078306	C1
ENSDARG00000078348	C1
ENSDARG00000079990	C1
ENSDARG00000093931	C1
ENSDARG00000007630	C1
ENSDARG00000010437	C1
ENSDARG00000011373	C1
ENSDARG00000015922	C1
ENSDARG00000020242	C1
ENSDARG00000022260	C1
ENSDARG00000023900	C1
ENSDARG00000026048	C1
ENSDARG00000026759	C1
ENSDARG00000029439	C1
ENSDARG00000035868	C1
ENSDARG00000037935	C1
ENSDARG00000040571	C1
ENSDARG00000042997	C1
ENSDARG00000043077	C1
ENSDARG00000044327	C1
ENSDARG00000045130	C1
ENSDARG00000045785	C1
ENSDARG00000055620	C1
ENSDARG00000056672	C1
ENSDARG00000057688	C1
ENSDARG00000057723	C1
ENSDARG00000059642	C1
ENSDARG00000060058	C1
ENSDARG00000060469	C1
ENSDARG00000061067	C1
ENSDARG00000062258	C1
ENSDARG00000063250	C1
ENSDARG00000070805	C1
ENSDARG00000071672	C1
ENSDARG00000071808	C1
ENSDARG00000075092	C1
ENSDARG00000075400	C1
ENSDARG00000076861	C1
ENSDARG00000078186	C1
ENSDARG00000089229	C1
ENSDARG00000091418	C1
ENSDARG00000091528	C1
ENSDARG00000092225	C1
ENSDARG00000094875	C1
ENSDARG00000002197	C1
ENSDARG00000005186	C1
ENSDARG00000005799	C1
ENSDARG00000007302	C1
ENSDARG00000007409	C1
ENSDARG00000009208	C1
ENSDARG00000009796	C1
ENSDARG00000010420	C1
ENSDARG00000011233	C1
ENSDARG00000011897	C1
ENSDARG00000014962	C1
ENSDARG00000015349	C1
ENSDARG00000019038	C1
ENSDARG00000020387	C1
ENSDARG00000024219	C1
ENSDARG00000025436	C1
ENSDARG00000025953	C1
ENSDARG00000027500	C1
ENSDARG00000028815	C1
ENSDARG00000029218	C1
ENSDARG00000034503	C1
ENSDARG00000034685	C1
ENSDARG00000035985	C1
ENSDARG00000038094	C1
ENSDARG00000051884	C1
ENSDARG00000055676	C1
ENSDARG00000055857	C1
ENSDARG00000059035	C1
ENSDARG00000060006	C1
ENSDARG00000060316	C1
ENSDARG00000062460	C1
ENSDARG00000067569	C1
ENSDARG00000073961	C1
ENSDARG00000074367	C1
ENSDARG00000075172	C1
ENSDARG00000078095	C1
ENSDARG00000078604	C1
ENSDARG00000087341	C1
ENSDARG00000087937	C1
ENSDARG00000088414	C1
ENSDARG00000092332	C1
ENSDARG00000001880	C1
ENSDARG00000002002	C1
ENSDARG00000006862	C1
ENSDARG00000008560	C1
ENSDARG00000010297	C1
ENSDARG00000010727	C1
[truncated: 14,132 more rows]
