# Supplementary material for: Deep mRNA Sequencing Analysis to Capture the Transcriptome Landscape of Zebrafish Embryos and Larvae
Source: PLoS One. 2013 May 20;8(5):e64058. doi: 10.1371/journal.pone.0064058 (PMC3659048; doi:10.1371/journal.pone.0064058)
Supplement: Table S4 — Genes preferentially expressed at each developmental stage. (XLS) [file pone.0064058.s013.xls]

## Sheet: 64&128-cell
ENSDARG00000001817
ENSDARG00000004627
ENSDARG00000004864
ENSDARG00000004898
ENSDARG00000004958
ENSDARG00000005828
ENSDARG00000006279
ENSDARG00000006308
ENSDARG00000007743
ENSDARG00000008026
ENSDARG00000008454
ENSDARG00000008835
ENSDARG00000009796
ENSDARG00000010332
ENSDARG00000010782
ENSDARG00000011262
ENSDARG00000013022
ENSDARG00000013837
ENSDARG00000014324
ENSDARG00000016448
ENSDARG00000016825
ENSDARG00000016908
ENSDARG00000017834
ENSDARG00000018159
ENSDARG00000018345
ENSDARG00000019045
ENSDARG00000019142
ENSDARG00000019706
ENSDARG00000020834
ENSDARG00000022007
ENSDARG00000024687
ENSDARG00000025513
ENSDARG00000025949
ENSDARG00000026338
ENSDARG00000026400
ENSDARG00000026561
ENSDARG00000026723
ENSDARG00000027169
ENSDARG00000027469
ENSDARG00000027599
ENSDARG00000028379
ENSDARG00000028543
ENSDARG00000028815
ENSDARG00000029305
ENSDARG00000030563
ENSDARG00000030756
ENSDARG00000031243
ENSDARG00000032156
ENSDARG00000033473
ENSDARG00000034403
ENSDARG00000034989
ENSDARG00000036152
ENSDARG00000036214
ENSDARG00000036308
ENSDARG00000036420
ENSDARG00000036462
ENSDARG00000036678
ENSDARG00000036888
ENSDARG00000038720
ENSDARG00000039208
ENSDARG00000039828
ENSDARG00000040161
ENSDARG00000040407
ENSDARG00000040490
ENSDARG00000041248
ENSDARG00000041348
ENSDARG00000041926
ENSDARG00000042129
ENSDARG00000042130
ENSDARG00000042577
ENSDARG00000043339
ENSDARG00000043404
ENSDARG00000043720
ENSDARG00000044956
ENSDARG00000045424
ENSDARG00000045554
ENSDARG00000051754
ENSDARG00000051809
ENSDARG00000052343
ENSDARG00000052609
ENSDARG00000052717
ENSDARG00000053183
ENSDARG00000053192
ENSDARG00000053318
ENSDARG00000053877
ENSDARG00000054313
ENSDARG00000054363
ENSDARG00000055415
ENSDARG00000055622
ENSDARG00000055655
ENSDARG00000055730
ENSDARG00000055809
ENSDARG00000055833
ENSDARG00000056462
ENSDARG00000057055
ENSDARG00000057107
ENSDARG00000057497
ENSDARG00000058263
ENSDARG00000059252
ENSDARG00000059361
ENSDARG00000059951
ENSDARG00000060734
ENSDARG00000061864
ENSDARG00000062328
ENSDARG00000062485
ENSDARG00000062794
ENSDARG00000062893
ENSDARG00000062970
ENSDARG00000063191
ENSDARG00000063667
ENSDARG00000067799
ENSDARG00000067916
ENSDARG00000068193
ENSDARG00000068840
ENSDARG00000068846
ENSDARG00000069009
ENSDARG00000069251
ENSDARG00000069390
ENSDARG00000069411
ENSDARG00000069428
ENSDARG00000069766
ENSDARG00000070012
ENSDARG00000070178
ENSDARG00000070516
ENSDARG00000070611
ENSDARG00000070709
ENSDARG00000070714
ENSDARG00000070830
ENSDARG00000071103
ENSDARG00000071662
ENSDARG00000071727
ENSDARG00000073961
ENSDARG00000073976
ENSDARG00000074100
ENSDARG00000074132
ENSDARG00000074157
ENSDARG00000074289
ENSDARG00000074538
ENSDARG00000074662
ENSDARG00000074754
ENSDARG00000074764
ENSDARG00000075203
ENSDARG00000075368
ENSDARG00000075533
ENSDARG00000075685
ENSDARG00000075737
ENSDARG00000075807
ENSDARG00000075984
ENSDARG00000076046
ENSDARG00000076330
ENSDARG00000076366
ENSDARG00000076474
ENSDARG00000076534
ENSDARG00000076578
ENSDARG00000076771
ENSDARG00000076949
ENSDARG00000077076
ENSDARG00000077097
ENSDARG00000077171
ENSDARG00000077508
ENSDARG00000078183
ENSDARG00000078185
ENSDARG00000078333
ENSDARG00000078394
ENSDARG00000078429
ENSDARG00000078457
ENSDARG00000078638
ENSDARG00000078917
ENSDARG00000079034
ENSDARG00000079402
ENSDARG00000079487
ENSDARG00000079534
ENSDARG00000079681
ENSDARG00000079916
ENSDARG00000084849
ENSDARG00000085786
ENSDARG00000086113
ENSDARG00000086141
ENSDARG00000086198
ENSDARG00000086213
ENSDARG00000086221
ENSDARG00000086247
ENSDARG00000086529
ENSDARG00000086540
ENSDARG00000086557
ENSDARG00000086864
ENSDARG00000087007
ENSDARG00000087209
ENSDARG00000087271
ENSDARG00000087275
ENSDARG00000087363
ENSDARG00000087370
ENSDARG00000087464
ENSDARG00000087655
ENSDARG00000088251
ENSDARG00000088388
ENSDARG00000088463
ENSDARG00000088572
ENSDARG00000088713
ENSDARG00000088923
ENSDARG00000088932
ENSDARG00000088956
ENSDARG00000088968
ENSDARG00000088989
ENSDARG00000089108
ENSDARG00000089268
ENSDARG00000089352
ENSDARG00000089469
ENSDARG00000089515
ENSDARG00000089596
ENSDARG00000089607
ENSDARG00000089690
ENSDARG00000089946
ENSDARG00000090053
ENSDARG00000090118
ENSDARG00000090127
ENSDARG00000090194
ENSDARG00000090202
ENSDARG00000090398
ENSDARG00000090489
ENSDARG00000090554
ENSDARG00000090632
ENSDARG00000090768
ENSDARG00000090822
ENSDARG00000090870
ENSDARG00000090925
ENSDARG00000090929
ENSDARG00000090982
ENSDARG00000090993
ENSDARG00000091166
ENSDARG00000091212
ENSDARG00000091238
ENSDARG00000091262
ENSDARG00000091411
ENSDARG00000091469
ENSDARG00000091558
ENSDARG00000091604
ENSDARG00000091754
ENSDARG00000091931
ENSDARG00000091933
ENSDARG00000091948
ENSDARG00000092007
ENSDARG00000092020
ENSDARG00000092026
ENSDARG00000092057
ENSDARG00000092126
ENSDARG00000092186
ENSDARG00000092233
ENSDARG00000092419
ENSDARG00000092498
ENSDARG00000092525
ENSDARG00000092611
ENSDARG00000092671
ENSDARG00000092672
ENSDARG00000092702
ENSDARG00000092705
ENSDARG00000092869
ENSDARG00000092885
ENSDARG00000092887
ENSDARG00000092895
ENSDARG00000092924
ENSDARG00000092980
ENSDARG00000093173
ENSDARG00000093190
ENSDARG00000093208
ENSDARG00000093216
ENSDARG00000093255
ENSDARG00000093353
ENSDARG00000093813
ENSDARG00000093815
ENSDARG00000093841
ENSDARG00000093886
ENSDARG00000093890
ENSDARG00000093892
ENSDARG00000093950
ENSDARG00000093989
ENSDARG00000094105
ENSDARG00000094116
ENSDARG00000094247
ENSDARG00000094316
ENSDARG00000094370
ENSDARG00000094385
ENSDARG00000094392
ENSDARG00000094405
ENSDARG00000094478
ENSDARG00000094602
ENSDARG00000094611
ENSDARG00000094616
ENSDARG00000094630
ENSDARG00000094656
ENSDARG00000094703
ENSDARG00000094800
ENSDARG00000094811
ENSDARG00000094845
ENSDARG00000094865
ENSDARG00000094960
ENSDARG00000095017
ENSDARG00000095045
ENSDARG00000095047
ENSDARG00000095100
ENSDARG00000095165
ENSDARG00000095281
ENSDARG00000095295
ENSDARG00000095373
ENSDARG00000095376
ENSDARG00000095463
ENSDARG00000095504
ENSDARG00000095590
ENSDARG00000095703
ENSDARG00000095741

## Sheet: oblong-sphere
ENSDARG00000002385
ENSDARG00000003027
ENSDARG00000003984
ENSDARG00000004059
ENSDARG00000004665
ENSDARG00000005218
ENSDARG00000005846
ENSDARG00000005867
ENSDARG00000006257
ENSDARG00000006899
ENSDARG00000007531
ENSDARG00000008255
ENSDARG00000008461
ENSDARG00000008503
ENSDARG00000008796
ENSDARG00000009793
ENSDARG00000010331
ENSDARG00000011609
ENSDARG00000012816
ENSDARG00000012995
ENSDARG00000013153
ENSDARG00000013375
ENSDARG00000013657
ENSDARG00000014386
ENSDARG00000015474
ENSDARG00000015906
ENSDARG00000015922
ENSDARG00000016350
ENSDARG00000016811
ENSDARG00000017037
ENSDARG00000017901
ENSDARG00000017931
ENSDARG00000018325
ENSDARG00000019038
ENSDARG00000019478
ENSDARG00000019588
ENSDARG00000019962
ENSDARG00000020443
ENSDARG00000020976
ENSDARG00000021985
ENSDARG00000022020
ENSDARG00000022599
ENSDARG00000023362
ENSDARG00000023768
ENSDARG00000024219
ENSDARG00000026736
ENSDARG00000026941
ENSDARG00000027552
ENSDARG00000027586
ENSDARG00000027797
ENSDARG00000028448
ENSDARG00000029051
ENSDARG00000029215
ENSDARG00000029881
ENSDARG00000030292
ENSDARG00000030532
ENSDARG00000030641
ENSDARG00000031761
ENSDARG00000031783
ENSDARG00000033861
ENSDARG00000034025
ENSDARG00000035149
ENSDARG00000035595
ENSDARG00000035997
ENSDARG00000036061
ENSDARG00000036076
ENSDARG00000036109
ENSDARG00000036541
ENSDARG00000036595
ENSDARG00000036750
ENSDARG00000036911
ENSDARG00000037660
ENSDARG00000037880
ENSDARG00000037909
ENSDARG00000038012
ENSDARG00000038866
ENSDARG00000039750
ENSDARG00000040137
ENSDARG00000040141
ENSDARG00000040180
ENSDARG00000040326
ENSDARG00000040955
ENSDARG00000041533
ENSDARG00000042440
ENSDARG00000042508
ENSDARG00000042518
ENSDARG00000042729
ENSDARG00000042760
ENSDARG00000042821
ENSDARG00000042833
ENSDARG00000044718
ENSDARG00000045823
ENSDARG00000046071
ENSDARG00000052408
ENSDARG00000052471
ENSDARG00000053311
ENSDARG00000053389
ENSDARG00000053504
ENSDARG00000053876
ENSDARG00000054224
ENSDARG00000054264
ENSDARG00000054583
ENSDARG00000054835
ENSDARG00000055040
ENSDARG00000055075
ENSDARG00000055300
ENSDARG00000055784
ENSDARG00000056468
ENSDARG00000056651
ENSDARG00000057096
ENSDARG00000057918
ENSDARG00000058254
ENSDARG00000058480
ENSDARG00000058692
ENSDARG00000058740
ENSDARG00000058801
ENSDARG00000058950
ENSDARG00000058963
ENSDARG00000059044
ENSDARG00000059059
ENSDARG00000059081
ENSDARG00000059329
ENSDARG00000059475
ENSDARG00000059536
ENSDARG00000059556
ENSDARG00000059636
ENSDARG00000059778
ENSDARG00000059925
ENSDARG00000060054
ENSDARG00000060089
ENSDARG00000060705
ENSDARG00000060768
ENSDARG00000060837
ENSDARG00000061147
ENSDARG00000061159
ENSDARG00000061168
ENSDARG00000061275
ENSDARG00000061308
ENSDARG00000061373
ENSDARG00000061411
ENSDARG00000061421
ENSDARG00000061658
ENSDARG00000061895
ENSDARG00000061960
ENSDARG00000062063
ENSDARG00000062164
ENSDARG00000062206
ENSDARG00000062228
ENSDARG00000062329
ENSDARG00000062532
ENSDARG00000062723
ENSDARG00000063446
ENSDARG00000063576
ENSDARG00000063610
ENSDARG00000067549
ENSDARG00000067656
ENSDARG00000067798
ENSDARG00000067944
ENSDARG00000067969
ENSDARG00000068138
ENSDARG00000068143
ENSDARG00000068165
ENSDARG00000068192
ENSDARG00000068386
ENSDARG00000068602
ENSDARG00000068967
ENSDARG00000069324
ENSDARG00000069662
ENSDARG00000070272
ENSDARG00000070360
ENSDARG00000070504
ENSDARG00000070705
ENSDARG00000071084
ENSDARG00000071271
ENSDARG00000071393
ENSDARG00000071450
ENSDARG00000071482
ENSDARG00000071622
ENSDARG00000071637
ENSDARG00000071648
ENSDARG00000071772
ENSDARG00000071862
ENSDARG00000073673
ENSDARG00000073988
ENSDARG00000074219
ENSDARG00000074314
ENSDARG00000074480
ENSDARG00000074493
ENSDARG00000074622
ENSDARG00000074734
ENSDARG00000075111
ENSDARG00000075120
ENSDARG00000075284
ENSDARG00000075378
ENSDARG00000075379
ENSDARG00000075483
ENSDARG00000075657
ENSDARG00000075687
ENSDARG00000075732
ENSDARG00000075806
ENSDARG00000075825
ENSDARG00000076117
ENSDARG00000076155
ENSDARG00000076662
ENSDARG00000076702
ENSDARG00000076794
ENSDARG00000076801
ENSDARG00000076824
ENSDARG00000076914
ENSDARG00000076920
ENSDARG00000077028
ENSDARG00000077040
ENSDARG00000077115
ENSDARG00000077207
ENSDARG00000077228
ENSDARG00000077486
ENSDARG00000077581
ENSDARG00000077638
ENSDARG00000077712
ENSDARG00000077860
ENSDARG00000077883
ENSDARG00000078166
ENSDARG00000078486
ENSDARG00000078593
ENSDARG00000078641
ENSDARG00000078658
ENSDARG00000078839
ENSDARG00000079015
ENSDARG00000079102
ENSDARG00000079217
ENSDARG00000079312
ENSDARG00000079352
ENSDARG00000079463
ENSDARG00000079797
ENSDARG00000079860
ENSDARG00000079897
ENSDARG00000080611
ENSDARG00000080895
ENSDARG00000082123
ENSDARG00000085027
ENSDARG00000086044
ENSDARG00000086084
ENSDARG00000086137
ENSDARG00000086158
ENSDARG00000086356
ENSDARG00000086415
ENSDARG00000086541
ENSDARG00000086596
ENSDARG00000086745
ENSDARG00000086781
ENSDARG00000086853
ENSDARG00000087042
ENSDARG00000087089
ENSDARG00000087183
ENSDARG00000087212
ENSDARG00000087330
ENSDARG00000087350
ENSDARG00000087412
ENSDARG00000087424
ENSDARG00000087688
ENSDARG00000087781
ENSDARG00000087985
ENSDARG00000087990
ENSDARG00000088022
ENSDARG00000088397
ENSDARG00000088508
ENSDARG00000088609
ENSDARG00000088702
ENSDARG00000088990
ENSDARG00000089190
ENSDARG00000089210
ENSDARG00000089282
ENSDARG00000089393
ENSDARG00000089517
ENSDARG00000089532
ENSDARG00000089536
ENSDARG00000089564
ENSDARG00000089568
ENSDARG00000090129
ENSDARG00000090305
ENSDARG00000090337
ENSDARG00000090598
ENSDARG00000090696
ENSDARG00000091017
ENSDARG00000091098
ENSDARG00000091634
ENSDARG00000091741
ENSDARG00000091851
ENSDARG00000092162
ENSDARG00000092164
ENSDARG00000092310
ENSDARG00000092464
ENSDARG00000092776
ENSDARG00000092791
ENSDARG00000092827
ENSDARG00000092882
ENSDARG00000093034
ENSDARG00000093129
ENSDARG00000093136
ENSDARG00000093281
ENSDARG00000093327
ENSDARG00000093504
ENSDARG00000093515
ENSDARG00000093587
ENSDARG00000093705
ENSDARG00000093725
ENSDARG00000093726
ENSDARG00000093787
ENSDARG00000093798
ENSDARG00000093852
ENSDARG00000093883
ENSDARG00000094273
ENSDARG00000094275
ENSDARG00000094279
ENSDARG00000094470
ENSDARG00000094859
ENSDARG00000094936
ENSDARG00000094943

## Sheet: 50%-epiboly
ENSDARG00000001414
ENSDARG00000001999
ENSDARG00000002241
ENSDARG00000002293
ENSDARG00000002402
ENSDARG00000002445
ENSDARG00000002498
ENSDARG00000002601
ENSDARG00000002710
ENSDARG00000002968
ENSDARG00000003313
ENSDARG00000003411
ENSDARG00000003513
ENSDARG00000003931
ENSDARG00000004256
ENSDARG00000004956
ENSDARG00000005057
ENSDARG00000005463
ENSDARG00000006110
ENSDARG00000006225
ENSDARG00000006350
ENSDARG00000006615
ENSDARG00000006939
ENSDARG00000007099
ENSDARG00000007329
ENSDARG00000007347
ENSDARG00000007377
ENSDARG00000007383
ENSDARG00000007863
ENSDARG00000008263
ENSDARG00000008403
ENSDARG00000008637
ENSDARG00000009905
ENSDARG00000010124
ENSDARG00000010347
ENSDARG00000010906
ENSDARG00000010940
ENSDARG00000010946
ENSDARG00000011083
ENSDARG00000011125
ENSDARG00000011511
ENSDARG00000011701
ENSDARG00000012025
ENSDARG00000012044
ENSDARG00000012574
ENSDARG00000012632
ENSDARG00000012777
ENSDARG00000012788
ENSDARG00000012820
ENSDARG00000012945
ENSDARG00000013351
ENSDARG00000013853
ENSDARG00000014091
ENSDARG00000014277
ENSDARG00000014323
ENSDARG00000014329
ENSDARG00000014522
ENSDARG00000014591
ENSDARG00000014722
ENSDARG00000015472
ENSDARG00000015611
ENSDARG00000015822
ENSDARG00000016364
ENSDARG00000016484
ENSDARG00000016516
ENSDARG00000017058
ENSDARG00000017078
ENSDARG00000017084
ENSDARG00000017164
ENSDARG00000017474
ENSDARG00000017489
ENSDARG00000017917
ENSDARG00000017947
ENSDARG00000018030
ENSDARG00000018260
ENSDARG00000018283
ENSDARG00000018303
ENSDARG00000018383
ENSDARG00000018404
ENSDARG00000018806
ENSDARG00000019659
ENSDARG00000019747
ENSDARG00000019815
ENSDARG00000019897
ENSDARG00000019920
ENSDARG00000020224
ENSDARG00000020258
ENSDARG00000020465
ENSDARG00000020541
ENSDARG00000020788
ENSDARG00000020863
ENSDARG00000020956
ENSDARG00000021201
ENSDARG00000021494
ENSDARG00000021566
ENSDARG00000021688
ENSDARG00000022309
ENSDARG00000022807
ENSDARG00000022987
ENSDARG00000023214
ENSDARG00000023330
ENSDARG00000024381
ENSDARG00000024471
ENSDARG00000024602
ENSDARG00000024828
ENSDARG00000024920
ENSDARG00000025372
ENSDARG00000025397
ENSDARG00000025403
ENSDARG00000025577
ENSDARG00000025920
ENSDARG00000026090
ENSDARG00000026296
ENSDARG00000026726
ENSDARG00000027183
ENSDARG00000027750
ENSDARG00000027807
ENSDARG00000027852
ENSDARG00000027918
ENSDARG00000028096
ENSDARG00000028159
ENSDARG00000028335
ENSDARG00000028387
ENSDARG00000029075
ENSDARG00000029248
ENSDARG00000029356
ENSDARG00000029394
ENSDARG00000029431
ENSDARG00000029818
ENSDARG00000029832
ENSDARG00000029874
ENSDARG00000030006
ENSDARG00000030156
ENSDARG00000030449
ENSDARG00000030703
ENSDARG00000031126
ENSDARG00000031709
ENSDARG00000031907
ENSDARG00000031911
ENSDARG00000032246
ENSDARG00000032746
ENSDARG00000033280
ENSDARG00000033466
ENSDARG00000033999
ENSDARG00000034138
ENSDARG00000034243
ENSDARG00000034610
ENSDARG00000034946
ENSDARG00000035147
ENSDARG00000035161
ENSDARG00000035324
ENSDARG00000035415
ENSDARG00000035521
ENSDARG00000035694
ENSDARG00000035831
ENSDARG00000035890
ENSDARG00000036161
ENSDARG00000036162
ENSDARG00000036175
ENSDARG00000036245
ENSDARG00000036292
ENSDARG00000036499
ENSDARG00000036670
ENSDARG00000036865
ENSDARG00000036987
ENSDARG00000037178
ENSDARG00000037359
ENSDARG00000037429
ENSDARG00000037677
ENSDARG00000037898
ENSDARG00000038074
ENSDARG00000038159
ENSDARG00000038235
ENSDARG00000038281
ENSDARG00000038569
ENSDARG00000038635
ENSDARG00000038703
ENSDARG00000038955
ENSDARG00000039070
ENSDARG00000039443
ENSDARG00000039543
ENSDARG00000039669
ENSDARG00000039677
ENSDARG00000039806
ENSDARG00000040098
ENSDARG00000040216
ENSDARG00000040299
ENSDARG00000040431
ENSDARG00000040452
ENSDARG00000040649
ENSDARG00000040666
ENSDARG00000040828
ENSDARG00000041065
ENSDARG00000041341
ENSDARG00000041345
ENSDARG00000041430
ENSDARG00000041947
ENSDARG00000042094
ENSDARG00000042137
ENSDARG00000042231
ENSDARG00000042485
ENSDARG00000042507
ENSDARG00000042641
ENSDARG00000042698
ENSDARG00000042954
ENSDARG00000043033
ENSDARG00000043085
ENSDARG00000043128
ENSDARG00000043180
ENSDARG00000043416
ENSDARG00000043442
ENSDARG00000044059
ENSDARG00000044511
ENSDARG00000044685
ENSDARG00000044803
ENSDARG00000045066
ENSDARG00000045067
ENSDARG00000045371
ENSDARG00000045421
ENSDARG00000045628
ENSDARG00000051737
ENSDARG00000052158
ENSDARG00000052222
ENSDARG00000052705
ENSDARG00000052731
ENSDARG00000052741
ENSDARG00000052856
ENSDARG00000052893
ENSDARG00000053442
ENSDARG00000053443
ENSDARG00000053493
ENSDARG00000053570
ENSDARG00000054509
ENSDARG00000054611
ENSDARG00000054690
ENSDARG00000054804
ENSDARG00000054842
ENSDARG00000054946
ENSDARG00000055043
ENSDARG00000055046
ENSDARG00000055381
ENSDARG00000055479
ENSDARG00000055678
ENSDARG00000055713
ENSDARG00000055893
ENSDARG00000056012
ENSDARG00000056250
ENSDARG00000056324
ENSDARG00000056378
ENSDARG00000056504
ENSDARG00000056561
ENSDARG00000056615
ENSDARG00000056618
ENSDARG00000056678
ENSDARG00000057173
ENSDARG00000057324
ENSDARG00000057629
ENSDARG00000057790
ENSDARG00000057830
ENSDARG00000058058
ENSDARG00000058226
ENSDARG00000058243
ENSDARG00000058257
ENSDARG00000058392
ENSDARG00000058488
ENSDARG00000058538
ENSDARG00000058800
ENSDARG00000058917
ENSDARG00000058958
ENSDARG00000058992
ENSDARG00000059073
ENSDARG00000059123
ENSDARG00000059246
ENSDARG00000059303
ENSDARG00000059327
ENSDARG00000059718
ENSDARG00000059751
ENSDARG00000059758
ENSDARG00000059792
ENSDARG00000060315
ENSDARG00000060340
ENSDARG00000060627
ENSDARG00000060933
ENSDARG00000060977
ENSDARG00000061196
ENSDARG00000061363
ENSDARG00000061735
ENSDARG00000061841
ENSDARG00000061985
ENSDARG00000062106
ENSDARG00000062173
ENSDARG00000062314
ENSDARG00000062632
ENSDARG00000063466
ENSDARG00000068250
ENSDARG00000068437
ENSDARG00000068572
ENSDARG00000068603
ENSDARG00000068761
ENSDARG00000068851
ENSDARG00000068941
ENSDARG00000069028
ENSDARG00000069105
ENSDARG00000069290
ENSDARG00000069379
ENSDARG00000069382
ENSDARG00000069800
ENSDARG00000069933
ENSDARG00000069966
ENSDARG00000069975
ENSDARG00000070141
ENSDARG00000070142
ENSDARG00000070280
ENSDARG00000070402
ENSDARG00000070434
ENSDARG00000070475
ENSDARG00000070658
ENSDARG00000070675
ENSDARG00000070713
ENSDARG00000070792
ENSDARG00000070898
ENSDARG00000070957
ENSDARG00000071005
ENSDARG00000071418
ENSDARG00000071497
ENSDARG00000073723
ENSDARG00000073912
ENSDARG00000074050
ENSDARG00000074155
ENSDARG00000074696
ENSDARG00000074776
ENSDARG00000074796
ENSDARG00000074806
ENSDARG00000074842
ENSDARG00000074850
ENSDARG00000075041
ENSDARG00000075229
ENSDARG00000075332
ENSDARG00000075599
ENSDARG00000075831
ENSDARG00000076082
ENSDARG00000076104
ENSDARG00000076271
ENSDARG00000076520
ENSDARG00000076526
ENSDARG00000076571
ENSDARG00000076857
ENSDARG00000076945
ENSDARG00000077044
ENSDARG00000077382
ENSDARG00000077456
ENSDARG00000077587
ENSDARG00000077631
ENSDARG00000077836
ENSDARG00000077855
ENSDARG00000077948
ENSDARG00000078023
ENSDARG00000078072
ENSDARG00000078138
ENSDARG00000078140
ENSDARG00000078178
ENSDARG00000078254
ENSDARG00000078256
ENSDARG00000078317
ENSDARG00000078507
ENSDARG00000078550
ENSDARG00000078801
ENSDARG00000078941
ENSDARG00000078962
ENSDARG00000078983
ENSDARG00000078986
ENSDARG00000079248
ENSDARG00000079340
ENSDARG00000079525
ENSDARG00000079653
ENSDARG00000079790
ENSDARG00000079909
ENSDARG00000083582
ENSDARG00000086196
ENSDARG00000086552
ENSDARG00000086589
ENSDARG00000086774
ENSDARG00000086839
ENSDARG00000086866
ENSDARG00000086905
ENSDARG00000087102
ENSDARG00000087235
ENSDARG00000087811
ENSDARG00000087816
ENSDARG00000087844
ENSDARG00000087863
ENSDARG00000087868
ENSDARG00000087923
ENSDARG00000087927
ENSDARG00000088084
ENSDARG00000088143
ENSDARG00000088343
ENSDARG00000088373
ENSDARG00000088389
ENSDARG00000088762
ENSDARG00000088789
ENSDARG00000088804
ENSDARG00000088967
ENSDARG00000088996
ENSDARG00000089002
ENSDARG00000089016
ENSDARG00000089094
ENSDARG00000089247
ENSDARG00000089331
ENSDARG00000089569
ENSDARG00000089756
ENSDARG00000089854
ENSDARG00000089961
ENSDARG00000089995
ENSDARG00000090063
ENSDARG00000090099
ENSDARG00000090267
ENSDARG00000091058
ENSDARG00000091153
ENSDARG00000091265
ENSDARG00000091481
ENSDARG00000091765
ENSDARG00000091816
ENSDARG00000091902
ENSDARG00000091906
ENSDARG00000091983
ENSDARG00000092141
ENSDARG00000092225
ENSDARG00000092601
ENSDARG00000092602
ENSDARG00000092660
ENSDARG00000092886
ENSDARG00000092900
ENSDARG00000093048
ENSDARG00000093055
ENSDARG00000093131
ENSDARG00000093214
ENSDARG00000093284
ENSDARG00000093484
ENSDARG00000093494
ENSDARG00000093584
ENSDARG00000093612
ENSDARG00000093864
ENSDARG00000094154
ENSDARG00000094160
ENSDARG00000094729
ENSDARG00000094887
ENSDARG00000095142
ENSDARG00000095283
ENSDARG00000095328
ENSDARG00000095340
ENSDARG00000095434
ENSDARG00000095458

## Sheet: 15-somite
ENSDARG00000000102
ENSDARG00000000767
ENSDARG00000001721
ENSDARG00000003109
ENSDARG00000004447
ENSDARG00000004635
ENSDARG00000004979
ENSDARG00000005216
ENSDARG00000005510
ENSDARG00000007077
ENSDARG00000007184
ENSDARG00000007582
ENSDARG00000007891
ENSDARG00000008174
ENSDARG00000008433
ENSDARG00000009045
ENSDARG00000009438
ENSDARG00000010478
ENSDARG00000011821
ENSDARG00000012437
ENSDARG00000014309
ENSDARG00000014358
ENSDARG00000015072
ENSDARG00000016744
ENSDARG00000016964
ENSDARG00000017229
ENSDARG00000017799
ENSDARG00000017927
ENSDARG00000019930
ENSDARG00000019949
ENSDARG00000020746
ENSDARG00000021232
ENSDARG00000021997
ENSDARG00000025921
ENSDARG00000026001
ENSDARG00000030110
ENSDARG00000030176
ENSDARG00000030494
ENSDARG00000030722
ENSDARG00000031138
ENSDARG00000032553
ENSDARG00000033029
ENSDARG00000033172
ENSDARG00000034063
ENSDARG00000036252
ENSDARG00000036471
ENSDARG00000037383
ENSDARG00000038131
ENSDARG00000038139
ENSDARG00000039098
ENSDARG00000039510
ENSDARG00000040543
ENSDARG00000040569
ENSDARG00000041418
ENSDARG00000042282
ENSDARG00000042536
ENSDARG00000042826
ENSDARG00000043271
ENSDARG00000045166
ENSDARG00000046012
ENSDARG00000046019
ENSDARG00000051855
ENSDARG00000052148
ENSDARG00000052846
ENSDARG00000053010
ENSDARG00000053773
ENSDARG00000053835
ENSDARG00000053865
ENSDARG00000053868
ENSDARG00000054196
ENSDARG00000054846
ENSDARG00000056030
ENSDARG00000056111
ENSDARG00000056640
ENSDARG00000058543
ENSDARG00000058775
ENSDARG00000058815
ENSDARG00000058822
ENSDARG00000059231
ENSDARG00000059263
ENSDARG00000060010
ENSDARG00000060471
ENSDARG00000061231
ENSDARG00000061348
ENSDARG00000061509
ENSDARG00000061691
ENSDARG00000061848
ENSDARG00000062245
ENSDARG00000062262
ENSDARG00000062402
ENSDARG00000062427
ENSDARG00000062429
ENSDARG00000062517
ENSDARG00000067544
ENSDARG00000067729
ENSDARG00000068191
ENSDARG00000069459
ENSDARG00000069888
ENSDARG00000070542
ENSDARG00000070794
ENSDARG00000071215
ENSDARG00000073799
ENSDARG00000073905
ENSDARG00000074014
ENSDARG00000074526
ENSDARG00000074639
ENSDARG00000074677
ENSDARG00000074812
ENSDARG00000075463
ENSDARG00000075970
ENSDARG00000076299
ENSDARG00000076904
ENSDARG00000077403
ENSDARG00000078052
ENSDARG00000078276
ENSDARG00000078280
ENSDARG00000078293
ENSDARG00000078363
ENSDARG00000078733
ENSDARG00000079069
ENSDARG00000079376
ENSDARG00000079462
ENSDARG00000079501
ENSDARG00000086647
ENSDARG00000087112
ENSDARG00000087252
ENSDARG00000087769
ENSDARG00000088195
ENSDARG00000088655
ENSDARG00000088660
ENSDARG00000088813
ENSDARG00000088860
ENSDARG00000088874
ENSDARG00000088891
ENSDARG00000088950
ENSDARG00000089064
ENSDARG00000089574
ENSDARG00000090394
ENSDARG00000090557
ENSDARG00000090629
ENSDARG00000090777
ENSDARG00000091093
ENSDARG00000091242
ENSDARG00000091986
ENSDARG00000092104
ENSDARG00000092130
ENSDARG00000092368
ENSDARG00000092769
ENSDARG00000092881
ENSDARG00000093097
ENSDARG00000093381
ENSDARG00000094282
ENSDARG00000094324
ENSDARG00000094794
ENSDARG00000094881
ENSDARG00000095019
ENSDARG00000095254
ENSDARG00000095268

## Sheet: 36hpf
ENSDARG00000023157
ENSDARG00000030262
ENSDARG00000068947
ENSDARG00000069559
ENSDARG00000078557
ENSDARG00000078878

## Sheet: 36h48h60h
Note: this sheet lists the 30 genes whose minimum expression levels at the stages of 36hpf, 48hpf & 60hpf are significantly higher than that at any other stages.
ENSDARG00000001676
ENSDARG00000003732
ENSDARG00000004232
ENSDARG00000007097
ENSDARG00000009702
ENSDARG00000010207
ENSDARG00000010791
ENSDARG00000012881
ENSDARG00000019741
ENSDARG00000030588
ENSDARG00000032963
ENSDARG00000033400
ENSDARG00000035735
ENSDARG00000038147
ENSDARG00000039756
ENSDARG00000041873
ENSDARG00000044676
ENSDARG00000045144
ENSDARG00000055294
ENSDARG00000056400
ENSDARG00000060115
ENSDARG00000070157
ENSDARG00000075664
ENSDARG00000087934
ENSDARG00000088726
ENSDARG00000092272
ENSDARG00000092755
ENSDARG00000093156
ENSDARG00000094379
ENSDARG00000094753

## Sheet: 72hpf
ENSDARG00000003290
ENSDARG00000004358
ENSDARG00000004472
ENSDARG00000004861
ENSDARG00000006544
ENSDARG00000007578
ENSDARG00000008660
ENSDARG00000010602
ENSDARG00000010933
ENSDARG00000011487
ENSDARG00000011989
ENSDARG00000012126
ENSDARG00000013134
ENSDARG00000015025
ENSDARG00000017007
ENSDARG00000017162
ENSDARG00000017532
ENSDARG00000018109
ENSDARG00000018266
ENSDARG00000018459
ENSDARG00000020149
ENSDARG00000020794
ENSDARG00000021163
ENSDARG00000021305
ENSDARG00000024619
ENSDARG00000025089
ENSDARG00000025206
ENSDARG00000027087
ENSDARG00000028236
ENSDARG00000033599
ENSDARG00000034373
ENSDARG00000034420
ENSDARG00000034504
ENSDARG00000034940
ENSDARG00000035785
ENSDARG00000036156
ENSDARG00000037337
ENSDARG00000037475
ENSDARG00000037588
ENSDARG00000037607
ENSDARG00000037921
ENSDARG00000038056
ENSDARG00000038590
ENSDARG00000038709
ENSDARG00000038770
ENSDARG00000039458
ENSDARG00000040535
ENSDARG00000041382
ENSDARG00000042014
ENSDARG00000042390
ENSDARG00000042397
ENSDARG00000043008
ENSDARG00000043148
ENSDARG00000043483
ENSDARG00000043961
ENSDARG00000044433
ENSDARG00000045089
ENSDARG00000045275
ENSDARG00000051887
ENSDARG00000051981
ENSDARG00000052657
ENSDARG00000052700
ENSDARG00000053364
ENSDARG00000054253
ENSDARG00000055158
ENSDARG00000055190
ENSDARG00000055798
ENSDARG00000056292
ENSDARG00000056750
ENSDARG00000056805
ENSDARG00000057141
ENSDARG00000057155
ENSDARG00000058039
ENSDARG00000059370
ENSDARG00000059381
ENSDARG00000059997
ENSDARG00000060081
ENSDARG00000060317
ENSDARG00000060349
ENSDARG00000060354
ENSDARG00000060400
ENSDARG00000060434
ENSDARG00000060437
ENSDARG00000060597
ENSDARG00000060656
ENSDARG00000060792
ENSDARG00000061044
ENSDARG00000062420
ENSDARG00000062821
ENSDARG00000063018
ENSDARG00000063614
ENSDARG00000063695
ENSDARG00000068006
ENSDARG00000068421
ENSDARG00000068474
ENSDARG00000068716
ENSDARG00000069093
ENSDARG00000069560
ENSDARG00000069981
ENSDARG00000070050
ENSDARG00000070321
ENSDARG00000073679
ENSDARG00000074073
ENSDARG00000074211
ENSDARG00000074723
ENSDARG00000075046
ENSDARG00000076310
ENSDARG00000076412
ENSDARG00000076712
ENSDARG00000077251
ENSDARG00000077352
ENSDARG00000077425
ENSDARG00000077915
ENSDARG00000077986
ENSDARG00000078227
ENSDARG00000078440
ENSDARG00000078901
ENSDARG00000079502
ENSDARG00000079581
ENSDARG00000079741
ENSDARG00000079779
ENSDARG00000079878
ENSDARG00000079933
ENSDARG00000086526
ENSDARG00000087311
ENSDARG00000087406
ENSDARG00000087616
ENSDARG00000087873
ENSDARG00000088798
ENSDARG00000088852
ENSDARG00000090108
ENSDARG00000090179
ENSDARG00000090387
ENSDARG00000090443
ENSDARG00000090564
ENSDARG00000090623
ENSDARG00000090642
ENSDARG00000091359
ENSDARG00000091361
ENSDARG00000091457
ENSDARG00000091919
ENSDARG00000092269
ENSDARG00000093768
ENSDARG00000094577

## Sheet: 1-week
ENSDARG00000000380
ENSDARG00000000666
ENSDARG00000001009
ENSDARG00000001234
ENSDARG00000001686
ENSDARG00000001712
ENSDARG00000001771
ENSDARG00000001818
ENSDARG00000001870
ENSDARG00000001882
ENSDARG00000001950
ENSDARG00000001971
ENSDARG00000001993
ENSDARG00000002129
ENSDARG00000002172
ENSDARG00000002193
ENSDARG00000002204
ENSDARG00000002219
ENSDARG00000002249
ENSDARG00000002259
ENSDARG00000002300
ENSDARG00000002362
ENSDARG00000002369
ENSDARG00000002391
ENSDARG00000002414
ENSDARG00000002508
ENSDARG00000002509
ENSDARG00000002576
ENSDARG00000002600
ENSDARG00000002644
ENSDARG00000002696
ENSDARG00000002745
ENSDARG00000002758
ENSDARG00000002764
ENSDARG00000002768
ENSDARG00000002794
ENSDARG00000002816
ENSDARG00000002847
ENSDARG00000002917
ENSDARG00000002986
ENSDARG00000003025
ENSDARG00000003081
ENSDARG00000003113
ENSDARG00000003203
ENSDARG00000003259
ENSDARG00000003281
ENSDARG00000003317
ENSDARG00000003475
ENSDARG00000003697
ENSDARG00000003783
ENSDARG00000003797
ENSDARG00000003820
ENSDARG00000003902
ENSDARG00000003903
ENSDARG00000003969
ENSDARG00000003977
ENSDARG00000003991
ENSDARG00000004015
ENSDARG00000004060
ENSDARG00000004141
ENSDARG00000004187
ENSDARG00000004262
ENSDARG00000004459
ENSDARG00000004539
ENSDARG00000004643
ENSDARG00000004724
ENSDARG00000004845
ENSDARG00000004869
ENSDARG00000004930
ENSDARG00000004952
ENSDARG00000004964
ENSDARG00000005004
ENSDARG00000005221
ENSDARG00000005335
ENSDARG00000005416
ENSDARG00000005481
ENSDARG00000005565
ENSDARG00000005578
ENSDARG00000005616
ENSDARG00000005704
ENSDARG00000005749
ENSDARG00000005841
ENSDARG00000005853
ENSDARG00000005879
ENSDARG00000005887
ENSDARG00000005894
ENSDARG00000005913
ENSDARG00000005924
ENSDARG00000005944
ENSDARG00000005966
ENSDARG00000006092
ENSDARG00000006093
ENSDARG00000006220
ENSDARG00000006266
ENSDARG00000006375
ENSDARG00000006413
ENSDARG00000006447
ENSDARG00000006501
ENSDARG00000006546
ENSDARG00000006588
ENSDARG00000006672
ENSDARG00000006687
ENSDARG00000006760
ENSDARG00000006811
ENSDARG00000006838
ENSDARG00000007040
ENSDARG00000007080
ENSDARG00000007086
ENSDARG00000007096
ENSDARG00000007244
ENSDARG00000007275
ENSDARG00000007276
ENSDARG00000007344
ENSDARG00000007480
ENSDARG00000007490
ENSDARG00000007517
ENSDARG00000007534
ENSDARG00000007553
ENSDARG00000007628
ENSDARG00000007671
ENSDARG00000007693
ENSDARG00000007739
ENSDARG00000007745
ENSDARG00000007760
ENSDARG00000007823
ENSDARG00000007889
ENSDARG00000007950
ENSDARG00000007975
ENSDARG00000007993
ENSDARG00000008029
ENSDARG00000008035
ENSDARG00000008109
ENSDARG00000008275
ENSDARG00000008312
ENSDARG00000008491
ENSDARG00000008553
ENSDARG00000008788
ENSDARG00000008790
ENSDARG00000008880
ENSDARG00000008915
ENSDARG00000008920
ENSDARG00000009018
ENSDARG00000009040
ENSDARG00000009081
ENSDARG00000009153
ENSDARG00000009160
ENSDARG00000009215
ENSDARG00000009280
ENSDARG00000009351
ENSDARG00000009386
ENSDARG00000009402
ENSDARG00000009430
ENSDARG00000009442
ENSDARG00000009443
ENSDARG00000009459
ENSDARG00000009544
ENSDARG00000009594
ENSDARG00000009612
ENSDARG00000009637
ENSDARG00000009782
ENSDARG00000009822
ENSDARG00000009844
ENSDARG00000009850
ENSDARG00000009890
ENSDARG00000009946
ENSDARG00000009949
ENSDARG00000009965
ENSDARG00000010008
ENSDARG00000010083
ENSDARG00000010130
ENSDARG00000010145
ENSDARG00000010146
ENSDARG00000010186
ENSDARG00000010231
ENSDARG00000010238
ENSDARG00000010276
ENSDARG00000010378
ENSDARG00000010434
ENSDARG00000010541
ENSDARG00000010555
ENSDARG00000010690
ENSDARG00000010764
ENSDARG00000010936
ENSDARG00000011023
ENSDARG00000011055
ENSDARG00000011065
ENSDARG00000011184
ENSDARG00000011197
ENSDARG00000011208
ENSDARG00000011257
ENSDARG00000011259
ENSDARG00000011334
ENSDARG00000011537
ENSDARG00000011581
ENSDARG00000011636
ENSDARG00000011671
ENSDARG00000011693
ENSDARG00000011884
ENSDARG00000011886
ENSDARG00000011929
ENSDARG00000011931
ENSDARG00000011983
ENSDARG00000012187
ENSDARG00000012194
ENSDARG00000012203
ENSDARG00000012297
ENSDARG00000012338
ENSDARG00000012381
ENSDARG00000012409
ENSDARG00000012482
ENSDARG00000012539
ENSDARG00000012552
ENSDARG00000012555
ENSDARG00000012610
ENSDARG00000012776
ENSDARG00000012789
ENSDARG00000012829
ENSDARG00000012903
ENSDARG00000012944
ENSDARG00000012948
ENSDARG00000013051
ENSDARG00000013240
ENSDARG00000013252
ENSDARG00000013310
ENSDARG00000013390
ENSDARG00000013393
ENSDARG00000013420
ENSDARG00000013423
ENSDARG00000013522
ENSDARG00000013525
ENSDARG00000013685
ENSDARG00000013721
ENSDARG00000013749
ENSDARG00000013750
ENSDARG00000013752
ENSDARG00000013755
ENSDARG00000013771
ENSDARG00000013775
ENSDARG00000013856
ENSDARG00000013871
ENSDARG00000013921
ENSDARG00000013926
ENSDARG00000014165
ENSDARG00000014320
ENSDARG00000014556
ENSDARG00000014623
ENSDARG00000014646
ENSDARG00000014682
ENSDARG00000014727
ENSDARG00000014745
ENSDARG00000014790
ENSDARG00000014802
ENSDARG00000014805
ENSDARG00000014840
ENSDARG00000014907
ENSDARG00000014916
ENSDARG00000014927
ENSDARG00000014946
ENSDARG00000014947
ENSDARG00000015064
ENSDARG00000015134
ENSDARG00000015164
ENSDARG00000015257
ENSDARG00000015355
ENSDARG00000015404
ENSDARG00000015453
ENSDARG00000015531
ENSDARG00000015575
ENSDARG00000015626
ENSDARG00000015803
ENSDARG00000015880
ENSDARG00000015887
ENSDARG00000015955
ENSDARG00000015991
ENSDARG00000016081
ENSDARG00000016141
ENSDARG00000016238
ENSDARG00000016290
ENSDARG00000016391
ENSDARG00000016398
ENSDARG00000016412
ENSDARG00000016415
ENSDARG00000016439
ENSDARG00000016465
ENSDARG00000016479
ENSDARG00000016483
ENSDARG00000016494
ENSDARG00000016536
ENSDARG00000016541
ENSDARG00000016570
ENSDARG00000016623
ENSDARG00000016713
ENSDARG00000016728
ENSDARG00000016750
ENSDARG00000016773
ENSDARG00000016835
ENSDARG00000016918
ENSDARG00000017127
ENSDARG00000017193
ENSDARG00000017246
ENSDARG00000017274
ENSDARG00000017299
ENSDARG00000017314
ENSDARG00000017444
ENSDARG00000017470
ENSDARG00000017490
ENSDARG00000017579
ENSDARG00000017602
ENSDARG00000017634
ENSDARG00000017653
ENSDARG00000017665
ENSDARG00000017772
ENSDARG00000017773
ENSDARG00000017860
ENSDARG00000017882
ENSDARG00000017884
ENSDARG00000017906
ENSDARG00000018073
ENSDARG00000018108
ENSDARG00000018263
ENSDARG00000018298
ENSDARG00000018308
ENSDARG00000018351
ENSDARG00000018361
ENSDARG00000018478
ENSDARG00000018619
ENSDARG00000018621
ENSDARG00000018765
ENSDARG00000018846
ENSDARG00000019081
ENSDARG00000019130
ENSDARG00000019179
ENSDARG00000019202
ENSDARG00000019207
ENSDARG00000019260
ENSDARG00000019307
ENSDARG00000019492
ENSDARG00000019532
ENSDARG00000019581
ENSDARG00000019613
ENSDARG00000019669
ENSDARG00000019686
ENSDARG00000019702
ENSDARG00000019752
ENSDARG00000019772
ENSDARG00000019782
ENSDARG00000019902
ENSDARG00000019932
ENSDARG00000019990
ENSDARG00000020107
ENSDARG00000020133
ENSDARG00000020239
ENSDARG00000020435
ENSDARG00000020455
ENSDARG00000020489
ENSDARG00000020602
ENSDARG00000020635
ENSDARG00000020647
ENSDARG00000020659
ENSDARG00000020693
ENSDARG00000020711
ENSDARG00000020738
ENSDARG00000020761
ENSDARG00000020811
ENSDARG00000020866
ENSDARG00000020876
ENSDARG00000020952
ENSDARG00000021172
ENSDARG00000021213
ENSDARG00000021250
ENSDARG00000021339
ENSDARG00000021343
ENSDARG00000021366
ENSDARG00000021372
ENSDARG00000021443
ENSDARG00000021555
ENSDARG00000021573
ENSDARG00000021660
ENSDARG00000022183
ENSDARG00000022261
ENSDARG00000022413
ENSDARG00000022454
ENSDARG00000022456
ENSDARG00000022509
ENSDARG00000022631
ENSDARG00000022650
ENSDARG00000022668
ENSDARG00000022777
ENSDARG00000022951
ENSDARG00000023062
ENSDARG00000023082
ENSDARG00000023151
ENSDARG00000023176
ENSDARG00000023185
ENSDARG00000023217
ENSDARG00000023318
ENSDARG00000023324
ENSDARG00000023526
ENSDARG00000023624
ENSDARG00000023712
ENSDARG00000023759
ENSDARG00000023797
ENSDARG00000023820
ENSDARG00000024032
ENSDARG00000024090
ENSDARG00000024184
ENSDARG00000024276
ENSDARG00000024299
ENSDARG00000024317
ENSDARG00000024503
ENSDARG00000024740
ENSDARG00000024744
ENSDARG00000024831
ENSDARG00000024928
ENSDARG00000025013
ENSDARG00000025237
ENSDARG00000025311
ENSDARG00000025325
ENSDARG00000025338
ENSDARG00000025428
ENSDARG00000025504
ENSDARG00000025522
ENSDARG00000025535
ENSDARG00000025595
ENSDARG00000025670
ENSDARG00000025784
ENSDARG00000025903
ENSDARG00000025914
ENSDARG00000026017
ENSDARG00000026098
ENSDARG00000026229
ENSDARG00000026350
ENSDARG00000026383
ENSDARG00000026406
ENSDARG00000026548
ENSDARG00000026582
ENSDARG00000026611
ENSDARG00000026666
ENSDARG00000026764
ENSDARG00000026771
ENSDARG00000026787
ENSDARG00000026797
ENSDARG00000026821
ENSDARG00000026926
ENSDARG00000026990
ENSDARG00000027088
ENSDARG00000027360
ENSDARG00000027419
ENSDARG00000027547
ENSDARG00000027584
ENSDARG00000027609
ENSDARG00000027657
ENSDARG00000027714
ENSDARG00000027744
ENSDARG00000027963
ENSDARG00000027984
ENSDARG00000028012
ENSDARG00000028017
ENSDARG00000028027
ENSDARG00000028087
ENSDARG00000028163
ENSDARG00000028276
ENSDARG00000028343
ENSDARG00000028354
ENSDARG00000028367
ENSDARG00000028396
ENSDARG00000028412
ENSDARG00000028435
ENSDARG00000028478
ENSDARG00000028485
ENSDARG00000028517
ENSDARG00000028657
ENSDARG00000028731
ENSDARG00000028819
ENSDARG00000028824
ENSDARG00000028846
ENSDARG00000028878
ENSDARG00000028957
ENSDARG00000029066
ENSDARG00000029230
ENSDARG00000029321
ENSDARG00000029388
ENSDARG00000029446
ENSDARG00000029459
ENSDARG00000029476
ENSDARG00000029493
ENSDARG00000029688
ENSDARG00000029689
ENSDARG00000029710
ENSDARG00000029747
ENSDARG00000029766
ENSDARG00000029772
ENSDARG00000029822
ENSDARG00000029890
ENSDARG00000029989
ENSDARG00000029995
ENSDARG00000030106
ENSDARG00000030157
ENSDARG00000030254
ENSDARG00000030263
ENSDARG00000030390
ENSDARG00000030530
ENSDARG00000030548
ENSDARG00000030616
ENSDARG00000030626
ENSDARG00000030752
ENSDARG00000030758
ENSDARG00000030778
ENSDARG00000030803
ENSDARG00000030893
ENSDARG00000030896
ENSDARG00000030915
ENSDARG00000030980
ENSDARG00000031001
ENSDARG00000031013
ENSDARG00000031014
ENSDARG00000031046
ENSDARG00000031051
ENSDARG00000031277
ENSDARG00000031278
ENSDARG00000031299
ENSDARG00000031383
ENSDARG00000031413
ENSDARG00000031426
ENSDARG00000031534
ENSDARG00000031616
ENSDARG00000031647
ENSDARG00000031649
ENSDARG00000031683
ENSDARG00000031702
ENSDARG00000031757
ENSDARG00000031873
ENSDARG00000031875
ENSDARG00000031920
ENSDARG00000032126
ENSDARG00000032131
ENSDARG00000032206
ENSDARG00000032465
ENSDARG00000032469
ENSDARG00000032640
ENSDARG00000032768
ENSDARG00000032984
ENSDARG00000033144
ENSDARG00000033160
ENSDARG00000033170
ENSDARG00000033182
ENSDARG00000033382
ENSDARG00000033537
ENSDARG00000033594
ENSDARG00000033609
ENSDARG00000033709
ENSDARG00000033802
ENSDARG00000033832
ENSDARG00000034181
ENSDARG00000034207
ENSDARG00000034229
ENSDARG00000034273
ENSDARG00000034369
ENSDARG00000034429
ENSDARG00000034577
ENSDARG00000034588
ENSDARG00000034667
ENSDARG00000034677
ENSDARG00000034705
ENSDARG00000034817
ENSDARG00000034877
ENSDARG00000034930
ENSDARG00000035158
ENSDARG00000035163
ENSDARG00000035256
ENSDARG00000035322
ENSDARG00000035327
ENSDARG00000035388
ENSDARG00000035437
ENSDARG00000035438
ENSDARG00000035458
ENSDARG00000035629
ENSDARG00000035652
ENSDARG00000035663
ENSDARG00000035665
ENSDARG00000035791
ENSDARG00000035798
ENSDARG00000035810
ENSDARG00000035820
ENSDARG00000035832
ENSDARG00000035861
ENSDARG00000035944
ENSDARG00000035990
ENSDARG00000036017
ENSDARG00000036067
ENSDARG00000036068
ENSDARG00000036085
ENSDARG00000036102
ENSDARG00000036106
ENSDARG00000036135
ENSDARG00000036140
ENSDARG00000036186
ENSDARG00000036189
ENSDARG00000036222
ENSDARG00000036235
ENSDARG00000036364
ENSDARG00000036382
ENSDARG00000036428
ENSDARG00000036433
ENSDARG00000036451
ENSDARG00000036456
ENSDARG00000036572
ENSDARG00000036573
ENSDARG00000036588
ENSDARG00000036613
ENSDARG00000036695
ENSDARG00000036700
ENSDARG00000036767
ENSDARG00000036773
ENSDARG00000036830
ENSDARG00000036832
ENSDARG00000036833
ENSDARG00000036840
ENSDARG00000036894
ENSDARG00000036895
ENSDARG00000036940
ENSDARG00000036944
ENSDARG00000036968
ENSDARG00000037025
ENSDARG00000037057
ENSDARG00000037067
ENSDARG00000037094
ENSDARG00000037121
ENSDARG00000037145
ENSDARG00000037191
ENSDARG00000037256
ENSDARG00000037357
ENSDARG00000037390
ENSDARG00000037403
ENSDARG00000037421
ENSDARG00000037425
ENSDARG00000037487
ENSDARG00000037495
ENSDARG00000037533
ENSDARG00000037587
ENSDARG00000037790
ENSDARG00000037805
ENSDARG00000037832
ENSDARG00000037840
ENSDARG00000037843
ENSDARG00000037873
ENSDARG00000037874
ENSDARG00000037894
ENSDARG00000037910
ENSDARG00000037925
ENSDARG00000037941
ENSDARG00000037954
ENSDARG00000037963
ENSDARG00000038009
ENSDARG00000038018
ENSDARG00000038025
ENSDARG00000038076
ENSDARG00000038095
ENSDARG00000038107
ENSDARG00000038153
ENSDARG00000038154
ENSDARG00000038185
ENSDARG00000038198
ENSDARG00000038199
ENSDARG00000038213
ENSDARG00000038258
ENSDARG00000038283
ENSDARG00000038296
ENSDARG00000038321
ENSDARG00000038359
ENSDARG00000038366
ENSDARG00000038367
ENSDARG00000038369
ENSDARG00000038371
ENSDARG00000038378
ENSDARG00000038401
ENSDARG00000038405
ENSDARG00000038439
ENSDARG00000038458
ENSDARG00000038475
ENSDARG00000038508
ENSDARG00000038533
ENSDARG00000038574
ENSDARG00000038583
ENSDARG00000038666
ENSDARG00000038716
ENSDARG00000038742
ENSDARG00000038826
ENSDARG00000038835
ENSDARG00000038858
ENSDARG00000038891
ENSDARG00000039007
ENSDARG00000039016
ENSDARG00000039048
ENSDARG00000039063
ENSDARG00000039066
ENSDARG00000039100
ENSDARG00000039116
ENSDARG00000039131
ENSDARG00000039145
ENSDARG00000039216
ENSDARG00000039268
ENSDARG00000039269
ENSDARG00000039351
ENSDARG00000039384
ENSDARG00000039423
ENSDARG00000039442
ENSDARG00000039444
ENSDARG00000039492
ENSDARG00000039501
ENSDARG00000039502
ENSDARG00000039522
ENSDARG00000039579
ENSDARG00000039608
ENSDARG00000039626
ENSDARG00000039726
ENSDARG00000039730
ENSDARG00000039743
ENSDARG00000039747
ENSDARG00000039752
ENSDARG00000039778
ENSDARG00000039832
ENSDARG00000039863
ENSDARG00000039893
ENSDARG00000039926
ENSDARG00000039929
ENSDARG00000040013
ENSDARG00000040130
ENSDARG00000040133
ENSDARG00000040135
ENSDARG00000040177
ENSDARG00000040190
ENSDARG00000040252
ENSDARG00000040255
ENSDARG00000040278
ENSDARG00000040282
ENSDARG00000040290
ENSDARG00000040424
ENSDARG00000040426
ENSDARG00000040427
ENSDARG00000040439
ENSDARG00000040463
ENSDARG00000040465
ENSDARG00000040466
ENSDARG00000040479
ENSDARG00000040565
ENSDARG00000040582
ENSDARG00000040608
ENSDARG00000040623
ENSDARG00000040683
ENSDARG00000040684
ENSDARG00000040736
ENSDARG00000040738
ENSDARG00000040747
ENSDARG00000040781
ENSDARG00000040799
ENSDARG00000040839
ENSDARG00000040898
ENSDARG00000040923
ENSDARG00000040928
ENSDARG00000040930
ENSDARG00000041033
ENSDARG00000041060
ENSDARG00000041078
ENSDARG00000041083
ENSDARG00000041104
ENSDARG00000041115
ENSDARG00000041137
ENSDARG00000041173
ENSDARG00000041179
ENSDARG00000041339
ENSDARG00000041413
ENSDARG00000041433
ENSDARG00000041483
ENSDARG00000041492
ENSDARG00000041540
ENSDARG00000041566
ENSDARG00000041569
ENSDARG00000041595
ENSDARG00000041644
ENSDARG00000041645
ENSDARG00000041685
ENSDARG00000041691
ENSDARG00000041735
ENSDARG00000041787
ENSDARG00000041797
ENSDARG00000041848
ENSDARG00000041919
ENSDARG00000041960
ENSDARG00000042010
ENSDARG00000042018
ENSDARG00000042107
ENSDARG00000042112
ENSDARG00000042133
ENSDARG00000042189
ENSDARG00000042293
ENSDARG00000042336
ENSDARG00000042357
ENSDARG00000042410
ENSDARG00000042456
ENSDARG00000042529
ENSDARG00000042535
ENSDARG00000042562
ENSDARG00000042613
ENSDARG00000042620
ENSDARG00000042656
ENSDARG00000042667
ENSDARG00000042712
ENSDARG00000042714
ENSDARG00000042824
ENSDARG00000042908
ENSDARG00000042920
ENSDARG00000042931
ENSDARG00000042934
ENSDARG00000042939
ENSDARG00000042953
ENSDARG00000042956
ENSDARG00000042965
ENSDARG00000042967
ENSDARG00000042978
ENSDARG00000042980
ENSDARG00000042982
ENSDARG00000042988
ENSDARG00000042993
ENSDARG00000043037
ENSDARG00000043093
ENSDARG00000043102
ENSDARG00000043131
ENSDARG00000043135
ENSDARG00000043168
ENSDARG00000043171
ENSDARG00000043173
ENSDARG00000043175
ENSDARG00000043280
ENSDARG00000043303
ENSDARG00000043342
ENSDARG00000043396
ENSDARG00000043457
ENSDARG00000043460
ENSDARG00000043475
ENSDARG00000043518
ENSDARG00000043569
ENSDARG00000043587
ENSDARG00000043719
ENSDARG00000043722
ENSDARG00000043729
ENSDARG00000043770
ENSDARG00000043814
ENSDARG00000043818
ENSDARG00000043820
ENSDARG00000043899
ENSDARG00000043902
ENSDARG00000043997
ENSDARG00000044009
ENSDARG00000044010
ENSDARG00000044015
ENSDARG00000044044
ENSDARG00000044084
ENSDARG00000044086
ENSDARG00000044096
ENSDARG00000044098
ENSDARG00000044199
ENSDARG00000044202
ENSDARG00000044204
ENSDARG00000044276
ENSDARG00000044280
ENSDARG00000044295
ENSDARG00000044329
ENSDARG00000044334
ENSDARG00000044395
ENSDARG00000044441
ENSDARG00000044462
ENSDARG00000044526
ENSDARG00000044528
ENSDARG00000044534
ENSDARG00000044551
ENSDARG00000044566
ENSDARG00000044615
ENSDARG00000044629
ENSDARG00000044684
ENSDARG00000044795
ENSDARG00000044804
ENSDARG00000044808
ENSDARG00000044862
ENSDARG00000044875
ENSDARG00000044935
ENSDARG00000044975
ENSDARG00000044976
ENSDARG00000045016
ENSDARG00000045033
ENSDARG00000045096
ENSDARG00000045141
ENSDARG00000045164
ENSDARG00000045180
ENSDARG00000045190
ENSDARG00000045205
ENSDARG00000045242
ENSDARG00000045261
ENSDARG00000045367
ENSDARG00000045381
ENSDARG00000045391
ENSDARG00000045408
ENSDARG00000045414
ENSDARG00000045442
ENSDARG00000045592
ENSDARG00000045627
ENSDARG00000045638
ENSDARG00000045737
ENSDARG00000045808
ENSDARG00000045832
ENSDARG00000045889
ENSDARG00000045929
ENSDARG00000045979
ENSDARG00000046014
ENSDARG00000046021
ENSDARG00000046091
ENSDARG00000046142
ENSDARG00000051729
ENSDARG00000051730
ENSDARG00000051827
ENSDARG00000051876
ENSDARG00000051908
ENSDARG00000051983
ENSDARG00000052012
ENSDARG00000052016
ENSDARG00000052035
ENSDARG00000052039
ENSDARG00000052057
ENSDARG00000052082
ENSDARG00000052099
ENSDARG00000052115
ENSDARG00000052122
ENSDARG00000052138
ENSDARG00000052176
ENSDARG00000052207
ENSDARG00000052289
ENSDARG00000052322
ENSDARG00000052329
ENSDARG00000052350
ENSDARG00000052361
ENSDARG00000052447
ENSDARG00000052515
ENSDARG00000052517
ENSDARG00000052528
ENSDARG00000052578
ENSDARG00000052591
ENSDARG00000052594
ENSDARG00000052615
ENSDARG00000052633
ENSDARG00000052643
ENSDARG00000052661
ENSDARG00000052674
ENSDARG00000052688
ENSDARG00000052690
ENSDARG00000052772
ENSDARG00000052775
ENSDARG00000052776
ENSDARG00000052782
ENSDARG00000052896
ENSDARG00000052905
ENSDARG00000052982
ENSDARG00000052994
ENSDARG00000053049
ENSDARG00000053058
ENSDARG00000053068
ENSDARG00000053207
ENSDARG00000053222
ENSDARG00000053225
ENSDARG00000053227
ENSDARG00000053293
ENSDARG00000053315
ENSDARG00000053331
ENSDARG00000053424
ENSDARG00000053460
ENSDARG00000053475
ENSDARG00000053480
ENSDARG00000053485
ENSDARG00000053487
ENSDARG00000053500
ENSDARG00000053502
ENSDARG00000053510
ENSDARG00000053526
ENSDARG00000053528
ENSDARG00000053620
ENSDARG00000053673
ENSDARG00000053761
ENSDARG00000053774
ENSDARG00000053803
ENSDARG00000053820
ENSDARG00000053853
ENSDARG00000053858
ENSDARG00000053862
ENSDARG00000053929
ENSDARG00000053943
ENSDARG00000053961
ENSDARG00000054058
ENSDARG00000054085
ENSDARG00000054099
ENSDARG00000054170
ENSDARG00000054184
ENSDARG00000054239
ENSDARG00000054271
ENSDARG00000054300
ENSDARG00000054319
ENSDARG00000054343
ENSDARG00000054510
ENSDARG00000054515
ENSDARG00000054534
ENSDARG00000054543
ENSDARG00000054560
ENSDARG00000054588
ENSDARG00000054609
ENSDARG00000054641
ENSDARG00000054817
ENSDARG00000054836
ENSDARG00000054848
ENSDARG00000054890
ENSDARG00000054894
ENSDARG00000054916
ENSDARG00000054942
ENSDARG00000054968
ENSDARG00000055014
ENSDARG00000055101
ENSDARG00000055118
ENSDARG00000055159
ENSDARG00000055177
ENSDARG00000055185
ENSDARG00000055186
ENSDARG00000055192
ENSDARG00000055223
ENSDARG00000055240
ENSDARG00000055331
ENSDARG00000055385
ENSDARG00000055424
ENSDARG00000055431
ENSDARG00000055437
ENSDARG00000055539
ENSDARG00000055595
ENSDARG00000055638
ENSDARG00000055642
ENSDARG00000055644
ENSDARG00000055656
ENSDARG00000055723
ENSDARG00000055728
ENSDARG00000055751
ENSDARG00000055752
ENSDARG00000055876
ENSDARG00000055897
ENSDARG00000055955
ENSDARG00000055974
ENSDARG00000056018
ENSDARG00000056036
ENSDARG00000056037
ENSDARG00000056084
ENSDARG00000056087
ENSDARG00000056144
ENSDARG00000056166
ENSDARG00000056178
ENSDARG00000056209
ENSDARG00000056214
ENSDARG00000056247
ENSDARG00000056266
ENSDARG00000056314
ENSDARG00000056330
ENSDARG00000056477
ENSDARG00000056498
ENSDARG00000056511
ENSDARG00000056566
ENSDARG00000056572
ENSDARG00000056630
ENSDARG00000056643
ENSDARG00000056654
ENSDARG00000056719
ENSDARG00000056726
ENSDARG00000056729
ENSDARG00000056744
ENSDARG00000056762
ENSDARG00000056765
ENSDARG00000056781
ENSDARG00000056791
ENSDARG00000056795
ENSDARG00000056806
ENSDARG00000056831
ENSDARG00000056835
ENSDARG00000056875
ENSDARG00000056876
ENSDARG00000056885
ENSDARG00000056894
ENSDARG00000056909
ENSDARG00000056915
ENSDARG00000057000
ENSDARG00000057004
ENSDARG00000057032
ENSDARG00000057035
ENSDARG00000057040
ENSDARG00000057064
ENSDARG00000057113
ENSDARG00000057218
ENSDARG00000057231
ENSDARG00000057262
ENSDARG00000057263
ENSDARG00000057368
ENSDARG00000057408
ENSDARG00000057415
ENSDARG00000057417
ENSDARG00000057429
ENSDARG00000057536
ENSDARG00000057612
ENSDARG00000057661
ENSDARG00000057665
ENSDARG00000057669
ENSDARG00000057706
ENSDARG00000057787
ENSDARG00000057881
ENSDARG00000057903
ENSDARG00000057992
ENSDARG00000058005
ENSDARG00000058021
ENSDARG00000058028
ENSDARG00000058100
ENSDARG00000058108
ENSDARG00000058148
ENSDARG00000058158
ENSDARG00000058218
ENSDARG00000058222
ENSDARG00000058327
ENSDARG00000058332
ENSDARG00000058389
ENSDARG00000058393
ENSDARG00000058413
ENSDARG00000058462
ENSDARG00000058492
ENSDARG00000058537
ENSDARG00000058570
ENSDARG00000058603
ENSDARG00000058606
ENSDARG00000058678
ENSDARG00000058736
ENSDARG00000058799
ENSDARG00000058803
ENSDARG00000058841
ENSDARG00000058845
ENSDARG00000058873
ENSDARG00000058891
ENSDARG00000058944
ENSDARG00000059000
ENSDARG00000059008
ENSDARG00000059054
ENSDARG00000059061
ENSDARG00000059125
ENSDARG00000059163
ENSDARG00000059166
ENSDARG00000059235
ENSDARG00000059238
ENSDARG00000059259
ENSDARG00000059294
ENSDARG00000059305
ENSDARG00000059342
ENSDARG00000059365
ENSDARG00000059387
ENSDARG00000059391
ENSDARG00000059399
ENSDARG00000059574
ENSDARG00000059610
ENSDARG00000059671
ENSDARG00000059678
ENSDARG00000059679
ENSDARG00000059692
ENSDARG00000059700
ENSDARG00000059752
ENSDARG00000059763
ENSDARG00000059805
ENSDARG00000059815
ENSDARG00000059818
ENSDARG00000059826
ENSDARG00000059836
ENSDARG00000059923
ENSDARG00000059956
ENSDARG00000059978
ENSDARG00000060017
ENSDARG00000060051
ENSDARG00000060094
ENSDARG00000060124
ENSDARG00000060265
ENSDARG00000060280
ENSDARG00000060285
ENSDARG00000060303
ENSDARG00000060304
ENSDARG00000060338
ENSDARG00000060350
ENSDARG00000060360
ENSDARG00000060410
ENSDARG00000060439
ENSDARG00000060456
ENSDARG00000060460
ENSDARG00000060541
ENSDARG00000060578
ENSDARG00000060622
ENSDARG00000060634
ENSDARG00000060668
ENSDARG00000060671
ENSDARG00000060711
ENSDARG00000060715
ENSDARG00000060756
ENSDARG00000060846
ENSDARG00000060879
ENSDARG00000060887
ENSDARG00000060889
ENSDARG00000060907
ENSDARG00000060976
ENSDARG00000060981
ENSDARG00000061010
ENSDARG00000061096
ENSDARG00000061149
ENSDARG00000061242
ENSDARG00000061249
ENSDARG00000061355
ENSDARG00000061365
ENSDARG00000061439
ENSDARG00000061496
ENSDARG00000061585
ENSDARG00000061717
ENSDARG00000061762
ENSDARG00000061791
ENSDARG00000061796
ENSDARG00000061797
ENSDARG00000061827
ENSDARG00000061858
ENSDARG00000061896
ENSDARG00000061920
ENSDARG00000061945
ENSDARG00000061990
ENSDARG00000061994
ENSDARG00000062003
ENSDARG00000062077
ENSDARG00000062084
ENSDARG00000062087
ENSDARG00000062096
ENSDARG00000062129
ENSDARG00000062132
ENSDARG00000062134
ENSDARG00000062156
ENSDARG00000062157
ENSDARG00000062182
ENSDARG00000062263
ENSDARG00000062304
ENSDARG00000062315
ENSDARG00000062319
ENSDARG00000062350
ENSDARG00000062359
ENSDARG00000062380
ENSDARG00000062400
ENSDARG00000062451
ENSDARG00000062487
ENSDARG00000062537
ENSDARG00000062549
ENSDARG00000062606
ENSDARG00000062608
ENSDARG00000062618
ENSDARG00000062662
ENSDARG00000062711
ENSDARG00000062725
ENSDARG00000062756
ENSDARG00000062830
ENSDARG00000062839
ENSDARG00000062873
ENSDARG00000062943
ENSDARG00000062957
ENSDARG00000062998
ENSDARG00000063014
ENSDARG00000063026
ENSDARG00000063059
ENSDARG00000063078
ENSDARG00000063223
ENSDARG00000063347
ENSDARG00000063383
ENSDARG00000063430
ENSDARG00000063452
ENSDARG00000063456
ENSDARG00000063475
ENSDARG00000063519
ENSDARG00000063540
ENSDARG00000063555
ENSDARG00000063604
ENSDARG00000063625
ENSDARG00000063626
ENSDARG00000063635
ENSDARG00000067566
ENSDARG00000067567
ENSDARG00000067570
ENSDARG00000067665
ENSDARG00000067691
ENSDARG00000067701
ENSDARG00000067806
ENSDARG00000067872
ENSDARG00000067964
ENSDARG00000067990
ENSDARG00000067992
ENSDARG00000067995
ENSDARG00000067996
ENSDARG00000067997
ENSDARG00000068030
ENSDARG00000068088
ENSDARG00000068126
ENSDARG00000068137
ENSDARG00000068181
ENSDARG00000068194
ENSDARG00000068215
ENSDARG00000068220
ENSDARG00000068232
ENSDARG00000068233
ENSDARG00000068242
ENSDARG00000068257
ENSDARG00000068274
ENSDARG00000068283
ENSDARG00000068290
ENSDARG00000068374
ENSDARG00000068380
ENSDARG00000068387
ENSDARG00000068431
ENSDARG00000068434
ENSDARG00000068477
ENSDARG00000068493
ENSDARG00000068515
ENSDARG00000068539
ENSDARG00000068586
ENSDARG00000068621
ENSDARG00000068637
ENSDARG00000068657
ENSDARG00000068667
ENSDARG00000068680
ENSDARG00000068706
ENSDARG00000068738
ENSDARG00000068850
ENSDARG00000068858
ENSDARG00000068889
ENSDARG00000068963
ENSDARG00000068966
ENSDARG00000068969
ENSDARG00000068991
ENSDARG00000069017
ENSDARG00000069018
ENSDARG00000069038
ENSDARG00000069042
ENSDARG00000069089
ENSDARG00000069095
ENSDARG00000069100
ENSDARG00000069128
ENSDARG00000069130
ENSDARG00000069135
ENSDARG00000069186
ENSDARG00000069223
ENSDARG00000069253
ENSDARG00000069264
ENSDARG00000069285
ENSDARG00000069293
ENSDARG00000069296
ENSDARG00000069336
ENSDARG00000069337
ENSDARG00000069343
ENSDARG00000069346
ENSDARG00000069361
ENSDARG00000069377
ENSDARG00000069381
ENSDARG00000069407
ENSDARG00000069464
ENSDARG00000069471
ENSDARG00000069522
ENSDARG00000069540
ENSDARG00000069630
ENSDARG00000069632
ENSDARG00000069699
ENSDARG00000069762
ENSDARG00000069765
ENSDARG00000069792
ENSDARG00000069801
ENSDARG00000069804
ENSDARG00000069817
ENSDARG00000069820
ENSDARG00000069826
ENSDARG00000069827
ENSDARG00000069830
ENSDARG00000069831
ENSDARG00000069843
ENSDARG00000069942
ENSDARG00000069951
ENSDARG00000069978
ENSDARG00000069983
ENSDARG00000069988
ENSDARG00000069991
ENSDARG00000069995
ENSDARG00000070003
ENSDARG00000070005
ENSDARG00000070017
ENSDARG00000070021
ENSDARG00000070037
ENSDARG00000070038
ENSDARG00000070043
ENSDARG00000070062
ENSDARG00000070078
ENSDARG00000070140
ENSDARG00000070170
ENSDARG00000070212
ENSDARG00000070222
ENSDARG00000070229
ENSDARG00000070331
ENSDARG00000070367
ENSDARG00000070393
ENSDARG00000070395
ENSDARG00000070396
ENSDARG00000070401
ENSDARG00000070413
ENSDARG00000070420
ENSDARG00000070426
ENSDARG00000070439
ENSDARG00000070446
ENSDARG00000070448
ENSDARG00000070449
ENSDARG00000070453
ENSDARG00000070456
ENSDARG00000070460
ENSDARG00000070467
ENSDARG00000070473
ENSDARG00000070478
ENSDARG00000070484
ENSDARG00000070511
ENSDARG00000070524
ENSDARG00000070529
ENSDARG00000070530
ENSDARG00000070558
ENSDARG00000070584
ENSDARG00000070586
ENSDARG00000070597
ENSDARG00000070624
ENSDARG00000070652
ENSDARG00000070666
ENSDARG00000070672
ENSDARG00000070689
ENSDARG00000070710
ENSDARG00000070722
ENSDARG00000070724
ENSDARG00000070770
ENSDARG00000070775
ENSDARG00000070780
ENSDARG00000070801
ENSDARG00000070807
ENSDARG00000070810
ENSDARG00000070822
ENSDARG00000070827
ENSDARG00000070873
ENSDARG00000070931
ENSDARG00000070945
ENSDARG00000070948
ENSDARG00000070956
ENSDARG00000070960
ENSDARG00000070972
ENSDARG00000070996
ENSDARG00000071007
ENSDARG00000071017
ENSDARG00000071021
ENSDARG00000071024
ENSDARG00000071074
ENSDARG00000071076
ENSDARG00000071099
ENSDARG00000071139
ENSDARG00000071143
ENSDARG00000071173
ENSDARG00000071216
ENSDARG00000071223
ENSDARG00000071237
ENSDARG00000071238
ENSDARG00000071251
ENSDARG00000071304
ENSDARG00000071306
ENSDARG00000071326
ENSDARG00000071331
ENSDARG00000071349
ENSDARG00000071355
ENSDARG00000071374
ENSDARG00000071388
ENSDARG00000071389
ENSDARG00000071414
ENSDARG00000071419
ENSDARG00000071429
ENSDARG00000071430
ENSDARG00000071433
ENSDARG00000071435
ENSDARG00000071437
ENSDARG00000071454
ENSDARG00000071460
ENSDARG00000071462
ENSDARG00000071463
ENSDARG00000071495
ENSDARG00000071509
ENSDARG00000071511
ENSDARG00000071548
ENSDARG00000071551
ENSDARG00000071552
ENSDARG00000071558
ENSDARG00000071565
ENSDARG00000071578
ENSDARG00000071588
ENSDARG00000071592
ENSDARG00000071626
ENSDARG00000071667
ENSDARG00000071673
ENSDARG00000071675
ENSDARG00000071678
ENSDARG00000071679
ENSDARG00000071682
ENSDARG00000071700
ENSDARG00000071703
ENSDARG00000071709
ENSDARG00000071751
ENSDARG00000071816
ENSDARG00000073742
ENSDARG00000073747
ENSDARG00000073750
ENSDARG00000073755
ENSDARG00000073764
ENSDARG00000073775
ENSDARG00000073784
ENSDARG00000073786
ENSDARG00000073798
ENSDARG00000073824
ENSDARG00000073874
ENSDARG00000073876
ENSDARG00000073896
ENSDARG00000073907
ENSDARG00000073936
ENSDARG00000073978
ENSDARG00000074007
ENSDARG00000074029
ENSDARG00000074075
ENSDARG00000074079
ENSDARG00000074084
ENSDARG00000074093
ENSDARG00000074118
ENSDARG00000074119
ENSDARG00000074120
ENSDARG00000074145
ENSDARG00000074148
ENSDARG00000074151
ENSDARG00000074186
ENSDARG00000074191
ENSDARG00000074194
ENSDARG00000074210
ENSDARG00000074222
ENSDARG00000074233
ENSDARG00000074235
ENSDARG00000074242
ENSDARG00000074246
ENSDARG00000074285
ENSDARG00000074297
ENSDARG00000074320
ENSDARG00000074345
ENSDARG00000074348
ENSDARG00000074361
ENSDARG00000074378
ENSDARG00000074425
ENSDARG00000074439
ENSDARG00000074457
ENSDARG00000074476
ENSDARG00000074488
ENSDARG00000074507
ENSDARG00000074561
ENSDARG00000074570
ENSDARG00000074579
ENSDARG00000074580
ENSDARG00000074585
ENSDARG00000074601
ENSDARG00000074614
ENSDARG00000074635
ENSDARG00000074652
ENSDARG00000074655
ENSDARG00000074660
ENSDARG00000074683
ENSDARG00000074698
ENSDARG00000074712
ENSDARG00000074724
ENSDARG00000074752
ENSDARG00000074758
ENSDARG00000074768
ENSDARG00000074771
ENSDARG00000074782
ENSDARG00000074813
ENSDARG00000074819
ENSDARG00000074833
ENSDARG00000074837
ENSDARG00000074839
ENSDARG00000074845
ENSDARG00000074852
ENSDARG00000074863
ENSDARG00000074869
ENSDARG00000074879
ENSDARG00000074886
ENSDARG00000074891
ENSDARG00000074925
ENSDARG00000074947
ENSDARG00000074971
ENSDARG00000074992
ENSDARG00000074997
ENSDARG00000075015
ENSDARG00000075017
ENSDARG00000075029
ENSDARG00000075048
ENSDARG00000075053
ENSDARG00000075058
ENSDARG00000075088
ENSDARG00000075115
ENSDARG00000075118
ENSDARG00000075132
ENSDARG00000075140
ENSDARG00000075141
ENSDARG00000075147
ENSDARG00000075151
ENSDARG00000075157
ENSDARG00000075159
ENSDARG00000075168
ENSDARG00000075209
ENSDARG00000075231
ENSDARG00000075270
ENSDARG00000075282
ENSDARG00000075299
ENSDARG00000075310
ENSDARG00000075328
ENSDARG00000075355
ENSDARG00000075376
ENSDARG00000075384
ENSDARG00000075395
ENSDARG00000075421
ENSDARG00000075425
ENSDARG00000075428
ENSDARG00000075433
ENSDARG00000075454
ENSDARG00000075455
ENSDARG00000075456
ENSDARG00000075460
ENSDARG00000075513
ENSDARG00000075608
ENSDARG00000075622
ENSDARG00000075659
ENSDARG00000075666
ENSDARG00000075697
ENSDARG00000075757
ENSDARG00000075760
ENSDARG00000075766
ENSDARG00000075779
ENSDARG00000075794
ENSDARG00000075800
ENSDARG00000075833
ENSDARG00000075891
ENSDARG00000075920
ENSDARG00000075929
ENSDARG00000075947
ENSDARG00000075951
ENSDARG00000075958
ENSDARG00000075974
ENSDARG00000075993
ENSDARG00000076010
ENSDARG00000076011
ENSDARG00000076022
ENSDARG00000076043
ENSDARG00000076056
ENSDARG00000076069
ENSDARG00000076081
ENSDARG00000076094
ENSDARG00000076096
ENSDARG00000076126
ENSDARG00000076141
ENSDARG00000076142
ENSDARG00000076170
ENSDARG00000076178
ENSDARG00000076181
ENSDARG00000076215
ENSDARG00000076218
ENSDARG00000076221
ENSDARG00000076241
ENSDARG00000076244
ENSDARG00000076251
ENSDARG00000076253
ENSDARG00000076265
ENSDARG00000076300
ENSDARG00000076306
ENSDARG00000076339
ENSDARG00000076356
ENSDARG00000076361
ENSDARG00000076386
ENSDARG00000076397
ENSDARG00000076406
ENSDARG00000076414
ENSDARG00000076438
ENSDARG00000076448
ENSDARG00000076487
ENSDARG00000076500
ENSDARG00000076541
ENSDARG00000076563
ENSDARG00000076572
ENSDARG00000076580
ENSDARG00000076601
ENSDARG00000076607
ENSDARG00000076656
ENSDARG00000076691
ENSDARG00000076693
ENSDARG00000076698
ENSDARG00000076706
ENSDARG00000076713
ENSDARG00000076717
ENSDARG00000076719
ENSDARG00000076721
ENSDARG00000076744
ENSDARG00000076763
ENSDARG00000076779
ENSDARG00000076790
ENSDARG00000076796
ENSDARG00000076800
ENSDARG00000076811
ENSDARG00000076820
ENSDARG00000076833
ENSDARG00000076850
ENSDARG00000076852
ENSDARG00000076872
ENSDARG00000076874
ENSDARG00000076890
ENSDARG00000076892
ENSDARG00000076927
ENSDARG00000076958
ENSDARG00000076972
ENSDARG00000076973
ENSDARG00000076978
ENSDARG00000076981
ENSDARG00000076983
ENSDARG00000076998
ENSDARG00000077004
ENSDARG00000077007
ENSDARG00000077018
ENSDARG00000077021
ENSDARG00000077045
ENSDARG00000077058
ENSDARG00000077083
ENSDARG00000077087
ENSDARG00000077096
ENSDARG00000077130
ENSDARG00000077138
ENSDARG00000077145
ENSDARG00000077167
ENSDARG00000077187
ENSDARG00000077188
ENSDARG00000077192
ENSDARG00000077201
ENSDARG00000077217
ENSDARG00000077225
ENSDARG00000077245
ENSDARG00000077257
ENSDARG00000077296
ENSDARG00000077297
ENSDARG00000077299
ENSDARG00000077301
ENSDARG00000077303
ENSDARG00000077309
ENSDARG00000077327
ENSDARG00000077360
ENSDARG00000077372
ENSDARG00000077389
ENSDARG00000077402
ENSDARG00000077407
ENSDARG00000077481
ENSDARG00000077499
ENSDARG00000077504
ENSDARG00000077505
ENSDARG00000077572
ENSDARG00000077573
ENSDARG00000077575
ENSDARG00000077608
ENSDARG00000077625
ENSDARG00000077633
ENSDARG00000077637
ENSDARG00000077652
ENSDARG00000077673
ENSDARG00000077688
ENSDARG00000077691
ENSDARG00000077694
ENSDARG00000077708
ENSDARG00000077709
ENSDARG00000077741
ENSDARG00000077749
ENSDARG00000077755
ENSDARG00000077785
ENSDARG00000077799
ENSDARG00000077846
ENSDARG00000077858
ENSDARG00000077868
ENSDARG00000077869
ENSDARG00000077872
ENSDARG00000077873
ENSDARG00000077880
ENSDARG00000077882
ENSDARG00000077891
ENSDARG00000077903
ENSDARG00000077910
ENSDARG00000077940
ENSDARG00000077945
ENSDARG00000077960
ENSDARG00000077967
ENSDARG00000077968
ENSDARG00000078003
ENSDARG00000078036
ENSDARG00000078045
ENSDARG00000078056
ENSDARG00000078057
ENSDARG00000078080
ENSDARG00000078084
ENSDARG00000078099
ENSDARG00000078106
ENSDARG00000078114
ENSDARG00000078130
ENSDARG00000078134
ENSDARG00000078159
ENSDARG00000078169
ENSDARG00000078177
ENSDARG00000078189
ENSDARG00000078193
ENSDARG00000078195
ENSDARG00000078196
ENSDARG00000078210
ENSDARG00000078241
ENSDARG00000078247
ENSDARG00000078250
ENSDARG00000078262
ENSDARG00000078342
ENSDARG00000078350
ENSDARG00000078356
ENSDARG00000078359
ENSDARG00000078384
ENSDARG00000078411
ENSDARG00000078423
ENSDARG00000078425
ENSDARG00000078432
ENSDARG00000078438
ENSDARG00000078455
ENSDARG00000078458
ENSDARG00000078461
ENSDARG00000078462
ENSDARG00000078522
ENSDARG00000078548
ENSDARG00000078551
ENSDARG00000078579
ENSDARG00000078609
ENSDARG00000078619
ENSDARG00000078622
ENSDARG00000078624
ENSDARG00000078630
ENSDARG00000078645
ENSDARG00000078659
ENSDARG00000078671
ENSDARG00000078736
ENSDARG00000078757
ENSDARG00000078770
ENSDARG00000078787
ENSDARG00000078844
ENSDARG00000078876
ENSDARG00000078877
ENSDARG00000078895
ENSDARG00000078912
ENSDARG00000078945
ENSDARG00000079003
ENSDARG00000079019
ENSDARG00000079030
ENSDARG00000079043
ENSDARG00000079060
ENSDARG00000079066
ENSDARG00000079074
ENSDARG00000079079
ENSDARG00000079092
ENSDARG00000079098
ENSDARG00000079111
ENSDARG00000079150
ENSDARG00000079155
ENSDARG00000079166
ENSDARG00000079183
ENSDARG00000079191
ENSDARG00000079216
ENSDARG00000079226
ENSDARG00000079230
ENSDARG00000079235
ENSDARG00000079245
ENSDARG00000079249
ENSDARG00000079259
ENSDARG00000079266
ENSDARG00000079274
ENSDARG00000079277
ENSDARG00000079285
ENSDARG00000079307
ENSDARG00000079323
ENSDARG00000079347
ENSDARG00000079361
ENSDARG00000079395
ENSDARG00000079413
ENSDARG00000079429
ENSDARG00000079443
ENSDARG00000079472
ENSDARG00000079483
ENSDARG00000079484
ENSDARG00000079520
ENSDARG00000079532
ENSDARG00000079543
ENSDARG00000079544
ENSDARG00000079553
ENSDARG00000079560
ENSDARG00000079569
ENSDARG00000079586
ENSDARG00000079589
ENSDARG00000079602
ENSDARG00000079614
ENSDARG00000079617
ENSDARG00000079647
ENSDARG00000079736
ENSDARG00000079777
ENSDARG00000079805
ENSDARG00000079846
ENSDARG00000079854
ENSDARG00000079872
ENSDARG00000079901
ENSDARG00000079917
ENSDARG00000079922
ENSDARG00000079924
ENSDARG00000079926
ENSDARG00000079938
ENSDARG00000079980
ENSDARG00000080001
ENSDARG00000080131
ENSDARG00000080158
ENSDARG00000080207
ENSDARG00000080268
ENSDARG00000080351
ENSDARG00000080422
ENSDARG00000080450
ENSDARG00000080523
ENSDARG00000080532
ENSDARG00000080533
ENSDARG00000080636
ENSDARG00000080823
ENSDARG00000080855
ENSDARG00000081030
ENSDARG00000081050
ENSDARG00000081109
ENSDARG00000081115
ENSDARG00000081450
ENSDARG00000081568
ENSDARG00000081580
ENSDARG00000081621
ENSDARG00000081654
ENSDARG00000081661
ENSDARG00000081702
ENSDARG00000081849
ENSDARG00000081856
ENSDARG00000081875
ENSDARG00000081887
ENSDARG00000081926
ENSDARG00000081943
ENSDARG00000082008
ENSDARG00000082020
ENSDARG00000082105
ENSDARG00000082158
ENSDARG00000082187
ENSDARG00000082213
ENSDARG00000082219
ENSDARG00000082242
ENSDARG00000082396
ENSDARG00000082419
ENSDARG00000082423
ENSDARG00000082511
ENSDARG00000082611
ENSDARG00000082739
ENSDARG00000082789
ENSDARG00000082793
ENSDARG00000082811
ENSDARG00000082891
ENSDARG00000082928
ENSDARG00000082960
ENSDARG00000083039
ENSDARG00000083108
ENSDARG00000083378
ENSDARG00000083400
ENSDARG00000083504
ENSDARG00000083911
ENSDARG00000084186
ENSDARG00000084532
ENSDARG00000084533
ENSDARG00000084670
ENSDARG00000084995
ENSDARG00000085267
ENSDARG00000085301
ENSDARG00000085358
ENSDARG00000085563
ENSDARG00000085623
ENSDARG00000085713
ENSDARG00000086095
ENSDARG00000086098
ENSDARG00000086099
[truncated: 905 more rows]
