# Supplementary material for: Deep mRNA Sequencing Analysis to Capture the Transcriptome Landscape of Zebrafish Embryos and Larvae
Source: PLoS One. 2013 May 20;8(5):e64058. doi: 10.1371/journal.pone.0064058 (PMC3659048; doi:10.1371/journal.pone.0064058)
Supplement: Table S6 — GO terms of the molecular function (MF) catergory that are enriched among genes preferentially expressed in one developmental stage. (XLS) [file pone.0064058.s015.xls]

## Sheet: 15-somite
GO ID	Term	Annotated	Observed	Expected	Fisher
GO:0043565	sequence-specific DNA binding	701	16	4.44	9.1e-06
GO:0003700	sequence-specific DNA binding transcription factor activity	760	16	4.82	2.5e-05
GO:0003810	protein-glutamine gamma-glutamyltransferase activity	13	3	0.08	6.8e-05
GO:0004623	phospholipase A2 activity	9	2	0.06	0.0014
GO:0004666	prostaglandin-endoperoxide synthase activity	1	1	0.01	0.0063
GO:0030235	nitric-oxide synthase regulator activity	1	1	0.01	0.0063
GO:0004751	ribose-5-phosphate isomerase activity	1	1	0.01	0.0063
GO:0004641	phosphoribosylformylglycinamidine cyclo-ligase activity	1	1	0.01	0.0063
GO:0009922	fatty acid elongase activity	1	1	0.01	0.0063
GO:0004637	phosphoribosylamine-glycine ligase activity	1	1	0.01	0.0063
GO:0005509	calcium ion binding	739	11	4.68	0.0073
GO:0031418	L-ascorbic acid binding	23	2	0.15	0.0092
GO:0047192	1-alkylglycerophosphocholine O-acetyltransferase activity	2	1	0.01	0.0126
GO:0008475	procollagen-lysine 5-dioxygenase activity	3	1	0.02	0.0189
GO:0004962	endothelin receptor activity	3	1	0.02	0.0189
GO:0008233	peptidase activity	640	6	4.06	0.0206
GO:0005507	copper ion binding	36	2	0.23	0.0218
GO:0008191	metalloendopeptidase inhibitor activity	4	1	0.03	0.0251
GO:0008083	growth factor activity	108	3	0.68	0.0314
GO:0005110	frizzled-2 binding	6	1	0.04	0.0374
GO:0003730	mRNA 3'-UTR binding	6	1	0.04	0.0374
GO:0005523	tropomyosin binding	7	1	0.04	0.0435
GO:0016742	hydroxymethyl-, formyl- and related transferase activity	7	1	0.04	0.0435
GO:0000036	acyl carrier activity	8	1	0.05	0.0496
GO:0055077	gap junction hemi-channel activity	8	1	0.05	0.0496
GO:0015238	drug transmembrane transporter activity	8	1	0.05	0.0496

## Sheet: 1-week
GO ID	Term	Annotated	Observed	Expected	Fisher
GO:0020037	heme binding	148	56	16.22	9.2e-18
GO:0009055	electron carrier activity	172	54	18.85	3.1e-13
GO:0016705	oxidoreductase activity, acting on paired donors, with incorporation or reduction of molecular oxyge...	174	60	19.07	2.1e-12
GO:0004497	monooxygenase activity	113	47	12.39	7.6e-11
GO:0004252	serine-type endopeptidase activity	207	55	22.69	2.7e-10
GO:0003774	motor activity	162	34	17.76	3.6e-09
GO:0016712	oxidoreductase activity, acting on paired donors, with incorporation or reduction of molecular oxyge...	23	13	2.52	1.3e-07
GO:0008199	ferric iron binding	17	11	1.86	1.8e-07
GO:0004866	endopeptidase inhibitor activity	104	31	11.4	6e-06
GO:0005044	scavenger receptor activity	53	18	5.81	7.2e-06
GO:0016491	oxidoreductase activity	785	173	86.05	1.2e-05
GO:0005215	transporter activity	1123	180	123.1	1.6e-05
GO:0009881	photoreceptor activity	21	10	2.3	2.8e-05
GO:0030246	carbohydrate binding	206	42	22.58	5.3e-05
GO:0016758	transferase activity, transferring hexosyl groups	188	33	20.61	8.3e-05
GO:0030170	pyridoxal phosphate binding	57	17	6.25	8.5e-05
GO:0015204	urea transmembrane transporter activity	9	6	0.99	0.00011
GO:0004114	3',5'-cyclic-nucleotide phosphodiesterase activity	34	12	3.73	0.00016
GO:0008237	metallopeptidase activity	177	27	19.4	0.00036
GO:0022857	transmembrane transporter activity	920	145	100.85	0.00038
GO:0008009	chemokine activity	43	13	4.71	0.00049
GO:0005179	hormone activity	84	22	9.21	0.00051
GO:0004703	G-protein coupled receptor kinase activity	8	5	0.88	0.00066
GO:0005507	copper ion binding	36	11	3.95	0.00119
GO:0030250	guanylate cyclase activator activity	5	5	0.55	0.00131
GO:0004053	arginase activity	3	3	0.33	0.00132
GO:0008241	peptidyl-dipeptidase activity	3	3	0.33	0.00132
GO:0008131	primary amine oxidase activity	3	3	0.33	0.00132
GO:0005242	inward rectifier potassium channel activity	13	6	1.43	0.00149
GO:0004867	serine-type endopeptidase inhibitor activity	54	14	5.92	0.00162
GO:0005506	iron ion binding	240	85	26.31	0.00176
GO:0015168	glycerol transmembrane transporter activity	6	4	0.66	0.0018
GO:0016641	oxidoreductase activity, acting on the CH-NH2 group of donors, oxygen as acceptor	21	10	2.3	0.00199
GO:0005372	water transmembrane transporter activity	15	6	1.64	0.00359
GO:0004104	cholinesterase activity	4	3	0.44	0.00483
GO:0050254	rhodopsin kinase activity	4	3	0.44	0.00483
GO:0004657	proline dehydrogenase activity	4	3	0.44	0.00483
GO:0005198	structural molecule activity	358	48	39.24	0.0063
GO:0015077	monovalent inorganic cation transmembrane transporter activity	166	36	18.2	0.00683
GO:0004364	glutathione transferase activity	8	4	0.88	0.007
GO:0008146	sulfotransferase activity	80	18	8.77	0.00904
GO:0016936	galactoside binding	5	3	0.55	0.01109
GO:0004634	phosphopyruvate hydratase activity	5	3	0.55	0.01109
GO:0008235	metalloexopeptidase activity	30	10	3.29	0.01145
GO:0005501	retinoid binding	3	3	0.33	0.012
GO:0008048	calcium sensitive guanylate cyclase activator activity	2	2	0.22	0.01201
GO:0004108	citrate (Si)-synthase activity	2	2	0.22	0.01201
GO:0004833	tryptophan 2,3-dioxygenase activity	2	2	0.22	0.01201
GO:0071796	K6-linked polyubiquitin binding	2	2	0.22	0.01201
GO:0004046	aminoacylase activity	2	2	0.22	0.01201

## Sheet: 36hpf
GO ID	Term	Annotated	Observed	Expected	Fisher
GO:0016758	transferase activity, transferring hexosyl groups	188	1	0.04	0.039

## Sheet: 64&128-cell
GO ID	Term	Annotated	Observed	Expected	Fisher
GO:0005529	sugar binding	129	24	1.21	1.5e-24
GO:0005319	lipid transporter activity	39	7	0.37	6.9e-08
GO:0008474	palmitoyl-(protein) hydrolase activity	7	3	0.07	2.8e-05
GO:0004866	endopeptidase inhibitor activity	104	7	0.98	0.00014
GO:0070330	aromatase activity	1	1	0.01	0.0094
GO:0003886	DNA (cytosine-5-)-methyltransferase activity	1	1	0.01	0.0094
GO:0008494	translation activator activity	1	1	0.01	0.0094
GO:0008138	protein tyrosine/serine/threonine phosphatase activity	75	3	0.71	0.03372
GO:0004526	ribonuclease P activity	4	1	0.04	0.03709
GO:0031593	polyubiquitin binding	4	1	0.04	0.03709

## Sheet: 72hpf
GO ID	Term	Annotated	Observed	Expected	Fisher
GO:0003700	sequence-specific DNA binding transcription factor activity	760	16	4.14	3.3e-06
GO:0043565	sequence-specific DNA binding	701	15	3.81	5.8e-06
GO:0005201	extracellular matrix structural constituent	31	3	0.17	0.00063
GO:0003707	steroid hormone receptor activity	76	4	0.41	0.00079
GO:0004887	thyroid hormone receptor activity	8	2	0.04	0.0008
GO:0017153	sodium:dicarboxylate symporter activity	14	2	0.08	0.00256
GO:0019799	tubulin N-acetyltransferase activity	1	1	0.01	0.00544
GO:0004329	formate-tetrahydrofolate ligase activity	3	1	0.02	0.01624
GO:0008113	peptide-methionine-(S)-S-oxide reductase activity	3	1	0.02	0.01624
GO:0003997	acyl-CoA oxidase activity	3	1	0.02	0.01624
GO:0004396	hexokinase activity	4	1	0.02	0.02159
GO:0005160	transforming growth factor beta receptor binding	5	1	0.03	0.02692
GO:0046934	phosphatidylinositol-4,5-bisphosphate 3-kinase activity	5	1	0.03	0.02692
GO:0022857	transmembrane transporter activity	920	13	5.01	0.032
GO:0004488	methylenetetrahydrofolate dehydrogenase (NADP+) activity	6	1	0.03	0.03221
GO:0046332	SMAD binding	6	1	0.03	0.03221
GO:0001733	galactosylceramide sulfotransferase activity	7	1	0.04	0.03748
GO:0016303	1-phosphatidylinositol-3-kinase activity	9	1	0.05	0.04793

## Sheet: 50%-epiboly
GO ID	Term	Annotated	Observed	Expected	Fisher
GO:0043565	sequence-specific DNA binding	701	38	13.22	1.1e-07
GO:0003700	sequence-specific DNA binding transcription factor activity	760	39	14.33	2.2e-07
GO:0003676	nucleic acid binding	2672	103	50.39	9.5e-05
GO:0000166	nucleotide binding	2878	60	54.28	9.8e-05
GO:0020037	heme binding	148	11	2.79	0.00012
GO:0042813	Wnt receptor activity	16	4	0.3	0.00019
GO:0017147	Wnt-protein binding	17	4	0.32	0.00024
GO:0044212	transcription regulatory region DNA binding	57	7	1.08	0.00038
GO:0030165	PDZ domain binding	20	4	0.38	0.00047
GO:0008083	growth factor activity	108	8	2.04	0.00101
GO:0042803	protein homodimerization activity	30	4	0.57	0.00231
GO:0005160	transforming growth factor beta receptor binding	5	2	0.09	0.00342
GO:0005164	tumor necrosis factor receptor binding	18	3	0.34	0.0044
GO:0008378	galactosyltransferase activity	36	4	0.68	0.00455
GO:0009055	electron carrier activity	172	9	3.24	0.00546
GO:0046982	protein heterodimerization activity	20	3	0.38	0.00598
GO:0003705	sequence-specific enhancer binding RNA polymerase II transcription factor activity	42	4	0.79	0.00792
GO:0008301	DNA bending activity	42	4	0.79	0.00792
GO:0003725	double-stranded RNA binding	25	3	0.47	0.01125
GO:0017095	heparan sulfate 6-O-sulfotransferase activity	1	1	0.02	0.01886
GO:0008327	methyl-CpG binding	1	1	0.02	0.01886
GO:0008401	retinoic acid 4-hydroxylase activity	1	1	0.02	0.01886
GO:0060182	apelin receptor activity	1	1	0.02	0.01886
GO:0005178	integrin binding	1	1	0.02	0.01886
GO:0034701	tripeptidase activity	1	1	0.02	0.01886
GO:0003841	1-acylglycerol-3-phosphate O-acyltransferase activity	1	1	0.02	0.01886
GO:0009982	pseudouridine synthase activity	12	2	0.23	0.02066
GO:0017048	Rho GTPase binding	12	2	0.23	0.02066
GO:0008134	transcription factor binding	60	4	1.13	0.02653
GO:0005385	zinc ion transmembrane transporter activity	14	2	0.26	0.02779
GO:0003690	double-stranded DNA binding	61	4	1.15	0.02799
GO:0000976	transcription regulatory region sequence-specific DNA binding	38	3	0.72	0.03451
GO:0008831	dTDP-4-dehydrorhamnose reductase activity	16	2	0.3	0.03576
GO:0008353	RNA polymerase II carboxy-terminal domain kinase activity	2	1	0.04	0.03737
GO:0004613	phosphoenolpyruvate carboxykinase (GTP) activity	2	1	0.04	0.03737
GO:0004514	nicotinate-nucleotide diphosphorylase (carboxylating) activity	2	1	0.04	0.03737
GO:0003912	DNA nucleotidylexotransferase activity	2	1	0.04	0.03737
GO:0004122	cystathionine beta-synthase activity	2	1	0.04	0.03737
GO:0030515	snoRNA binding	2	1	0.04	0.03737
GO:0003677	DNA binding	1504	61	28.37	0.0394
GO:0003723	RNA binding	412	16	7.77	0.04214

## Sheet: oblong-sphere
GO ID	Term	Annotated	Observed	Expected	Fisher
GO:0008270	zinc ion binding	2242	42	25.47	0.00072
GO:0005515	protein binding	6465	90	73.43	0.00751
GO:0004016	adenylate cyclase activity	12	2	0.14	0.00786
GO:0017112	Rab guanyl-nucleotide exchange factor activity	1	1	0.01	0.01136
GO:0016785	transferase activity, transferring selenium-containing groups	1	1	0.01	0.01136
GO:0070733	protein adenylyltransferase activity	1	1	0.01	0.01136
GO:0003785	actin monomer binding	1	1	0.01	0.01136
GO:0005272	sodium channel activity	18	2	0.2	0.01743
GO:0009378	four-way junction helicase activity	20	2	0.23	0.02133
GO:0030158	protein xylosyltransferase activity	2	1	0.02	0.02259
GO:0004335	galactokinase activity	2	1	0.02	0.02259
GO:0000213	tRNA-intron endonuclease activity	2	1	0.02	0.02259
GO:0008455	alpha-1,6-mannosylglycoprotein 2-beta-N-acetylglucosaminyltransferase activity	2	1	0.02	0.02259
GO:0001104	RNA polymerase II transcription cofactor activity	23	2	0.26	0.02778
GO:0003676	nucleic acid binding	2672	38	30.35	0.02971
GO:0004814	arginine-tRNA ligase activity	3	1	0.03	0.03369
GO:0016887	ATPase activity	283	7	3.21	0.04302
GO:0016757	transferase activity, transferring glycosyl groups	324	6	3.68	0.04377
GO:0031490	chromatin DNA binding	4	1	0.05	0.04467
GO:0004152	dihydroorotate dehydrogenase activity	4	1	0.05	0.04467
GO:0005216	ion channel activity	393	8	4.46	0.04956

## Sheet: readme
Table S6. GO terms of the molecular function (MF) catergory that are enriched among genes preferentially expressed in one developmental stage
Notation for each column:
GO ID:	Gene ontology (GO) term ID
Term:	Name of the GO term
Annotated:	Number of genes annotated to the GO term in the genome
Observed:	Number of genes annotated to the GO term in the cluster
Expected:	Expected number of genes annotated to the GO term in a random set of genes with size equal to the cluster
Fisher:	P-value of the Fisher's exact test
