# Supplementary material for: Deep mRNA Sequencing Analysis to Capture the Transcriptome Landscape of Zebrafish Embryos and Larvae
Source: PLoS One. 2013 May 20;8(5):e64058. doi: 10.1371/journal.pone.0064058 (PMC3659048; doi:10.1371/journal.pone.0064058)
Supplement: Table S7 — Transcription factors expressed during early development of zebrafish. (XLS) [file pone.0064058.s016.xls]

## Sheet: embryo_expressed_TFs
Table S7. Transcription factors expressed during early development of zebrafish
1, expressed; 0, not expressed.
Locus	Transcription factor family	64/128-cell	oblong-sphere	50%-epiboly	15-somite	36hpf	48hpf	60hpf	72hpf	1-week
ENSDARG00000079575	AF-4	0	0	1	1	1	1	1	1	1
ENSDARG00000052242	AF-4	1	1	0	1	1	0	1	1	1
ENSDARG00000001857	AF-4	1	1	1	1	1	1	1	1	1
ENSDARG00000086044	AF-4	1	1	1	1	1	1	1	1	1
ENSDARG00000067976	Androgen_receptor	1	1	0	1	1	1	1	1	1
ENSDARG00000012667	AP-2	0	1	0	1	1	1	1	1	1
ENSDARG00000040606	AP-2	1	1	1	1	1	1	1	1	1
ENSDARG00000023272	AP-2	1	1	1	0	1	1	1	1	1
ENSDARG00000008861	AP-2	1	1	0	1	1	1	1	1	1
ENSDARG00000059279	AP-2	1	1	1	1	1	1	1	1	1
ENSDARG00000069988	ARID	0	0	1	1	1	1	1	1	1
ENSDARG00000060925	ARID	0	1	1	1	1	1	1	1	1
ENSDARG00000037196	ARID	0	0	1	1	1	1	1	1	1
ENSDARG00000067729	ARID	1	1	1	1	1	1	1	1	1
ENSDARG00000003098	ARID	1	1	1	1	1	1	1	1	1
ENSDARG00000062268	ARID	1	1	1	1	1	1	1	1	1
ENSDARG00000057093	ARID	1	1	1	1	1	1	1	1	1
ENSDARG00000079879	ARID	1	1	1	1	1	1	1	1	1
ENSDARG00000006124	ARID	1	1	1	1	1	1	1	1	1
ENSDARG00000043873	ARID	1	1	1	1	1	1	1	1	1
ENSDARG00000054307	ARID	1	1	1	1	1	1	1	1	1
ENSDARG00000070843	ARID	1	1	1	1	1	1	1	1	1
ENSDARG00000070474	ARID	1	1	1	1	1	1	1	1	1
ENSDARG00000077120	ARID	1	1	0	0	0	0	1	0	0
ENSDARG00000060073	ARID	1	1	1	1	1	1	1	1	1
ENSDARG00000090656	ARID	1	1	1	1	1	1	1	1	1
ENSDARG00000087166	bHLH	0	0	0	0	0	0	0	0	1
ENSDARG00000028859	bHLH	0	0	0	0	0	0	0	0	1
ENSDARG00000076010	bHLH	0	0	0	0	0	0	0	0	1
ENSDARG00000056729	bHLH	0	0	0	1	1	1	1	1	1
ENSDARG00000039602	bHLH	0	0	1	1	0	0	0	1	1
ENSDARG00000045353	bHLH	0	0	0	0	0	1	1	1	1
ENSDARG00000070770	bHLH	0	0	0	1	1	1	1	1	1
ENSDARG00000042041	bHLH	0	0	0	1	1	1	1	1	1
ENSDARG00000003469	bHLH	0	0	1	1	1	1	1	1	1
ENSDARG00000074897	bHLH	0	0	0	0	1	1	1	1	1
ENSDARG00000019930	bHLH	0	0	1	1	1	1	1	1	1
ENSDARG00000054560	bHLH	0	0	1	1	1	1	1	1	1
ENSDARG00000009822	bHLH	0	0	0	1	1	1	1	0	1
ENSDARG00000056732	bHLH	0	0	1	1	1	1	1	1	1
ENSDARG00000008423	bHLH	0	0	1	1	1	1	1	1	1
ENSDARG00000077813	bHLH	0	0	0	1	1	0	1	1	1
ENSDARG00000011635	bHLH	0	0	0	0	1	1	1	1	1
ENSDARG00000078266	bHLH	0	0	1	1	1	1	1	1	1
ENSDARG00000045166	bHLH	0	0	1	1	1	0	0	1	1
ENSDARG00000058039	bHLH	0	0	0	1	1	1	1	1	1
ENSDARG00000008305	bHLH	0	1	1	1	1	1	1	1	1
ENSDARG00000068761	bHLH	0	0	1	1	0	0	0	0	0
ENSDARG00000014479	bHLH	0	0	0	1	1	1	1	1	1
ENSDARG00000042857	bHLH	0	0	0	1	1	1	1	1	1
ENSDARG00000031277	bHLH	0	0	0	0	0	1	1	0	1
ENSDARG00000019566	bHLH	0	0	0	1	1	1	1	1	1
ENSDARG00000030110	bHLH	0	0	1	1	1	1	1	1	1
ENSDARG00000037588	bHLH	0	0	0	1	1	1	1	1	1
ENSDARG00000087381	bHLH	0	0	0	0	0	1	0	0	1
ENSDARG00000007097	bHLH	0	0	1	1	1	1	1	1	1
ENSDARG00000091603	bHLH	0	0	0	1	1	1	1	1	1
ENSDARG00000056400	bHLH	0	0	1	1	1	1	1	1	1
ENSDARG00000009438	bHLH	0	0	0	1	1	1	1	1	1
ENSDARG00000088115	bHLH	0	0	0	0	1	1	1	1	0
ENSDARG00000009702	bHLH	0	0	0	1	1	1	1	1	1
ENSDARG00000069552	bHLH	0	0	0	0	1	1	1	1	1
ENSDARG00000074253	bHLH	0	0	1	1	1	1	1	1	1
ENSDARG00000055798	bHLH	0	0	1	1	1	1	1	1	1
ENSDARG00000076857	bHLH	0	1	1	1	1	1	1	1	1
ENSDARG00000035695	bHLH	0	0	0	1	1	1	1	1	1
ENSDARG00000052610	bHLH	0	0	1	1	1	1	1	1	1
ENSDARG00000033400	bHLH	0	0	0	1	1	1	1	1	1
ENSDARG00000069675	bHLH	0	0	0	1	1	1	1	1	1
ENSDARG00000040948	bHLH	0	0	0	0	0	0	1	1	1
ENSDARG00000067544	bHLH	0	1	1	1	1	1	1	1	1
ENSDARG00000055752	bHLH	0	0	0	0	0	0	0	1	1
ENSDARG00000054562	bHLH	0	0	1	1	1	1	1	1	1
ENSDARG00000015876	bHLH	0	0	0	0	1	1	1	1	1
ENSDARG00000087519	bHLH	0	0	0	0	1	1	1	1	1
ENSDARG00000056438	bHLH	0	0	1	1	1	1	1	1	1
ENSDARG00000045131	bHLH	0	0	1	1	1	1	1	1	1
ENSDARG00000068168	bHLH	0	1	0	1	1	1	1	1	1
ENSDARG00000037833	bHLH	0	1	0	0	0	0	0	1	1
ENSDARG00000075546	bHLH	0	1	0	1	1	1	0	1	1
ENSDARG00000038205	bHLH	0	0	1	1	1	1	1	1	1
ENSDARG00000023316	bHLH	0	0	0	1	1	1	1	1	1
ENSDARG00000003732	bHLH	0	0	0	1	1	1	1	1	1
ENSDARG00000014722	bHLH	0	0	1	1	0	1	0	0	0
ENSDARG00000008796	bHLH	0	1	1	1	1	1	1	1	0
ENSDARG00000016854	bHLH	0	0	0	0	0	1	1	1	1
ENSDARG00000023537	bHLH	0	0	0	1	1	1	1	1	1
ENSDARG00000037555	bHLH	0	1	1	1	1	1	1	1	1
ENSDARG00000087219	bHLH	0	0	1	0	0	0	0	0	0
ENSDARG00000019646	bHLH	0	0	0	1	1	1	1	1	1
ENSDARG00000086944	bHLH	1	0	1	1	1	1	1	1	1
ENSDARG00000025495	bHLH	1	0	1	1	1	1	1	1	1
ENSDARG00000054031	bHLH	1	1	1	1	1	1	1	1	1
ENSDARG00000041691	bHLH	1	0	1	1	1	1	1	1	1
ENSDARG00000040946	bHLH	1	1	1	1	1	1	1	1	1
ENSDARG00000032963	bHLH	1	1	1	1	1	1	1	1	1
ENSDARG00000016363	bHLH	1	1	1	1	1	1	1	1	1
ENSDARG00000004060	bHLH	1	0	1	1	1	1	1	1	1
ENSDARG00000070538	bHLH	1	1	1	1	1	1	1	1	1
ENSDARG00000010794	bHLH	1	1	1	1	1	1	1	1	1
ENSDARG00000006837	bHLH	1	1	1	1	1	1	1	1	1
ENSDARG00000029544	bHLH	1	1	1	1	1	1	1	1	1
ENSDARG00000019335	bHLH	1	1	1	1	1	1	1	1	1
ENSDARG00000019457	bHLH	1	1	1	1	1	1	1	1	1
ENSDARG00000055294	bHLH	1	1	0	1	1	1	1	1	1
ENSDARG00000016536	bHLH	1	1	1	1	1	1	1	1	1
ENSDARG00000030402	bHLH	1	0	1	1	1	1	1	1	1
ENSDARG00000004714	bHLH	1	1	1	1	1	1	1	1	1
ENSDARG00000079182	bHLH	1	1	0	0	1	1	1	1	1
ENSDARG00000002707	bHLH	1	1	1	1	1	1	1	0	0
ENSDARG00000017078	bHLH	1	1	1	1	0	0	0	0	0
ENSDARG00000021855	bHLH	1	1	1	1	1	1	1	1	1
ENSDARG00000077431	bHLH	1	1	1	1	1	1	1	1	1
ENSDARG00000007241	bHLH	1	1	1	1	1	1	1	1	1
ENSDARG00000036869	bHLH	1	1	0	1	1	1	1	1	1
ENSDARG00000056130	bHLH	1	1	1	1	1	1	1	1	1
ENSDARG00000017917	bHLH	1	1	1	1	0	1	0	0	0
ENSDARG00000067607	bHLH	1	1	1	1	1	1	1	1	1
ENSDARG00000030347	bHLH	1	1	1	1	0	0	0	0	0
ENSDARG00000035732	bHLH	1	1	0	1	1	1	1	1	1
ENSDARG00000037891	bHLH	1	1	1	1	1	1	1	1	1
ENSDARG00000006003	bHLH	1	1	1	1	1	1	1	1	1
ENSDARG00000014463	bHLH	1	1	1	1	1	1	1	1	1
ENSDARG00000045695	bHLH	1	1	1	1	1	1	1	1	1
ENSDARG00000040884	bHLH	1	1	1	1	1	1	1	1	1
ENSDARG00000003631	bHLH	1	1	1	1	1	1	1	1	1
ENSDARG00000089107	bHLH	1	1	1	1	1	1	1	1	1
ENSDARG00000059474	bHLH	1	1	1	1	1	1	1	1	1
ENSDARG00000063438	bHLH	1	1	1	1	1	1	1	1	1
ENSDARG00000055283	bHLH	1	1	1	1	1	1	1	1	1
ENSDARG00000006514	bHLH	1	1	1	1	1	1	1	1	1
ENSDARG00000004729	bHLH	1	1	1	1	1	1	1	1	1
ENSDARG00000020228	bHLH	1	1	1	1	1	1	1	1	1
ENSDARG00000040764	bHLH	1	1	1	1	1	1	1	1	1
ENSDARG00000040008	bHLH	1	1	0	0	1	1	1	1	1
ENSDARG00000041689	bHLH	1	1	1	1	1	1	1	1	1
ENSDARG00000013441	bHLH	1	1	1	1	1	1	1	1	1
ENSDARG00000034956	bHLH	1	1	1	1	1	1	1	1	1
ENSDARG00000041381	bHLH	1	1	1	1	1	1	1	1	1
ENSDARG00000006791	bHLH	1	1	1	1	1	1	1	1	1
ENSDARG00000034293	bHLH	1	1	1	1	1	1	1	1	1
ENSDARG00000057432	bHLH	1	1	1	1	1	1	1	1	1
ENSDARG00000052383	bHLH	1	1	1	1	1	1	1	1	1
ENSDARG00000032039	bHLH	1	1	1	1	1	1	1	1	1
ENSDARG00000024844	bHLH	1	1	1	1	1	1	1	1	1
ENSDARG00000011703	bHLH	1	1	1	1	1	1	1	1	1
ENSDARG00000074641	bHLH	1	1	1	1	1	1	1	1	1
ENSDARG00000073988	bHLH	1	1	1	1	1	1	1	1	1
ENSDARG00000054823	bHLH	1	1	1	1	1	1	1	1	1
ENSDARG00000077473	bHLH	1	1	1	1	1	1	1	1	1
ENSDARG00000058449	bHLH	1	1	1	1	1	1	1	1	1
ENSDARG00000020794	bHLH	1	1	0	1	1	1	1	1	1
ENSDARG00000005915	bHLH	1	1	1	1	1	1	1	1	1
ENSDARG00000040917	CBF	1	0	1	1	1	1	1	1	1
ENSDARG00000090254	CEBP	0	0	0	0	0	0	0	0	1
ENSDARG00000063014	CEBP	0	0	0	0	1	1	1	1	1
ENSDARG00000070536	CEBP	0	1	0	1	1	1	1	1	1
ENSDARG00000020133	CEBP	0	1	1	1	1	1	1	1	1
ENSDARG00000087303	CEBP	1	0	1	1	1	1	1	1	1
ENSDARG00000036074	CEBP	1	0	1	1	1	1	1	1	1
ENSDARG00000040623	CEBP	1	1	1	1	1	1	1	1	1
ENSDARG00000039117	CEBP	1	1	1	1	1	1	1	1	1
ENSDARG00000040137	CEBP	1	1	1	1	1	1	1	1	1
ENSDARG00000042725	CEBP	1	1	1	1	1	1	1	1	1
ENSDARG00000011818	CEBP	1	1	0	0	0	0	0	0	1
ENSDARG00000011298	CEBP	1	1	1	1	1	1	1	1	1
ENSDARG00000036073	CEBP	1	1	1	1	1	1	1	1	1
ENSDARG00000023903	CEBP	1	1	1	1	1	1	1	1	1
ENSDARG00000007824	CG-1	1	1	0	0	1	1	1	1	1
ENSDARG00000077428	CG-1	1	1	0	0	1	1	1	1	1
ENSDARG00000042525	COE	0	0	1	1	1	1	1	1	1
ENSDARG00000069196	COE	0	0	0	0	1	1	1	1	1
ENSDARG00000091287	COE	0	1	1	1	1	1	1	1	1
ENSDARG00000016300	COE	0	0	1	1	1	1	1	1	1
ENSDARG00000016116	COE	1	1	0	1	1	1	1	1	1
ENSDARG00000003165	COUP	0	0	1	1	1	1	1	1	1
ENSDARG00000033172	COUP	0	0	1	1	1	1	1	1	1
ENSDARG00000052695	COUP	1	0	1	1	1	1	1	1	1
ENSDARG00000040926	COUP	1	1	1	1	1	1	1	1	1
ENSDARG00000017168	COUP	1	1	0	1	1	1	1	1	1
ENSDARG00000003607	COUP	1	1	1	1	1	1	1	1	1
ENSDARG00000061974	CP2	0	0	1	1	1	1	1	1	1
ENSDARG00000061391	CP2	0	1	1	1	1	1	1	1	1
ENSDARG00000078552	CP2	0	1	1	1	1	1	1	1	1
ENSDARG00000029497	CP2	0	0	0	1	1	1	1	1	1
ENSDARG00000018000	CP2	1	1	1	1	1	1	1	1	1
ENSDARG00000058342	CP2	1	1	1	1	1	1	1	1	1
ENSDARG00000060306	CP2	1	1	1	1	1	1	1	1	1
ENSDARG00000004328	CSD	0	0	1	1	1	1	1	1	0
ENSDARG00000068477	CSD	0	0	0	1	1	1	1	1	1
ENSDARG00000041323	CSD	0	1	1	1	1	1	1	1	1
ENSDARG00000016999	CSD	1	1	1	1	1	1	1	1	1
ENSDARG00000004757	CSD	1	1	1	1	1	1	1	1	1
ENSDARG00000062157	CSD	1	1	1	1	1	1	1	1	1
ENSDARG00000052511	CSD	1	1	1	1	1	1	1	1	1
ENSDARG00000074758	CSD	1	1	1	1	1	1	1	1	1
ENSDARG00000053129	CSD	1	1	1	1	1	1	1	1	1
ENSDARG00000074148	CSL	0	0	0	0	0	0	0	0	1
ENSDARG00000052091	CSL	1	1	1	1	1	1	1	1	1
ENSDARG00000003398	CSL	1	1	1	1	1	1	1	1	1
ENSDARG00000043210	CTF/NFI	0	0	0	0	1	1	1	1	1
ENSDARG00000062420	CTF/NFI	0	1	0	1	1	1	1	1	1
ENSDARG00000061836	CTF/NFI	1	1	0	0	1	0	1	1	1
ENSDARG00000043226	CTF/NFI	1	1	0	0	0	0	1	1	1
ENSDARG00000091059	CUT	0	0	0	0	1	0	1	1	0
ENSDARG00000040253	CUT	0	0	1	1	1	1	1	1	1
ENSDARG00000056395	CUT	0	0	1	1	1	1	1	1	1
ENSDARG00000007982	CUT	0	1	1	1	1	1	1	1	1
ENSDARG00000090387	CUT	1	1	1	1	1	1	1	1	1
ENSDARG00000061885	CUT	1	0	0	1	1	1	1	1	1
ENSDARG00000062621	CUT	1	1	0	1	1	1	1	1	1
ENSDARG00000057649	CUT	1	1	1	1	1	1	1	1	1
ENSDARG00000078459	CUT	1	1	1	1	1	1	1	1	1
ENSDARG00000086559	CUT	1	1	1	1	1	1	1	1	1
ENSDARG00000039412	DM	0	0	1	1	1	1	1	1	1
ENSDARG00000035290	DM	0	0	1	1	1	1	1	1	1
ENSDARG00000070013	DM	1	0	1	1	1	1	1	1	1
ENSDARG00000015072	DM	1	0	0	1	1	1	1	1	1
ENSDARG00000007349	DM	1	1	1	1	1	1	1	0	0
ENSDARG00000029358	E2F	1	1	1	1	1	1	1	1	1
ENSDARG00000008119	E2F	1	1	1	1	1	1	1	1	1
ENSDARG00000038812	E2F	1	1	1	1	1	1	1	1	1
ENSDARG00000079349	E2F	1	1	1	1	1	1	1	1	1
ENSDARG00000057323	E2F	1	1	1	1	1	1	1	1	1
ENSDARG00000070463	E2F	1	1	1	1	1	1	1	1	1
ENSDARG00000016304	E2F	1	1	1	1	1	1	1	1	1
ENSDARG00000079233	E2F	1	1	1	1	1	1	1	1	1
ENSDARG00000019293	E2F	1	1	1	1	1	1	1	1	1
ENSDARG00000042835	E2F	1	1	1	1	1	1	1	1	1
ENSDARG00000043170	Ecdystd_receptor	1	1	1	1	1	1	1	1	1
ENSDARG00000029930	ETS	0	0	0	1	1	1	1	1	1
ENSDARG00000040080	ETS	0	0	0	1	1	1	1	1	1
ENSDARG00000009242	ETS	0	0	0	1	1	1	1	1	1
ENSDARG00000055183	ETS	0	0	0	1	1	1	1	1	1
ENSDARG00000076512	ETS	0	0	0	1	1	1	1	1	1
ENSDARG00000067797	ETS	0	0	0	0	1	1	1	1	1
ENSDARG00000053868	ETS	0	0	0	1	1	1	1	1	1
ENSDARG00000000767	ETS	0	0	0	1	1	1	1	1	1
ENSDARG00000052115	ETS	1	0	0	0	0	0	0	0	1
ENSDARG00000054632	ETS	1	1	0	1	1	1	1	1	1
ENSDARG00000086892	ETS	1	0	0	0	1	1	1	1	1
ENSDARG00000077982	ETS	1	0	1	1	1	1	1	1	1
ENSDARG00000062801	ETS	1	1	1	1	1	1	1	1	1
ENSDARG00000069763	ETS	1	1	1	1	1	1	1	1	1
ENSDARG00000020759	ETS	1	1	1	1	1	1	1	1	1
ENSDARG00000078066	ETS	1	1	1	1	1	1	1	1	1
ENSDARG00000069289	ETS	1	1	1	1	1	1	1	1	1
ENSDARG00000077304	ETS	1	1	1	1	1	1	1	1	1
ENSDARG00000044511	ETS	1	1	1	1	1	1	1	1	1
ENSDARG00000019459	ETS	1	1	1	1	1	1	1	1	1
ENSDARG00000077092	ETS	1	1	1	1	1	1	1	1	1
ENSDARG00000063417	ETS	1	1	1	1	1	1	1	1	1
ENSDARG00000018303	ETS	1	1	1	1	1	1	1	1	1
ENSDARG00000018308	ETS	1	1	1	1	1	1	1	1	1
ENSDARG00000079626	ETS	1	1	1	1	1	1	1	1	1
ENSDARG00000087094	Fork_head	0	0	0	0	0	0	0	0	1
ENSDARG00000088148	Fork_head	0	0	0	0	0	0	0	0	1
ENSDARG00000089042	Fork_head	0	0	0	0	0	0	0	0	1
ENSDARG00000069715	Fork_head	0	0	0	1	1	1	1	1	1
ENSDARG00000068380	Fork_head	0	0	0	0	1	1	0	1	1
ENSDARG00000019150	Fork_head	0	1	1	1	1	1	1	1	1
ENSDARG00000017195	Fork_head	0	0	0	1	1	1	1	1	1
ENSDARG00000053650	Fork_head	0	0	1	1	1	1	1	1	1
ENSDARG00000015399	Fork_head	0	0	0	1	1	1	1	1	1
ENSDARG00000032705	Fork_head	0	0	1	1	1	1	1	1	1
ENSDARG00000079266	Fork_head	0	0	0	0	1	1	1	1	1
ENSDARG00000076660	Fork_head	0	0	0	0	0	0	0	1	1
ENSDARG00000062892	Fork_head	0	0	0	1	1	1	1	1	1
ENSDARG00000058133	Fork_head	0	0	1	1	1	1	1	1	1
ENSDARG00000059545	Fork_head	0	0	1	1	1	1	1	1	1
ENSDARG00000042485	Fork_head	0	1	1	1	1	1	1	1	1
ENSDARG00000091481	Fork_head	0	0	1	1	1	1	1	1	1
ENSDARG00000036385	Fork_head	0	0	0	0	0	0	0	0	1
ENSDARG00000078279	Fork_head	0	0	0	1	1	0	1	0	0
ENSDARG00000012788	Fork_head	0	1	1	1	1	1	1	1	1
ENSDARG00000037475	Fork_head	0	0	0	0	0	0	0	1	1
ENSDARG00000030896	Fork_head	0	0	0	1	1	1	1	1	1
ENSDARG00000070389	Fork_head	0	0	0	1	1	1	1	1	1
ENSDARG00000003411	Fork_head	0	0	1	1	1	1	1	1	1
ENSDARG00000070053	Fork_head	0	0	0	1	1	1	1	1	1
ENSDARG00000088879	Fork_head	0	0	1	1	1	1	1	1	1
ENSDARG00000055926	Fork_head	0	0	1	1	1	1	1	1	1
ENSDARG00000071394	Fork_head	0	0	0	0	0	0	1	1	1
ENSDARG00000024619	Fork_head	0	0	0	1	1	1	1	1	1
ENSDARG00000012833	Fork_head	0	0	0	1	1	1	1	1	1
ENSDARG00000079699	Fork_head	0	1	0	1	1	1	1	1	1
ENSDARG00000021032	Fork_head	0	1	1	1	1	1	1	1	1
ENSDARG00000010591	Fork_head	0	0	0	1	1	1	1	1	1
ENSDARG00000088290	Fork_head	0	0	1	1	1	1	1	1	1
ENSDARG00000061548	Fork_head	0	1	0	1	1	1	1	1	1
ENSDARG00000063540	Fork_head	0	1	1	1	1	1	1	1	1
ENSDARG00000055398	Fork_head	1	0	1	1	1	1	1	1	1
ENSDARG00000019659	Fork_head	1	1	1	1	1	1	1	1	1
ENSDARG00000042904	Fork_head	1	1	1	1	1	1	1	1	1
ENSDARG00000008010	Fork_head	1	0	1	1	1	1	1	1	1
ENSDARG00000086055	Fork_head	1	0	1	0	0	0	0	0	0
ENSDARG00000008133	Fork_head	1	0	1	1	1	1	1	1	1
ENSDARG00000042180	Fork_head	1	0	0	1	1	1	1	1	1
ENSDARG00000009550	Fork_head	1	0	1	1	1	1	1	1	1
ENSDARG00000070769	Fork_head	1	1	0	1	1	1	1	1	1
ENSDARG00000068417	Fork_head	1	1	1	1	1	1	1	1	1
ENSDARG00000055395	Fork_head	1	1	1	1	1	1	1	1	1
ENSDARG00000029179	Fork_head	1	1	1	1	1	1	1	1	1
ENSDARG00000035680	Fork_head	1	1	1	1	0	0	0	0	1
ENSDARG00000011879	Fork_head	1	1	0	0	1	0	1	1	1
ENSDARG00000076120	Fork_head	1	1	1	1	1	1	1	1	1
ENSDARG00000014181	Fork_head	1	1	1	1	1	1	1	1	1
ENSDARG00000023058	Fork_head	1	1	1	1	1	1	1	1	1
ENSDARG00000043553	Fork_head	1	1	1	1	1	1	1	1	1
ENSDARG00000075774	Fork_head	1	1	1	1	1	1	1	1	1
ENSDARG00000045105	Fork_head	1	1	1	1	1	1	1	1	1
ENSDARG00000037872	Fork_head	1	1	1	1	1	1	1	1	1
ENSDARG00000057680	Fork_head	1	1	1	1	1	1	1	1	1
ENSDARG00000011609	Fork_head	1	1	1	1	1	1	1	1	1
ENSDARG00000004843	Fork_head	1	1	1	1	1	1	1	1	1
ENSDARG00000030583	Fork_head	1	1	1	1	1	1	1	1	1
ENSDARG00000061549	Fork_head	1	1	0	1	1	1	1	1	1
ENSDARG00000055792	Fork_head	1	1	1	1	1	1	1	1	1
ENSDARG00000055630	Fork_head	1	1	1	1	0	1	0	0	0
ENSDARG00000055574	Fork_head	1	1	1	1	1	1	1	1	1
ENSDARG00000004864	Fork_head	1	1	0	1	0	0	0	0	0
ENSDARG00000045413	GCM	0	0	0	1	1	1	1	1	1
ENSDARG00000025032	GCR	1	1	1	1	1	1	1	1	1
ENSDARG00000022203	GTF2I	1	1	1	1	1	1	1	1	1
ENSDARG00000040487	GTF2I	1	1	1	1	1	1	1	1	1
ENSDARG00000070913	HMG	0	0	1	1	1	1	1	1	1
ENSDARG00000008540	HMG	0	0	1	1	1	1	1	1	1
ENSDARG00000068019	HMG	0	0	0	1	0	0	0	1	1
ENSDARG00000035773	HMG	0	0	0	1	1	1	1	1	1
ENSDARG00000041345	HMG	0	1	1	1	0	1	1	1	1
ENSDARG00000041341	HMG	0	1	1	0	0	1	0	0	0
ENSDARG00000008131	HMG	0	0	1	1	1	1	1	1	1
ENSDARG00000070929	HMG	0	0	1	1	1	1	1	1	1
ENSDARG00000053569	HMG	0	1	1	1	1	1	1	1	1
ENSDARG00000025847	HMG	0	0	1	1	1	1	1	1	1
ENSDARG00000077467	HMG	0	0	1	1	1	1	1	1	1
ENSDARG00000032317	HMG	0	0	1	1	1	1	1	1	1
ENSDARG00000004415	HMG	0	0	1	1	1	1	1	1	1
ENSDARG00000069866	HMG	0	0	1	1	1	1	1	1	1
ENSDARG00000010770	HMG	0	1	1	1	1	1	1	1	1
ENSDARG00000030125	HMG	1	0	1	1	1	1	1	1	1
ENSDARG00000075783	HMG	1	1	1	1	1	1	1	1	1
ENSDARG00000003293	HMG	1	1	1	1	1	1	1	1	1
ENSDARG00000015536	HMG	1	1	0	1	1	1	1	1	1
ENSDARG00000038672	HMG	1	1	1	1	1	1	1	1	1
ENSDARG00000058598	HMG	1	0	1	1	1	1	1	1	1
ENSDARG00000056725	HMG	1	1	1	1	1	1	1	1	1
ENSDARG00000037782	HMG	1	1	0	1	0	1	1	1	1
ENSDARG00000043923	HMG	1	1	1	1	1	1	1	1	1
ENSDARG00000004588	HMG	1	1	1	1	1	1	1	1	1
ENSDARG00000038780	HMG	1	1	1	1	1	1	1	1	1
ENSDARG00000030297	HMG	1	1	1	1	1	1	1	1	1
ENSDARG00000003877	HMG	1	1	0	1	1	1	1	1	1
ENSDARG00000077038	HMG	1	1	1	1	1	1	1	1	1
ENSDARG00000077811	HMG	1	1	1	1	1	1	1	1	1
ENSDARG00000031198	HMG	1	1	1	1	1	1	1	1	1
ENSDARG00000053990	HMG	1	1	1	1	1	1	1	1	1
ENSDARG00000016871	HMG	1	1	1	1	1	1	1	1	1
ENSDARG00000029722	HMG	1	1	1	1	1	1	1	1	1
ENSDARG00000038159	HMG	1	1	1	1	1	1	1	1	1
ENSDARG00000012699	HMG	1	1	1	1	1	0	1	1	1
ENSDARG00000028517	HMG	1	1	1	1	1	1	1	1	1
ENSDARG00000040266	HMG	1	1	1	1	1	1	1	1	1
ENSDARG00000035066	HMG	1	1	1	1	1	1	1	1	1
ENSDARG00000043235	HMG	1	1	1	1	1	1	1	1	1
ENSDARG00000015998	HMG	1	1	1	1	1	1	1	1	1
ENSDARG00000042045	HMG	1	1	1	1	1	1	1	1	1
ENSDARG00000030479	HMG	1	1	1	1	1	1	1	1	1
ENSDARG00000002031	HMG	1	1	1	1	1	1	1	1	1
ENSDARG00000077823	HMG	1	1	1	1	1	1	1	1	1
ENSDARG00000031894	HMG	1	1	1	1	1	1	1	1	1
ENSDARG00000079772	HMG	1	1	1	1	1	1	1	1	1
ENSDARG00000031664	HMG	1	1	1	1	1	1	1	1	1
ENSDARG00000071150	HMG	1	1	1	1	1	1	1	1	1
ENSDARG00000055502	HMG	1	1	1	1	1	1	1	1	1
ENSDARG00000073957	HMG	1	1	1	1	1	1	1	1	1
ENSDARG00000063420	HMG	1	1	1	1	1	1	1	1	1
ENSDARG00000063145	HMG	1	1	1	1	1	1	1	1	1
ENSDARG00000007369	HMG	1	1	1	1	1	1	1	1	1
ENSDARG00000000476	HMG	1	1	1	1	1	1	1	1	1
ENSDARG00000006408	HMG	1	1	1	1	1	1	1	1	1
ENSDARG00000070951	HMGI/HMGY	0	0	1	1	1	1	1	1	1
ENSDARG00000091038	HMGI/HMGY	0	0	0	0	0	1	1	1	1
ENSDARG00000060395	HMGI/HMGY	1	1	1	1	1	1	1	1	1
ENSDARG00000028335	HMGI/HMGY	1	1	1	1	1	1	1	1	1
ENSDARG00000091029	Homeobox	0	0	0	0	0	0	0	0	1
ENSDARG00000009045	Homeobox	0	0	0	1	1	1	1	1	1
ENSDARG00000026473	Homeobox	0	0	1	1	1	1	1	1	1
ENSDARG00000069327	Homeobox	0	0	0	1	1	1	1	1	1
ENSDARG00000056015	Homeobox	0	0	0	0	1	1	1	1	1
ENSDARG00000057724	Homeobox	0	0	1	1	1	1	1	1	1
ENSDARG00000025899	Homeobox	0	0	1	1	0	1	0	0	0
ENSDARG00000035984	Homeobox	0	0	1	1	1	1	1	1	1
ENSDARG00000070338	Homeobox	0	0	0	1	1	1	1	1	1
ENSDARG00000023031	Homeobox	0	0	0	1	1	1	1	1	1
ENSDARG00000054878	Homeobox	0	0	0	1	1	1	1	1	1
ENSDARG00000020332	Homeobox	0	0	1	1	1	1	1	1	1
ENSDARG00000031337	Homeobox	0	0	0	1	1	1	1	1	1
ENSDARG00000070337	Homeobox	0	0	1	1	1	1	1	1	1
ENSDARG00000054033	Homeobox	0	1	1	1	1	1	1	1	1
ENSDARG00000039304	Homeobox	0	0	0	1	1	1	1	1	1
ENSDARG00000014626	Homeobox	0	0	1	1	1	1	1	1	1
ENSDARG00000087811	Homeobox	0	0	1	1	1	1	1	1	1
ENSDARG00000090023	Homeobox	0	0	0	1	1	1	1	1	1
ENSDARG00000008174	Homeobox	0	0	1	1	1	1	1	1	1
ENSDARG00000041098	Homeobox	0	0	0	1	1	1	1	1	1
ENSDARG00000039569	Homeobox	0	0	0	1	1	1	1	1	1
ENSDARG00000074442	Homeobox	0	0	0	1	1	1	1	1	1
ENSDARG00000009922	Homeobox	0	0	1	1	1	1	1	1	1
ENSDARG00000057721	Homeobox	0	0	0	1	1	1	1	1	1
ENSDARG00000053583	Homeobox	0	0	0	1	1	1	1	1	1
ENSDARG00000040911	Homeobox	0	0	0	0	0	0	0	1	1
ENSDARG00000078541	Homeobox	0	0	0	0	1	1	1	1	1
ENSDARG00000039756	Homeobox	0	0	0	0	1	1	1	0	0
ENSDARG00000088332	Homeobox	0	0	0	1	1	1	1	1	1
ENSDARG00000026513	Homeobox	0	0	1	1	1	1	1	1	1
ENSDARG00000070353	Homeobox	0	0	0	1	1	1	1	1	1
ENSDARG00000059276	Homeobox	0	0	1	1	1	1	1	1	1
ENSDARG00000070954	Homeobox	0	0	0	1	1	1	1	1	1
ENSDARG00000007641	Homeobox	0	0	1	1	1	1	1	1	1
ENSDARG00000071751	Homeobox	0	0	0	0	0	0	0	0	1
ENSDARG00000058999	Homeobox	0	0	0	0	0	0	0	1	1
ENSDARG00000026599	Homeobox	0	0	0	1	1	1	1	1	1
ENSDARG00000035508	Homeobox	0	0	0	1	1	1	1	1	1
ENSDARG00000011956	Homeobox	0	1	1	1	1	1	1	1	1
ENSDARG00000003803	Homeobox	0	0	0	0	1	1	1	1	1
ENSDARG00000033971	Homeobox	0	0	1	1	1	1	1	1	1
ENSDARG00000069382	Homeobox	0	1	1	1	1	1	0	0	0
ENSDARG00000071684	Homeobox	0	0	1	1	1	1	1	1	1
ENSDARG00000056027	Homeobox	0	0	1	1	1	1	1	1	1
ENSDARG00000013057	Homeobox	0	0	1	1	1	1	1	1	1
ENSDARG00000070339	Homeobox	0	0	1	1	1	1	1	1	1
ENSDARG00000031983	Homeobox	0	0	1	1	1	1	1	1	1
ENSDARG00000070340	Homeobox	0	0	1	1	1	1	1	1	1
ENSDARG00000068407	Homeobox	0	0	0	0	0	0	0	1	1
ENSDARG00000014201	Homeobox	0	0	0	1	1	1	1	1	1
ENSDARG00000070352	Homeobox	0	0	1	1	1	1	1	1	1
ENSDARG00000053499	Homeobox	0	0	0	1	1	1	1	1	1
ENSDARG00000091279	Homeobox	0	0	1	1	1	1	1	1	1
ENSDARG00000031222	Homeobox	0	0	1	1	1	1	1	1	1
ENSDARG00000013207	Homeobox	0	0	1	1	1	1	1	1	1
ENSDARG00000075107	Homeobox	0	0	1	1	1	1	1	1	1
ENSDARG00000059280	Homeobox	0	0	0	1	1	1	1	1	1
ENSDARG00000040955	Homeobox	0	1	0	0	0	0	0	0	0
ENSDARG00000042526	Homeobox	0	1	0	0	0	0	0	0	1
ENSDARG00000030350	Homeobox	0	0	1	1	1	1	1	1	1
ENSDARG00000007941	Homeobox	0	0	0	1	1	1	1	1	1
ENSDARG00000086393	Homeobox	0	1	1	1	1	1	1	1	1
ENSDARG00000001859	Homeobox	0	1	1	1	1	1	1	1	1
ENSDARG00000056023	Homeobox	0	0	1	1	1	1	1	1	1
ENSDARG00000040321	Homeobox	0	0	0	1	1	1	1	1	1
ENSDARG00000025891	Homeobox	0	0	0	1	1	1	1	1	1
ENSDARG00000057936	Homeobox	0	0	1	1	1	1	1	1	1
ENSDARG00000059255	Homeobox	0	0	0	1	1	1	1	1	1
ENSDARG00000056012	Homeobox	0	1	1	1	1	1	1	1	1
ENSDARG00000034043	Homeobox	0	0	1	1	1	1	1	1	1
ENSDARG00000007009	Homeobox	0	1	0	1	1	1	1	1	1
ENSDARG00000075896	Homeobox	0	0	0	1	1	1	1	1	1
ENSDARG00000019835	Homeobox	0	0	1	1	1	1	1	1	1
ENSDARG00000017164	Homeobox	0	1	1	1	1	1	0	0	0
ENSDARG00000070346	Homeobox	0	0	1	1	1	1	1	1	1
ENSDARG00000062824	Homeobox	0	0	0	1	1	1	1	1	1
ENSDARG00000004023	Homeobox	0	0	1	1	1	1	1	1	1
ENSDARG00000070343	Homeobox	0	0	1	1	1	1	1	1	1
ENSDARG00000018004	Homeobox	0	0	0	1	1	1	1	1	1
ENSDARG00000052550	Homeobox	0	0	0	1	1	1	1	1	1
ENSDARG00000003971	Homeobox	0	1	1	1	1	1	1	1	1
ENSDARG00000031138	Homeobox	0	1	0	1	1	1	1	1	1
ENSDARG00000036254	Homeobox	0	0	0	1	1	1	1	1	1
ENSDARG00000042106	Homeobox	0	0	0	1	1	1	1	1	1
ENSDARG00000021201	Homeobox	0	1	1	1	1	1	1	1	0
ENSDARG00000010630	Homeobox	0	0	1	1	1	1	1	1	1
ENSDARG00000077840	Homeobox	0	0	1	1	1	1	1	1	1
ENSDARG00000042145	Homeobox	0	0	0	1	1	1	1	1	1
ENSDARG00000006896	Homeobox	0	0	0	0	1	1	1	1	1
ENSDARG00000061818	Homeobox	0	1	0	0	1	1	1	1	1
ENSDARG00000056697	Homeobox	0	1	1	1	1	1	1	1	1
ENSDARG00000068976	Homeobox	0	0	0	1	1	1	1	1	1
ENSDARG00000059256	Homeobox	0	1	0	1	1	1	1	1	1
ENSDARG00000004695	Homeobox	0	0	1	1	1	1	1	1	1
ENSDARG00000013125	Homeobox	0	0	0	1	1	1	1	1	1
ENSDARG00000021232	Homeobox	0	0	1	1	1	1	1	1	1
ENSDARG00000074070	Homeobox	0	0	0	1	1	1	1	1	1
ENSDARG00000006503	Homeobox	0	0	0	0	0	0	1	1	1
ENSDARG00000056819	Homeobox	0	0	0	1	1	1	1	1	1
ENSDARG00000054025	Homeobox	0	0	1	1	1	1	1	1	1
ENSDARG00000009461	Homeobox	0	1	1	1	1	1	1	1	1
ENSDARG00000053298	Homeobox	0	0	1	1	1	1	1	1	1
ENSDARG00000036231	Homeobox	0	0	0	1	1	1	1	1	1
ENSDARG00000035735	Homeobox	0	0	1	1	1	1	1	1	1
ENSDARG00000017615	Homeobox	0	0	0	1	1	1	1	1	1
ENSDARG00000036194	Homeobox	0	0	1	1	1	1	1	1	1
ENSDARG00000070129	Homeobox	0	1	1	1	1	1	1	1	1
ENSDARG00000007891	Homeobox	0	0	1	1	1	1	1	1	1
ENSDARG00000012697	Homeobox	0	0	0	0	1	1	1	1	1
ENSDARG00000056979	Homeobox	0	0	0	1	1	1	1	1	1
ENSDARG00000001784	Homeobox	0	0	0	1	1	1	1	1	1
ENSDARG00000060529	Homeobox	0	0	0	0	1	1	1	1	1
ENSDARG00000006350	Homeobox	0	0	1	1	0	0	0	1	0
ENSDARG00000076491	Homeobox	0	0	0	0	0	0	1	1	1
ENSDARG00000007944	Homeobox	0	0	1	1	1	1	1	1	1
ENSDARG00000038868	Homeobox	0	1	0	1	1	1	1	1	1
ENSDARG00000034420	Homeobox	0	0	0	1	1	1	1	1	1
ENSDARG00000058702	Homeobox	0	0	0	1	1	1	1	1	1
ENSDARG00000017174	Homeobox	0	0	1	1	1	1	1	1	1
ENSDARG00000009134	Homeobox	0	0	1	1	1	1	1	1	1
ENSDARG00000069329	Homeobox	0	0	0	1	1	1	1	1	1
ENSDARG00000010461	Homeobox	0	1	0	1	1	1	1	1	1
ENSDARG00000022569	Homeobox	0	0	1	1	1	1	1	1	1
ENSDARG00000054509	Homeobox	0	0	1	1	1	1	1	0	1
ENSDARG00000039510	Homeobox	0	0	1	1	1	1	1	1	1
ENSDARG00000042296	Homeobox	0	0	1	1	1	1	1	1	1
ENSDARG00000070107	Homeobox	0	0	1	1	0	1	1	1	1
ENSDARG00000042027	Homeobox	0	0	1	1	1	1	1	1	1
ENSDARG00000009470	Homeobox	0	0	1	1	1	1	1	1	1
ENSDARG00000091086	Homeobox	0	0	0	1	1	1	1	1	1
ENSDARG00000070955	Homeobox	0	0	0	1	1	1	1	1	1
ENSDARG00000039458	Homeobox	0	1	0	1	1	1	1	1	1
ENSDARG00000011579	Homeobox	0	0	1	1	1	1	1	1	1
ENSDARG00000029263	Homeobox	0	0	1	1	1	1	1	1	1
ENSDARG00000007406	Homeobox	0	0	1	1	1	1	1	1	1
ENSDARG00000019013	Homeobox	0	0	0	1	1	1	1	1	1
ENSDARG00000089262	Homeobox	0	0	0	0	1	1	1	1	1
ENSDARG00000002510	Homeobox	0	1	0	1	1	1	1	1	1
ENSDARG00000089610	Homeobox	0	0	0	1	1	1	1	1	1
ENSDARG00000077915	Homeobox	0	0	0	1	1	1	1	1	1
ENSDARG00000058004	Homeobox	0	1	0	1	1	1	1	1	1
ENSDARG00000058011	Homeobox	0	1	0	1	1	1	1	1	1
ENSDARG00000079964	Homeobox	0	0	1	1	1	1	1	1	1
ENSDARG00000046043	Homeobox	0	0	1	1	1	1	1	1	1
ENSDARG00000054030	Homeobox	0	0	1	1	1	1	1	1	1
ENSDARG00000075450	Homeobox	0	0	0	1	1	1	1	1	1
ENSDARG00000075330	Homeobox	0	0	0	1	1	1	1	1	0
ENSDARG00000071418	Homeobox	0	1	1	1	1	1	1	1	1
ENSDARG00000070069	Homeobox	0	1	1	1	1	1	1	1	1
ENSDARG00000075026	Homeobox	0	0	0	1	1	1	1	1	1
ENSDARG00000015674	Homeobox	0	0	1	1	1	1	1	1	1
ENSDARG00000002601	Homeobox	0	1	1	1	1	1	1	1	1
ENSDARG00000043322	Homeobox	0	0	0	1	1	1	1	1	1
ENSDARG00000007609	Homeobox	0	0	0	1	1	1	1	1	1
ENSDARG00000071560	Homeobox	0	0	1	1	1	1	1	1	1
ENSDARG00000056292	Homeobox	0	1	0	1	1	1	1	1	1
ENSDARG00000015073	Homeobox	0	0	1	1	1	1	1	1	1
ENSDARG00000039095	Homeobox	0	1	0	1	1	1	1	1	1
ENSDARG00000015906	Homeobox	0	1	1	0	0	0	0	0	0
ENSDARG00000014321	Homeobox	0	0	0	1	1	1	1	1	1
ENSDARG00000013533	Homeobox	0	0	1	1	1	1	1	1	1
ENSDARG00000091353	Homeobox	0	1	0	1	1	1	1	1	1
ENSDARG00000006615	Homeobox	0	1	1	1	1	1	1	1	1
ENSDARG00000078280	Homeobox	0	0	1	1	1	1	1	1	1
ENSDARG00000057859	Homeobox	0	0	0	1	1	1	1	1	1
ENSDARG00000054879	Homeobox	0	0	1	1	1	1	1	1	1
ENSDARG00000078416	Homeobox	1	1	1	1	1	1	1	1	1
ENSDARG00000003965	Homeobox	1	0	0	1	1	1	1	1	1
ENSDARG00000022295	Homeobox	1	0	0	1	1	1	1	1	1
ENSDARG00000019306	Homeobox	1	1	0	1	1	1	1	1	1
ENSDARG00000011273	Homeobox	1	0	0	1	1	1	1	1	1
ENSDARG00000001785	Homeobox	1	1	0	1	1	1	1	1	1
ENSDARG00000021055	Homeobox	1	1	0	0	0	0	0	0	1
ENSDARG00000012078	Homeobox	1	0	1	1	1	1	1	1	1
ENSDARG00000052893	Homeobox	1	1	1	1	1	1	1	1	1
ENSDARG00000037964	Homeobox	1	0	0	1	1	1	1	1	0
ENSDARG00000018611	Homeobox	1	0	0	1	1	1	1	1	1
ENSDARG00000018765	Homeobox	1	1	1	1	1	1	1	1	1
ENSDARG00000053364	Homeobox	1	0	0	0	1	1	1	1	1
ENSDARG00000042785	Homeobox	1	0	1	1	1	1	1	1	1
ENSDARG00000036292	Homeobox	1	1	1	1	1	1	1	1	1
ENSDARG00000021916	Homeobox	1	0	0	1	1	1	1	1	1
ENSDARG00000058992	Homeobox	1	0	1	1	1	1	1	1	1
ENSDARG00000018619	Homeobox	1	0	1	1	1	1	1	1	1
ENSDARG00000059263	Homeobox	1	0	0	1	1	1	1	1	1
ENSDARG00000046045	Homeobox	1	0	1	1	1	1	1	1	1
ENSDARG00000078080	Homeobox	1	1	1	1	1	1	1	1	1
ENSDARG00000056594	Homeobox	1	1	1	1	1	1	1	1	1
ENSDARG00000075713	Homeobox	1	1	0	1	1	1	1	1	1
ENSDARG00000059267	Homeobox	1	1	0	1	1	1	1	1	1
ENSDARG00000014277	Homeobox	1	1	1	1	1	1	1	1	1
ENSDARG00000000175	Homeobox	1	1	1	1	1	1	1	1	1
ENSDARG00000073681	Homeobox	1	1	1	1	1	1	1	1	1
ENSDARG00000044075	Homeobox	1	1	1	1	1	1	1	1	1
ENSDARG00000002933	Homeobox	1	1	1	1	1	1	1	1	1
ENSDARG00000070348	Homeobox	1	1	1	1	1	1	1	1	1
ENSDARG00000036051	Homeobox	1	1	0	1	1	1	1	1	1
ENSDARG00000052165	Homeobox	1	1	0	0	0	0	0	0	0
ENSDARG00000007407	Homeobox	1	0	0	0	1	1	1	1	1
ENSDARG00000068365	Homeobox	1	1	0	1	1	1	1	1	1
ENSDARG00000002795	Homeobox	1	1	1	1	1	1	1	1	1
ENSDARG00000075542	Homeobox	1	1	1	1	1	1	1	1	1
ENSDARG00000073944	Homeobox	1	1	1	1	1	1	1	1	1
ENSDARG00000036337	Homeobox	1	1	0	1	1	1	1	1	1
ENSDARG00000036542	Homeobox	1	1	1	1	1	1	1	1	1
ENSDARG00000031316	Homeobox	1	1	0	1	1	1	1	1	1
ENSDARG00000025187	Homeobox	1	1	0	1	1	1	1	1	1
ENSDARG00000035887	Homeobox	1	1	1	1	1	1	1	1	1
ENSDARG00000021959	Homeobox	1	1	1	1	1	1	1	1	1
ENSDARG00000013615	Homeobox	1	1	1	1	1	1	1	1	1
ENSDARG00000005574	Homeobox	1	1	1	1	1	1	1	1	1
ENSDARG00000020961	Homeobox	1	1	1	1	1	1	1	1	1
ENSDARG00000025131	Homeobox	1	1	1	1	1	1	1	1	1
ENSDARG00000039701	Homeobox	1	0	1	1	1	1	1	1	1
ENSDARG00000009510	Homeobox	1	0	1	1	1	1	1	1	1
ENSDARG00000059073	Homeobox	1	1	1	0	1	1	1	1	1
ENSDARG00000091547	Homeobox	1	1	1	1	1	1	1	1	1
ENSDARG00000079406	Homeobox	1	1	1	1	1	1	1	1	1
ENSDARG00000037639	Homeobox	1	1	1	1	1	1	1	1	1
ENSDARG00000052947	Homeobox	1	1	1	1	1	1	1	1	1
ENSDARG00000006982	Homeobox	1	1	1	1	1	1	1	1	1
ENSDARG00000058008	Homeobox	1	1	1	1	1	1	1	1	1
ENSDARG00000035648	Homeobox	1	1	0	1	1	1	1	1	1
ENSDARG00000058379	Homeobox	1	1	1	1	1	1	1	1	1
ENSDARG00000056030	Homeobox	1	0	1	1	1	1	1	1	1
ENSDARG00000042291	Homeobox	1	1	1	1	1	1	1	1	1
ENSDARG00000020417	Homeobox	1	1	0	1	1	1	1	1	1
ENSDARG00000062002	Homeobox	1	1	1	1	1	1	1	1	1
ENSDARG00000089550	Homeobox	1	1	1	1	1	1	1	1	1
ENSDARG00000070351	Homeobox	1	1	0	1	1	1	1	1	1
ENSDARG00000031387	Homeobox	1	1	1	1	1	1	1	1	1
ENSDARG00000002330	Homeobox	1	1	0	0	1	1	1	1	1
ENSDARG00000019774	Homeobox	1	1	1	1	1	1	1	1	1
ENSDARG00000024598	Homeobox	1	1	1	1	1	1	1	1	1
ENSDARG00000013704	Homeobox	1	1	1	1	1	1	1	1	1
ENSDARG00000027082	Homeobox	1	1	1	0	1	0	1	1	1
ENSDARG00000055162	Homeobox	1	1	1	1	1	1	1	1	1
ENSDARG00000002365	Homeobox	1	1	1	1	1	1	1	1	1
ENSDARG00000002937	Homeobox	1	1	1	1	1	1	1	1	1
ENSDARG00000029117	Homeobox	1	1	1	1	1	1	1	1	1
ENSDARG00000018321	Homeobox	1	1	0	1	1	1	1	1	1
ENSDARG00000074293	Homeobox	1	1	1	1	1	1	1	1	1
ENSDARG00000079382	Homeobox	1	1	1	1	1	1	1	1	1
ENSDARG00000055349	Homeobox	1	1	1	1	1	1	1	1	1
ENSDARG00000059337	Homeobox	1	1	1	1	1	1	1	1	1
ENSDARG00000005628	Homeobox	1	1	0	1	1	1	1	1	1
ENSDARG00000037760	Homeobox	1	1	1	1	1	1	1	1	1
ENSDARG00000059274	Homeobox	1	1	0	1	1	1	1	1	1
ENSDARG00000014018	Homeobox	1	1	1	1	1	1	1	1	1
ENSDARG00000018913	Homeobox	1	1	1	1	1	1	1	1	1
ENSDARG00000052150	Homeobox	1	1	1	1	1	1	1	1	1
ENSDARG00000002779	Homeobox	1	1	1	1	1	1	1	1	1
ENSDARG00000043682	Homeobox	1	1	1	1	1	1	1	1	1
ENSDARG00000086137	Homeobox	1	1	1	0	0	0	0	0	1
ENSDARG00000068406	Homeobox	1	1	1	1	1	1	1	1	1
ENSDARG00000008886	Homeobox	1	1	1	1	1	1	1	1	1
ENSDARG00000075113	Homeobox	1	1	1	1	1	1	0	0	1
ENSDARG00000054304	Homeobox	1	1	1	1	1	1	1	1	1
ENSDARG00000042507	Homeobox	1	1	1	1	1	1	1	1	1
ENSDARG00000088880	Homeobox	1	1	1	1	1	1	1	1	1
ENSDARG00000020354	Homeobox	1	1	1	1	1	1	1	1	1
ENSDARG00000019717	Homeobox	1	1	1	1	1	1	1	1	1
ENSDARG00000089368	Homeobox	1	1	1	1	1	1	1	1	1
ENSDARG00000088703	Homeobox	1	1	1	1	1	1	1	1	1
ENSDARG00000090814	HSF	0	0	0	0	0	0	0	1	1
ENSDARG00000013251	HSF	0	0	0	0	0	1	1	1	1
ENSDARG00000078472	HSF	1	1	1	1	1	1	0	1	1
ENSDARG00000008818	HSF	1	1	1	1	1	1	1	1	1
ENSDARG00000053097	HSF	1	1	1	1	1	1	1	1	1
ENSDARG00000070098	HTH	1	1	1	1	1	1	1	1	1
ENSDARG00000070907	HTH	1	1	1	1	1	0	1	1	1
ENSDARG00000055374	IRF	0	1	0	0	0	0	0	0	0
ENSDARG00000040465	IRF	0	0	1	1	1	1	1	1	1
ENSDARG00000006560	IRF	0	0	0	0	0	0	0	1	1
ENSDARG00000016457	IRF	0	0	1	1	1	1	1	1	1
ENSDARG00000076251	IRF	0	1	0	1	1	1	1	1	1
ENSDARG00000032768	IRF	1	1	1	1	1	1	1	1	1
ENSDARG00000056407	IRF	1	1	1	1	1	1	1	1	1
ENSDARG00000027658	IRF	1	1	1	1	1	1	1	1	1
ENSDARG00000045661	IRF	1	1	1	1	1	1	1	1	1
ENSDARG00000043492	IRF	1	1	1	1	1	1	0	0	1
ENSDARG00000007387	IRF	1	1	1	1	1	1	1	1	1
ENSDARG00000043296	IRF	1	1	1	1	1	1	1	1	1
ENSDARG00000053572	MBD	1	1	0	1	1	1	1	1	1
ENSDARG00000058676	MBD	1	1	1	1	1	1	1	1	1
ENSDARG00000025699	MBD	1	1	1	1	1	1	1	1	1
ENSDARG00000041243	MBD	1	1	1	1	1	1	1	1	1
ENSDARG00000014218	MBD	1	1	0	1	1	1	1	1	1
ENSDARG00000061724	MBD	1	1	1	1	1	1	1	1	1
ENSDARG00000042029	MBD	1	1	1	1	1	1	1	1	1
ENSDARG00000061774	MBD	1	1	1	1	1	1	1	1	1
ENSDARG00000075952	MBD	1	1	1	1	1	1	1	1	1
ENSDARG00000070428	MH1	0	0	1	1	1	1	1	1	1
ENSDARG00000027199	MH1	0	0	1	1	1	1	1	1	1
ENSDARG00000031763	MH1	0	0	1	1	1	1	1	1	1
ENSDARG00000021938	MH1	1	1	1	1	1	1	1	1	1
ENSDARG00000016858	MH1	1	1	1	1	1	1	1	1	1
ENSDARG00000010207	MH1	1	1	1	1	1	1	1	1	1
ENSDARG00000037238	MH1	1	1	1	1	1	1	1	1	1
ENSDARG00000012649	MH1	1	1	1	1	1	1	1	1	1
ENSDARG00000045094	MH1	1	1	1	1	1	1	1	1	1
ENSDARG00000075226	MH1	1	1	1	1	1	1	1	1	1
ENSDARG00000036096	MH1	1	1	1	1	1	1	1	1	1
ENSDARG00000053209	MH1	1	1	1	1	1	1	1	1	1
ENSDARG00000006389	MH1	1	1	1	1	1	1	1	1	1
ENSDARG00000053666	MYB	0	0	1	1	1	1	1	1	1
ENSDARG00000077946	MYB	1	1	1	1	1	1	1	1	1
ENSDARG00000030999	MYB	1	1	1	1	1	1	1	1	1
ENSDARG00000031434	MYB	1	1	1	1	1	1	1	1	1
ENSDARG00000052348	MYB	1	1	1	1	1	1	1	1	1
ENSDARG00000001940	MYB	1	1	1	1	1	1	1	1	1
ENSDARG00000036251	MYB	1	1	1	1	1	1	1	1	1
ENSDARG00000077581	MYB	1	1	1	1	1	1	1	1	1
ENSDARG00000003769	MYB	1	1	1	1	1	1	1	1	1
ENSDARG00000000966	MYB	1	1	1	1	1	1	1	1	1
ENSDARG00000035285	MYB	1	1	1	1	1	1	1	1	1
ENSDARG00000034693	MYB	1	1	1	1	1	1	1	1	1
ENSDARG00000042563	MYB	1	1	1	1	1	1	1	1	1
ENSDARG00000004502	MYB	1	1	1	1	1	1	1	1	1
ENSDARG00000037810	MYB	1	1	1	1	1	1	1	1	1
ENSDARG00000021288	MYB	1	1	1	1	1	1	1	1	1
ENSDARG00000008278	MYB	1	1	1	1	1	1	1	1	1
ENSDARG00000041072	MYB	1	1	1	1	1	1	1	1	1
ENSDARG00000058710	MYB	1	1	1	1	1	1	1	1	1
ENSDARG00000043797	MYB	1	1	1	1	1	1	1	1	1
ENSDARG00000017397	MYB	1	1	1	1	1	1	1	1	1
ENSDARG00000032264	MYB	1	1	1	1	1	1	1	1	1
ENSDARG00000067673	MYB	1	1	1	1	1	1	1	1	1
ENSDARG00000031562	MYB	1	1	1	1	1	1	1	1	1
ENSDARG00000078676	NDT80/PhoG	0	0	0	1	1	1	1	1	1
ENSDARG00000040581	NDT80/PhoG	1	1	0	0	1	0	1	1	1
ENSDARG00000042004	NF-YA	1	1	1	1	1	1	1	1	1
ENSDARG00000001621	NF-YA	1	1	1	1	1	1	1	1	1
ENSDARG00000045611	NF-YB/C	1	1	1	1	1	1	1	1	1
ENSDARG00000070151	NF-YB/C	1	1	1	1	1	1	1	1	1
ENSDARG00000017007	Nuclear_orphan_receptor	0	0	0	0	1	1	1	1	1
ENSDARG00000055854	Nuclear_orphan_receptor	1	1	0	1	1	1	1	1	1
ENSDARG00000044532	Nuclear_orphan_receptor	1	1	0	1	1	1	1	1	1
ENSDARG00000000796	Nuclear_orphan_receptor	1	1	1	1	1	1	1	1	1
ENSDARG00000087092	Other_nuclear_receptor	0	0	1	1	1	1	1	1	1
ENSDARG00000060766	Others	1	1	1	1	1	1	1	1	1
ENSDARG00000010432	Others	1	1	1	1	1	1	1	1	1
ENSDARG00000078348	Others	1	1	1	1	1	1	1	1	1
ENSDARG00000054897	Others	1	1	1	1	1	1	1	1	1
ENSDARG00000017953	P53	0	0	0	1	1	1	1	1	1
ENSDARG00000044356	P53	1	1	1	1	1	1	1	1	1
ENSDARG00000035559	P53	1	1	1	1	1	1	1	1	1
ENSDARG00000032578	PAX	0	0	0	1	1	1	1	1	1
ENSDARG00000028348	PAX	0	0	1	1	1	1	1	1	1
ENSDARG00000028148	PAX	0	0	1	1	1	1	1	1	1
ENSDARG00000005173	PAX	0	0	0	1	1	1	1	1	1
ENSDARG00000045045	PAX	0	0	1	1	1	1	1	1	1
ENSDARG00000008203	PAX	0	0	0	1	1	1	1	1	1
ENSDARG00000015879	PAX	0	0	1	1	1	1	1	1	1
ENSDARG00000070818	PAX	0	0	1	1	1	1	1	1	1
ENSDARG00000037383	PAX	0	1	1	1	1	1	1	1	1
ENSDARG00000045936	PAX	0	0	1	1	1	1	1	1	1
ENSDARG00000053829	PAX	1	1	0	1	1	1	1	1	1
ENSDARG00000010192	PAX	1	1	1	1	1	1	1	1	1
ENSDARG00000073814	PAX	1	1	0	1	1	1	1	1	1
ENSDARG00000053446	PC4	1	1	1	1	1	1	1	1	1
ENSDARG00000007720	PC4	1	1	1	1	1	1	1	1	1
ENSDARG00000006206	POU	0	0	0	0	0	0	1	1	1
ENSDARG00000052387	POU	0	0	1	1	1	1	1	1	1
ENSDARG00000058924	POU	0	0	0	0	1	1	1	1	0
ENSDARG00000009823	POU	0	1	1	1	1	1	1	1	1
ENSDARG00000044375	POU	0	0	0	1	1	1	1	1	1
ENSDARG00000069737	POU	0	0	1	1	1	1	1	1	1
ENSDARG00000019658	POU	0	0	1	1	1	1	1	1	1
ENSDARG00000044872	POU	0	0	1	1	1	1	1	1	1
ENSDARG00000005559	POU	0	1	0	1	1	1	1	1	1
ENSDARG00000036816	POU	1	1	1	1	1	1	1	1	1
ENSDARG00000076262	POU	1	1	1	1	1	1	1	1	1
ENSDARG00000044774	POU	1	1	1	1	1	1	1	1	0
ENSDARG00000086362	POU	1	1	0	0	1	1	1	1	1
ENSDARG00000007996	POU	1	1	1	1	1	1	1	1	1
ENSDARG00000011570	POU	1	1	1	1	1	1	1	1	1
ENSDARG00000042032	POU	1	1	0	1	1	1	1	1	1
ENSDARG00000091024	PPAR	0	0	0	0	0	0	0	0	1
ENSDARG00000054323	PPAR	0	0	0	0	0	0	0	0	1
ENSDARG00000044525	PPAR	1	1	1	1	1	1	1	1	1
ENSDARG00000009473	PPAR	1	1	1	1	1	1	1	1	1
ENSDARG00000031848	PPAR	1	1	1	1	1	1	1	1	1
ENSDARG00000055158	Prox1	0	0	1	1	1	1	1	1	1
ENSDARG00000041952	Prox1	1	0	1	1	1	1	1	1	1
ENSDARG00000088810	Prox1	1	1	1	1	1	1	1	1	1
ENSDARG00000017107	Retinoic_acid_receptor	0	0	0	1	1	1	1	1	1
ENSDARG00000042556	Retinoic_acid_receptor	0	0	0	1	1	1	1	1	1
ENSDARG00000034181	Retinoic_acid_receptor	1	0	0	1	1	1	1	1	1
ENSDARG00000039116	Retinoic_acid_receptor	1	0	0	0	0	0	0	1	1
ENSDARG00000056541	Retinoic_acid_receptor	1	0	1	0	1	1	1	1	1
ENSDARG00000023362	Retinoic_acid_receptor	1	1	0	0	0	0	0	0	0
ENSDARG00000031046	Retinoic_acid_receptor	1	0	0	1	1	1	1	1	1
ENSDARG00000017704	Retinoic_acid_receptor	1	0	0	0	0	0	0	0	0
ENSDARG00000035966	Retinoic_acid_receptor	1	0	0	0	1	0	0	0	0
ENSDARG00000018030	Retinoic_acid_receptor	1	1	1	1	1	1	1	1	0
ENSDARG00000014480	Retinoic_acid_receptor	1	1	1	1	1	1	1	1	1
ENSDARG00000042477	Retinoic_acid_receptor	1	1	1	1	1	1	1	1	1
ENSDARG00000041702	RFX	0	0	0	1	0	0	0	0	0
ENSDARG00000026395	RFX	1	0	1	1	1	1	1	1	1
ENSDARG00000005883	RFX	1	0	1	1	1	1	1	1	1
ENSDARG00000063258	RFX	1	1	1	1	1	1	1	1	1
ENSDARG00000013575	RFX	1	1	1	1	1	1	1	1	1
ENSDARG00000014550	RFX	1	1	1	1	1	1	1	1	1
ENSDARG00000077237	RFX	1	1	1	1	1	1	1	1	1
ENSDARG00000075904	RFX	1	1	1	1	1	1	1	1	1
ENSDARG00000036168	RHD	0	0	0	1	1	1	1	1	1
ENSDARG00000079972	RHD	0	0	0	0	0	0	0	0	1
ENSDARG00000051729	RHD	0	0	1	1	1	1	1	1	1
ENSDARG00000038687	RHD	1	1	1	1	1	1	1	1	1
ENSDARG00000076640	RHD	1	1	0	1	0	0	0	1	1
ENSDARG00000021907	RHD	1	1	1	1	1	1	1	1	1
ENSDARG00000055276	RHD	1	1	1	1	1	1	1	1	1
ENSDARG00000020872	RHD	1	1	1	1	1	1	1	1	1
ENSDARG00000054162	RHD	1	1	1	1	1	1	1	1	1
ENSDARG00000014022	RHD	1	1	0	1	0	0	1	1	1
ENSDARG00000076297	RHD	1	1	1	1	1	1	1	1	1
ENSDARG00000020534	RHD	1	1	1	1	1	1	1	1	1
ENSDARG00000086173	RHD	1	1	1	1	1	1	1	1	1
ENSDARG00000033498	ROR_receptor	0	0	0	1	1	1	1	1	1
ENSDARG00000031768	ROR_receptor	1	1	1	1	1	0	1	1	1
ENSDARG00000087646	Runt	0	0	0	1	0	0	0	1	1
ENSDARG00000040261	Runt	0	0	0	0	0	0	0	1	0
ENSDARG00000025921	Runt	0	0	0	1	0	0	1	1	1
ENSDARG00000052826	Runt	0	0	1	1	1	1	1	1	1
ENSDARG00000059233	Runt	1	1	0	0	1	0	1	1	1
ENSDARG00000060887	SAND	0	0	0	0	0	0	0	0	1
ENSDARG00000078206	SAND	0	0	1	0	0	0	0	0	0
ENSDARG00000077852	SAND	0	0	0	1	1	1	1	1	1
ENSDARG00000055359	SAND	0	0	0	0	0	0	0	0	1
ENSDARG00000038133	SAND	1	1	1	1	1	1	1	1	1
ENSDARG00000088844	SAND	1	1	1	1	1	1	1	1	1
ENSDARG00000062060	SAND	1	1	1	1	1	1	1	1	1
ENSDARG00000009418	SRF	0	0	0	1	1	1	1	1	1
ENSDARG00000057527	SRF	1	1	0	1	1	1	0	1	1
ENSDARG00000029764	SRF	1	1	0	1	1	1	1	1	1
ENSDARG00000031756	SRF	1	1	0	1	1	1	1	1	1
ENSDARG00000053918	SRF	1	1	1	1	1	1	1	1	1
ENSDARG00000040237	SRF	1	1	1	1	1	1	1	1	1
ENSDARG00000038131	SRF	1	1	1	1	1	1	1	1	1
ENSDARG00000076182	STAT	0	0	1	1	0	0	0	0	1
ENSDARG00000028731	STAT	1	0	0	0	1	1	1	1	1
ENSDARG00000031647	STAT	1	1	1	1	1	1	1	1	1
ENSDARG00000055588	STAT	1	1	1	1	1	1	1	1	1
ENSDARG00000019392	STAT	1	1	0	1	1	1	1	1	1
ENSDARG00000022712	STAT	1	1	1	1	1	1	1	1	1
ENSDARG00000015902	STAT	1	1	1	1	1	1	1	1	1
ENSDARG00000006266	STAT	1	1	1	1	1	1	1	1	1
ENSDARG00000087810	T-box	0	0	0	1	1	1	1	1	0
ENSDARG00000079187	T-box	0	0	0	0	0	0	0	1	1
ENSDARG00000006939	T-box	0	0	1	1	1	1	1	1	0
ENSDARG00000004473	T-box	0	0	0	0	1	1	1	1	1
ENSDARG00000019428	T-box	0	0	0	0	0	0	0	1	1
ENSDARG00000031891	T-box	0	0	1	1	1	1	1	1	1
ENSDARG00000009905	T-box	0	1	1	1	1	1	1	1	1
ENSDARG00000039806	T-box	0	0	1	1	1	1	1	1	1
ENSDARG00000002216	T-box	0	0	1	1	1	1	1	1	1
ENSDARG00000007329	T-box	0	1	1	1	0	1	0	0	0
ENSDARG00000011785	T-box	0	0	1	1	1	1	1	1	1
ENSDARG00000076259	T-box	0	0	0	0	1	1	1	1	1
ENSDARG00000036930	T-box	0	0	0	1	1	1	1	1	1
ENSDARG00000002582	T-box	0	1	0	1	1	1	1	1	1
ENSDARG00000005150	T-box	0	1	0	1	1	1	1	1	1
ENSDARG00000030058	T-box	0	1	0	1	1	1	1	1	1
ENSDARG00000018025	T-box	0	1	0	1	1	1	1	1	1
ENSDARG00000004712	T-box	1	1	0	1	1	1	1	1	1
ENSDARG00000006120	T-box	1	1	1	1	1	1	1	1	1
ENSDARG00000061509	T-box	1	0	1	1	1	1	1	1	1
ENSDARG00000091748	T-box	1	0	0	0	1	1	1	1	1
ENSDARG00000024894	T-box	1	1	1	1	1	1	1	1	1
ENSDARG00000006640	T-box	1	1	1	1	1	1	1	1	1
ENSDARG00000078784	T-box	1	1	1	1	1	1	1	1	1
ENSDARG00000086287	T-box	1	1	1	1	1	1	1	1	1
ENSDARG00000059483	TEA	0	0	0	0	0	0	0	0	1
ENSDARG00000087397	TEA	0	0	0	0	0	0	0	0	1
ENSDARG00000075274	TEA	0	0	0	1	1	1	1	1	1
ENSDARG00000074321	TEA	1	1	1	1	1	1	1	1	1
ENSDARG00000063649	TEA	1	1	1	1	1	1	1	1	1
ENSDARG00000028159	TEA	1	1	1	1	1	1	1	1	1
ENSDARG00000059836	TF_bZIP	0	1	1	1	1	1	1	1	1
ENSDARG00000076520	TF_bZIP	0	0	1	1	1	1	1	1	1
ENSDARG00000033660	TF_bZIP	0	0	1	1	1	1	1	1	1
ENSDARG00000043237	TF_bZIP	0	0	1	1	1	1	1	1	1
ENSDARG00000044013	TF_bZIP	0	0	0	0	1	1	1	1	1
ENSDARG00000071398	TF_bZIP	0	1	0	0	0	0	0	0	0
ENSDARG00000040135	TF_bZIP	0	0	0	0	1	1	1	1	1
ENSDARG00000015890	TF_bZIP	0	0	1	1	1	1	1	1	1
ENSDARG00000015793	TF_bZIP	0	0	1	1	1	1	1	1	1
ENSDARG00000044155	TF_bZIP	0	0	0	1	1	1	1	1	1
ENSDARG00000056226	TF_bZIP	0	0	1	1	1	1	1	1	1
ENSDARG00000068428	TF_bZIP	0	0	0	0	0	0	1	1	1
ENSDARG00000020606	TF_bZIP	0	0	0	1	1	1	1	1	1
ENSDARG00000055751	TF_bZIP	0	0	0	0	0	0	1	1	1
ENSDARG00000090903	TF_bZIP	0	0	1	1	1	1	1	1	1
ENSDARG00000087188	TF_bZIP	0	1	1	1	1	1	1	1	1
ENSDARG00000018109	TF_bZIP	0	0	0	0	0	1	1	1	1
ENSDARG00000023217	TF_bZIP	0	0	0	1	1	1	1	1	1
ENSDARG00000042824	TF_bZIP	0	0	1	1	1	1	1	1	1
ENSDARG00000077785	TF_bZIP	1	1	1	1	1	1	1	1	1
ENSDARG00000061011	TF_bZIP	1	0	0	1	1	1	1	1	1
ENSDARG00000030616	TF_bZIP	1	1	1	1	1	0	1	1	1
ENSDARG00000089697	TF_bZIP	1	1	1	1	1	1	1	1	1
ENSDARG00000004074	TF_bZIP	1	1	1	1	1	1	1	1	1
ENSDARG00000015355	TF_bZIP	1	0	1	1	1	1	1	1	1
ENSDARG00000043531	TF_bZIP	1	1	1	1	1	1	1	1	1
ENSDARG00000017121	TF_bZIP	1	0	1	1	1	1	1	1	1
ENSDARG00000031683	TF_bZIP	1	1	1	1	1	1	1	1	1
ENSDARG00000089787	TF_bZIP	1	1	1	1	1	1	1	1	1
ENSDARG00000074378	TF_bZIP	1	1	1	1	1	1	1	1	1
ENSDARG00000088371	TF_bZIP	1	1	1	1	1	1	1	1	1
ENSDARG00000076533	TF_bZIP	1	1	1	1	1	1	1	1	1
ENSDARG00000053586	TF_bZIP	1	1	1	1	1	1	1	1	1
ENSDARG00000044301	TF_bZIP	1	1	1	1	1	1	1	1	1
ENSDARG00000036569	TF_bZIP	1	1	0	1	1	0	1	1	1
ENSDARG00000042577	TF_bZIP	1	1	1	1	1	1	1	1	1
ENSDARG00000038141	TF_bZIP	1	1	1	1	1	1	1	1	1
ENSDARG00000033709	TF_bZIP	1	1	1	1	1	1	1	1	1
ENSDARG00000030791	TF_bZIP	1	1	1	1	1	1	1	1	1
ENSDARG00000070542	TF_bZIP	1	1	1	1	1	1	1	1	1
ENSDARG00000062553	TF_bZIP	1	1	1	1	1	1	1	1	1
ENSDARG00000069883	TF_bZIP	1	1	1	1	1	1	1	1	1
ENSDARG00000068096	TF_bZIP	1	1	1	1	1	1	1	1	1
ENSDARG00000088355	TF_bZIP	1	1	1	1	1	1	1	1	1
ENSDARG00000039515	TF_bZIP	1	1	1	1	1	1	1	1	1
ENSDARG00000067850	TF_bZIP	1	1	1	1	1	1	1	1	1
ENSDARG00000019810	TF_bZIP	1	1	1	1	1	1	1	1	1
ENSDARG00000042977	TF_bZIP	1	1	1	1	1	1	1	1	1
ENSDARG00000020926	TF_bZIP	1	1	1	1	1	1	1	1	1
ENSDARG00000057652	TF_bZIP	1	1	1	1	1	1	0	1	1
ENSDARG00000074752	TF_bZIP	1	1	1	1	1	1	1	1	1
ENSDARG00000028957	TF_bZIP	1	1	1	1	1	1	1	1	1
ENSDARG00000055481	TF_bZIP	1	1	1	1	1	1	1	1	1
ENSDARG00000007823	TF_bZIP	1	1	1	1	1	1	1	1	1
ENSDARG00000035622	TF_bZIP	1	1	1	1	1	1	1	1	1
ENSDARG00000028415	TF_bZIP	1	1	1	1	1	1	1	1	1
ENSDARG00000012656	TF_bZIP	1	1	1	1	1	1	1	1	1
ENSDARG00000038401	TF_bZIP	1	1	1	1	1	1	1	1	1
ENSDARG00000043483	TF_Otx	0	0	0	1	1	1	1	1	1
ENSDARG00000030703	TF_Otx	0	1	1	1	1	1	1	1	1
ENSDARG00000011989	TF_Otx	0	0	0	1	1	1	1	1	1
ENSDARG00000011235	TF_Otx	1	0	1	1	1	1	1	1	1
ENSDARG00000043643	TF_Otx	1	1	1	1	1	1	1	1	1
ENSDARG00000055690	THAP	1	1	1	1	1	1	1	1	1
ENSDARG00000076082	THAP	1	1	1	1	1	1	1	1	1
ENSDARG00000039063	THAP	1	1	1	1	1	1	1	1	1
ENSDARG00000041080	THAP	1	1	1	1	1	1	1	1	1
ENSDARG00000070458	THAP	1	1	1	1	1	1	1	1	1
ENSDARG00000070059	THAP	1	1	1	1	1	1	1	1	1
ENSDARG00000087483	THAP	1	1	1	1	1	1	1	1	1
ENSDARG00000056079	THAP	1	1	1	1	1	1	1	1	1
ENSDARG00000042492	THAP	1	1	1	1	1	1	1	1	1
ENSDARG00000086572	THAP	1	1	0	1	1	1	1	1	1
ENSDARG00000088766	THAP	1	1	1	1	1	1	1	1	1
ENSDARG00000076437	THAP	1	1	1	1	1	1	1	1	1
ENSDARG00000070704	THAP	1	1	1	1	1	1	1	1	1
ENSDARG00000039364	THAP	1	1	1	1	1	1	1	1	1
ENSDARG00000037192	THAP	1	1	1	1	1	1	1	1	1
ENSDARG00000020964	THAP	1	1	1	1	1	1	1	1	1
ENSDARG00000091514	THAP	1	1	1	1	1	1	1	1	1
ENSDARG00000036055	THAP	1	1	1	1	1	1	1	1	1
ENSDARG00000041524	THAP	1	1	1	1	1	1	1	1	1
ENSDARG00000059020	THAP	1	1	1	1	1	1	1	1	1
ENSDARG00000042489	THAP	1	1	1	1	1	1	1	1	1
ENSDARG00000056213	THAP	1	1	1	1	1	1	1	1	1
ENSDARG00000070312	THAP	1	1	1	1	1	1	1	1	1
ENSDARG00000001210	THAP	1	1	1	1	1	1	1	1	1
ENSDARG00000078814	THAP	1	1	1	1	1	1	1	1	1
ENSDARG00000076893	THAP	1	1	1	1	1	1	1	1	1
ENSDARG00000037073	THAP	1	1	1	1	1	1	1	1	1
ENSDARG00000035127	Thyroid	0	1	0	1	1	0	1	1	1
ENSDARG00000071565	Thyroid	0	0	0	1	1	1	1	1	1
ENSDARG00000031161	Thyroid	0	0	0	1	0	1	0	1	1
ENSDARG00000037025	Thyroid	0	0	0	0	0	0	0	1	1
ENSDARG00000029766	Thyroid	0	0	1	1	1	1	1	1	1
ENSDARG00000021494	Thyroid	0	0	1	1	1	1	1	1	1
ENSDARG00000045904	Thyroid	0	0	1	1	1	1	1	1	1
ENSDARG00000044685	Thyroid	0	0	1	1	1	1	1	1	1
ENSDARG00000015064	Thyroid	0	0	0	1	1	1	1	1	1
ENSDARG00000004697	Thyroid	0	0	1	1	1	1	1	1	1
ENSDARG00000059370	Thyroid	0	0	0	0	1	1	1	1	1
ENSDARG00000054003	Thyroid	0	1	0	1	1	0	1	1	1
ENSDARG00000087195	Thyroid	0	0	0	1	0	0	0	0	1
ENSDARG00000033160	Thyroid	0	0	0	1	0	1	0	1	1
ENSDARG00000057741	Thyroid	0	1	0	0	0	0	1	1	1
ENSDARG00000057737	Thyroid	0	1	1	1	1	1	1	1	1
ENSDARG00000004861	Thyroid	1	1	1	1	1	1	1	1	1
ENSDARG00000001910	Thyroid	1	1	1	1	1	1	1	1	1
ENSDARG00000005593	Thyroid	1	1	1	1	1	1	1	1	1
ENSDARG00000052654	Thyroid	1	1	0	1	1	1	1	1	1
ENSDARG00000017780	Thyroid	1	1	1	1	1	1	1	1	1
ENSDARG00000003820	Thyroid	1	1	0	0	1	1	1	1	1
ENSDARG00000011696	Thyroid	1	1	0	0	0	0	0	1	1
ENSDARG00000056783	Thyroid	1	1	1	1	1	1	1	1	1
ENSDARG00000000151	Thyroid	1	1	1	1	1	1	1	1	1
ENSDARG00000012764	Thyroid	1	1	1	1	1	1	1	1	1
ENSDARG00000016454	Thyroid	1	1	0	0	0	0	0	1	1
ENSDARG00000021163	Thyroid	1	1	0	1	1	1	1	1	1
ENSDARG00000009594	Thyroid	1	1	1	1	1	1	1	1	1
ENSDARG00000040151	Thyroid	1	1	0	1	1	1	1	1	1
ENSDARG00000078954	Thyroid	1	1	1	1	1	1	1	1	1
ENSDARG00000057231	Thyroid	1	1	1	1	1	1	1	1	1
ENSDARG00000069266	Thyroid	1	1	1	1	1	1	1	1	1
ENSDARG00000034893	Thyroid	1	1	1	1	1	1	1	1	1
ENSDARG00000070721	Thyroid	1	1	1	1	1	1	1	1	1
ENSDARG00000002006	Thyroid	1	1	1	1	1	1	1	1	1
ENSDARG00000034117	Thyroid	1	1	1	1	1	1	1	1	1
ENSDARG00000043059	Thyroid	1	1	1	1	1	1	1	1	1
ENSDARG00000075666	TSC22	1	1	1	1	1	1	1	1	1
ENSDARG00000034086	TSC22	1	1	1	1	1	1	1	1	1
ENSDARG00000041839	TSC22	1	1	1	1	1	1	1	1	1
ENSDARG00000038306	TSC22	1	1	1	1	1	1	1	1	1
ENSDARG00000078210	Tub	0	0	0	0	0	0	0	1	1
ENSDARG00000062165	Tub	0	0	0	0	1	1	1	1	1
ENSDARG00000062902	Tub	0	0	1	1	1	1	1	1	1
ENSDARG00000075295	Tub	1	0	0	1	0	1	1	1	1
ENSDARG00000063056	Tub	1	1	0	0	1	1	1	1	1
ENSDARG00000069335	ZBTB	0	0	0	1	1	1	1	1	1
ENSDARG00000089716	ZBTB	0	0	0	0	0	0	0	1	1
ENSDARG00000058863	ZBTB	0	0	0	0	0	0	0	0	1
ENSDARG00000087619	ZBTB	0	0	0	0	0	0	0	0	1
ENSDARG00000074526	ZBTB	0	0	0	1	1	1	1	1	1
ENSDARG00000039899	ZBTB	0	0	1	1	1	1	1	1	1
ENSDARG00000070864	ZBTB	1	0	1	1	1	1	1	1	1
ENSDARG00000028949	ZBTB	1	1	1	1	1	1	1	1	1
ENSDARG00000054984	ZBTB	1	1	1	1	1	1	1	1	1
ENSDARG00000075533	ZBTB	1	1	0	0	0	0	0	0	1
ENSDARG00000070658	ZBTB	1	1	1	1	1	1	1	1	1
ENSDARG00000039263	ZBTB	1	1	1	1	1	1	1	1	1
ENSDARG00000071467	ZBTB	1	1	1	1	1	1	1	1	1
ENSDARG00000019265	ZBTB	1	1	1	1	1	1	1	1	1
ENSDARG00000074455	ZBTB	1	1	1	1	1	1	1	1	1
ENSDARG00000023040	ZBTB	1	1	1	1	1	1	1	1	1
ENSDARG00000020176	ZBTB	1	1	0	1	1	1	1	1	1
ENSDARG00000074548	ZBTB	1	1	1	1	1	1	1	1	1
ENSDARG00000061110	ZBTB	1	1	1	1	1	1	1	1	1
ENSDARG00000028228	ZBTB	1	1	1	1	1	1	1	1	1
ENSDARG00000069295	ZBTB	1	1	1	1	1	1	1	1	1
ENSDARG00000035889	ZBTB	1	1	1	1	1	1	1	1	1
ENSDARG00000045660	ZBTB	1	1	1	1	1	1	1	1	1
ENSDARG00000091762	ZBTB	1	1	1	1	1	1	1	1	1
ENSDARG00000028086	ZBTB	1	1	1	1	1	1	1	1	1
ENSDARG00000076584	ZBTB	1	1	1	1	1	1	1	1	1
ENSDARG00000042689	ZBTB	1	1	1	1	1	1	1	1	1
ENSDARG00000045983	ZBTB	1	1	1	1	1	1	1	1	1
ENSDARG00000005586	ZBTB	1	1	0	0	0	0	0	1	0
ENSDARG00000044038	ZBTB	1	1	1	1	1	1	1	1	1
ENSDARG00000057751	ZBTB	1	1	0	0	0	0	0	1	1
ENSDARG00000013492	ZBTB	1	1	1	1	1	1	1	1	1
ENSDARG00000007271	ZBTB	1	1	1	1	1	1	1	1	1
ENSDARG00000068400	ZBTB	1	1	1	1	1	1	1	1	1
ENSDARG00000055493	ZBTB	1	1	1	1	1	1	1	1	1
ENSDARG00000017886	ZBTB	1	1	1	1	1	1	1	1	1
ENSDARG00000076380	ZBTB	1	1	1	1	1	1	1	1	1
ENSDARG00000043285	ZBTB	1	1	1	1	1	1	1	1	1
ENSDARG00000089700	ZBTB	1	1	1	1	1	1	1	1	1
ENSDARG00000088036	zf-BED	0	0	0	0	0	0	0	0	1
ENSDARG00000041359	zf-BED	1	1	1	1	1	1	1	1	1
ENSDARG00000075103	zf-C2H2	0	0	0	0	0	0	0	0	1
ENSDARG00000091142	zf-C2H2	0	0	0	0	0	0	0	0	1
ENSDARG00000074922	zf-C2H2	0	0	0	0	0	0	0	0	1
ENSDARG00000089827	zf-C2H2	0	0	0	0	0	0	0	0	1
ENSDARG00000090448	zf-C2H2	0	0	0	0	0	0	0	0	1
ENSDARG00000073693	zf-C2H2	0	0	0	0	0	0	0	0	1
ENSDARG00000077923	zf-C2H2	0	0	0	0	0	0	0	0	1
ENSDARG00000035150	zf-C2H2	0	0	0	0	0	0	0	0	1
ENSDARG00000088490	zf-C2H2	0	0	0	0	0	0	0	0	1
ENSDARG00000086829	zf-C2H2	0	0	0	0	0	0	0	0	1
ENSDARG00000091701	zf-C2H2	0	0	0	0	0	0	0	0	1
ENSDARG00000091229	zf-C2H2	0	0	0	0	0	0	0	0	1
ENSDARG00000091566	zf-C2H2	0	0	0	0	0	0	0	0	1
ENSDARG00000086834	zf-C2H2	0	0	0	0	0	0	0	0	1
ENSDARG00000087320	zf-C2H2	0	0	0	0	0	0	0	0	1
ENSDARG00000091756	zf-C2H2	0	0	1	1	1	1	1	1	1
ENSDARG00000087355	zf-C2H2	0	0	0	0	0	0	0	0	1
ENSDARG00000089973	zf-C2H2	0	0	0	1	0	0	0	0	0
ENSDARG00000089391	zf-C2H2	0	0	1	0	0	0	0	0	1
ENSDARG00000035151	zf-C2H2	0	0	1	1	1	1	1	0	1
ENSDARG00000087959	zf-C2H2	0	0	0	0	0	0	0	0	1
ENSDARG00000090090	zf-C2H2	0	0	0	0	0	0	0	0	1
ENSDARG00000086021	zf-C2H2	0	0	1	0	0	0	0	0	0
ENSDARG00000089311	zf-C2H2	0	0	0	0	0	0	0	0	1
ENSDARG00000089883	zf-C2H2	0	0	1	1	1	1	1	1	1
ENSDARG00000042826	zf-C2H2	0	0	0	1	1	1	1	1	1
ENSDARG00000091505	zf-C2H2	0	0	0	0	0	0	0	0	1
ENSDARG00000020655	zf-C2H2	0	0	0	1	1	1	1	1	1
ENSDARG00000087642	zf-C2H2	0	0	0	0	0	0	0	0	1
ENSDARG00000090059	zf-C2H2	0	0	0	0	0	0	0	0	1
ENSDARG00000044098	zf-C2H2	0	0	0	1	1	1	1	1	1
ENSDARG00000091363	zf-C2H2	0	0	0	0	0	0	0	0	1
ENSDARG00000090445	zf-C2H2	0	0	1	0	0	0	0	0	0
ENSDARG00000090545	zf-C2H2	0	0	0	0	0	0	0	0	1
ENSDARG00000088734	zf-C2H2	0	0	1	0	0	0	0	0	1
ENSDARG00000087230	zf-C2H2	0	0	0	0	0	0	0	0	1
ENSDARG00000061368	zf-C2H2	0	1	1	1	1	1	1	1	1
ENSDARG00000089941	zf-C2H2	0	0	1	0	0	0	0	0	0
ENSDARG00000053301	zf-C2H2	0	0	1	1	1	1	1	1	1
ENSDARG00000079947	zf-C2H2	0	0	0	1	1	1	1	1	1
ENSDARG00000079010	zf-C2H2	0	0	1	0	0	0	0	0	1
ENSDARG00000020746	zf-C2H2	0	1	1	1	1	1	1	1	1
ENSDARG00000062510	zf-C2H2	0	0	0	1	1	1	1	1	1
ENSDARG00000086825	zf-C2H2	0	0	0	0	1	1	1	1	1
ENSDARG00000077712	zf-C2H2	0	1	0	0	0	0	0	0	0
ENSDARG00000070809	zf-C2H2	0	1	0	1	1	1	1	1	1
ENSDARG00000044850	zf-C2H2	0	0	0	0	0	0	1	0	1
ENSDARG00000031307	zf-C2H2	0	0	1	1	1	1	1	1	1
ENSDARG00000027933	zf-C2H2	0	0	0	0	0	1	1	1	1
ENSDARG00000068580	zf-C2H2	0	0	1	1	0	1	0	0	1
ENSDARG00000076571	zf-C2H2	0	1	1	1	1	1	1	1	1
ENSDARG00000071497	zf-C2H2	0	1	1	1	1	1	1	1	1
ENSDARG00000056175	zf-C2H2	0	0	0	1	1	1	1	1	1
ENSDARG00000088563	zf-C2H2	0	0	1	1	1	1	1	1	1
ENSDARG00000090200	zf-C2H2	0	0	0	0	1	1	1	1	1
ENSDARG00000010270	zf-C2H2	0	0	0	1	1	1	1	1	1
ENSDARG00000010124	zf-C2H2	0	1	1	1	1	1	1	1	1
ENSDARG00000040116	zf-C2H2	0	0	0	0	1	1	1	1	1
ENSDARG00000091251	zf-C2H2	0	0	0	0	0	0	0	0	1
ENSDARG00000010462	zf-C2H2	0	0	1	1	1	1	1	1	1
ENSDARG00000088568	zf-C2H2	0	0	1	0	0	0	0	0	0
ENSDARG00000045371	zf-C2H2	0	1	1	1	1	1	1	1	1
ENSDARG00000089173	zf-C2H2	0	1	0	1	0	1	1	0	1
ENSDARG00000087412	zf-C2H2	0	1	0	0	0	0	0	0	1
ENSDARG00000079613	zf-C2H2	0	0	1	1	1	1	1	1	1
ENSDARG00000089953	zf-C2H2	0	0	0	0	0	1	0	0	1
ENSDARG00000077799	zf-C2H2	0	0	0	0	1	1	1	1	1
ENSDARG00000057586	zf-C2H2	0	1	1	1	1	1	1	1	1
ENSDARG00000086402	zf-C2H2	0	0	0	0	0	0	0	0	1
ENSDARG00000079738	zf-C2H2	0	0	0	1	1	1	1	1	1
ENSDARG00000076732	zf-C2H2	0	1	1	1	1	1	1	0	1
ENSDARG00000090307	zf-C2H2	0	1	0	0	0	0	0	0	0
ENSDARG00000073726	zf-C2H2	0	1	0	0	0	0	0	0	1
ENSDARG00000002445	zf-C2H2	0	0	1	1	1	1	1	1	1
ENSDARG00000091688	zf-C2H2	0	1	0	1	1	0	1	0	1
ENSDARG00000044457	zf-C2H2	0	0	1	1	1	1	1	1	1
ENSDARG00000069685	zf-C2H2	0	0	1	1	1	1	1	1	1
ENSDARG00000090411	zf-C2H2	0	1	0	0	0	0	0	0	1
ENSDARG00000073821	zf-C2H2	0	1	0	0	0	0	0	0	1
ENSDARG00000090070	zf-C2H2	0	0	1	0	0	0	0	0	0
ENSDARG00000017400	zf-C2H2	0	1	0	0	1	1	1	1	1
ENSDARG00000078004	zf-C2H2	0	1	1	1	1	1	1	0	1
ENSDARG00000039987	zf-C2H2	0	0	1	1	1	1	1	1	1
ENSDARG00000071496	zf-C2H2	0	1	1	1	1	1	1	1	1
ENSDARG00000087721	zf-C2H2	0	1	0	0	0	0	0	0	1
ENSDARG00000076331	zf-C2H2	0	0	0	0	0	0	0	0	1
ENSDARG00000046019	zf-C2H2	0	0	1	1	1	1	1	1	1
ENSDARG00000071719	zf-C2H2	0	1	1	1	1	1	1	1	1
ENSDARG00000079749	zf-C2H2	0	0	1	1	1	1	1	1	1
ENSDARG00000091679	zf-C2H2	0	1	0	0	0	1	0	0	1
ENSDARG00000088707	zf-C2H2	0	0	0	0	0	0	0	0	1
ENSDARG00000089174	zf-C2H2	0	0	0	0	0	0	0	0	1
ENSDARG00000089537	zf-C2H2	0	0	0	0	0	0	0	0	1
ENSDARG00000075928	zf-C2H2	0	0	0	0	0	0	0	1	1
ENSDARG00000074906	zf-C2H2	0	1	0	0	0	0	0	1	1
ENSDARG00000090157	zf-C2H2	0	0	1	1	1	1	1	0	1
ENSDARG00000090586	zf-C2H2	0	0	1	1	1	1	1	1	1
ENSDARG00000054683	zf-C2H2	0	0	0	1	1	1	1	1	1
ENSDARG00000063153	zf-C2H2	0	0	0	1	1	1	1	1	1
ENSDARG00000087255	zf-C2H2	0	0	0	0	0	0	0	0	1
ENSDARG00000040141	zf-C2H2	0	1	1	0	0	0	0	0	0
ENSDARG00000063555	zf-C2H2	0	0	0	0	0	0	0	0	1
ENSDARG00000075796	zf-C2H2	0	1	0	0	0	0	0	0	0
ENSDARG00000086845	zf-C2H2	0	1	1	1	1	1	1	1	1
ENSDARG00000041910	zf-C2H2	0	0	0	1	1	1	0	1	1
ENSDARG00000088821	zf-C2H2	0	0	1	1	1	1	1	1	1
ENSDARG00000086657	zf-C2H2	0	0	0	0	0	0	0	0	1
ENSDARG00000079995	zf-C2H2	0	0	0	0	0	0	0	1	1
ENSDARG00000022251	zf-C2H2	0	0	0	1	1	1	1	1	1
ENSDARG00000078701	zf-C2H2	0	0	0	1	1	1	1	1	1
ENSDARG00000087361	zf-C2H2	0	0	1	0	0	0	0	0	1
ENSDARG00000088936	zf-C2H2	0	0	0	0	0	0	0	0	1
ENSDARG00000087963	zf-C2H2	0	0	0	0	0	0	0	0	1
ENSDARG00000088903	zf-C2H2	0	1	1	1	1	1	1	1	1
ENSDARG00000076807	zf-C2H2	0	1	1	1	1	1	1	1	1
ENSDARG00000035116	zf-C2H2	0	0	0	1	0	0	0	0	1
ENSDARG00000088927	zf-C2H2	0	1	1	1	1	1	1	0	1
ENSDARG00000075891	zf-C2H2	0	0	0	0	0	0	0	1	1
ENSDARG00000044845	zf-C2H2	0	1	1	1	1	1	1	1	1
ENSDARG00000090843	zf-C2H2	0	1	1	1	0	0	0	0	1
ENSDARG00000013539	zf-C2H2	0	0	0	1	1	1	1	1	1
ENSDARG00000087816	zf-C2H2	0	1	1	1	1	1	1	1	1
ENSDARG00000078159	zf-C2H2	0	1	1	1	1	1	1	1	1
ENSDARG00000074397	zf-C2H2	0	0	1	1	1	1	1	1	1
ENSDARG00000070677	zf-C2H2	0	1	1	1	1	1	1	1	1
ENSDARG00000090026	zf-C2H2	0	1	1	1	1	1	1	1	1
ENSDARG00000032197	zf-C2H2	0	0	1	1	1	1	1	1	1
ENSDARG00000086139	zf-C2H2	0	0	1	1	1	1	1	1	1
ENSDARG00000031420	zf-C2H2	0	0	1	1	1	1	1	1	1
ENSDARG00000090989	zf-C2H2	0	0	0	0	0	0	0	0	1
ENSDARG00000087900	zf-C2H2	0	0	1	1	1	1	1	1	1
ENSDARG00000073861	zf-C2H2	0	0	1	1	1	1	1	1	1
ENSDARG00000011870	zf-C2H2	0	0	0	1	1	1	1	1	1
ENSDARG00000087593	zf-C2H2	0	1	1	1	1	1	1	1	1
ENSDARG00000079277	zf-C2H2	0	0	0	1	0	1	0	1	1
ENSDARG00000089156	zf-C2H2	0	0	0	0	1	1	1	1	1
ENSDARG00000079035	zf-C2H2	0	0	1	1	1	1	1	1	1
ENSDARG00000023261	zf-C2H2	0	0	0	1	1	1	1	1	1
ENSDARG00000069726	zf-C2H2	0	0	0	1	1	1	1	1	1
ENSDARG00000088027	zf-C2H2	0	0	0	1	1	1	1	1	1
ENSDARG00000073857	zf-C2H2	0	1	1	1	1	1	1	1	1
ENSDARG00000088239	zf-C2H2	0	0	1	1	0	0	0	0	1
ENSDARG00000060808	zf-C2H2	0	1	1	1	1	1	1	1	1
ENSDARG00000071816	zf-C2H2	0	1	1	1	1	0	1	1	1
ENSDARG00000078723	zf-C2H2	0	1	1	1	1	1	1	1	1
ENSDARG00000037421	zf-C2H2	0	0	0	1	1	1	1	1	1
ENSDARG00000043303	zf-C2H2	0	1	1	1	1	1	1	1	1
ENSDARG00000086831	zf-C2H2	0	1	1	0	1	1	0	1	1
ENSDARG00000086839	zf-C2H2	0	1	1	1	1	1	1	1	1
ENSDARG00000015506	zf-C2H2	1	0	1	1	1	1	1	1	1
ENSDARG00000076171	zf-C2H2	1	0	1	1	1	1	1	1	1
ENSDARG00000007990	zf-C2H2	1	0	0	1	1	1	1	1	1
ENSDARG00000091396	zf-C2H2	1	1	1	1	1	1	1	1	1
ENSDARG00000088334	zf-C2H2	1	0	1	1	1	1	1	0	1
ENSDARG00000074151	zf-C2H2	1	1	1	1	1	1	1	1	1
ENSDARG00000055106	zf-C2H2	1	1	1	1	1	1	1	1	1
ENSDARG00000071714	zf-C2H2	1	1	1	1	1	1	1	1	1
ENSDARG00000068975	zf-C2H2	1	1	1	0	0	0	0	0	1
ENSDARG00000014091	zf-C2H2	1	0	1	1	1	1	1	1	1
ENSDARG00000087104	zf-C2H2	1	1	0	1	1	1	0	0	1
ENSDARG00000078880	zf-C2H2	1	1	1	0	1	1	1	1	1
ENSDARG00000069285	zf-C2H2	1	1	0	0	0	0	0	0	1
ENSDARG00000091017	zf-C2H2	1	1	0	0	0	0	0	0	0
ENSDARG00000075145	zf-C2H2	1	1	1	1	1	1	1	1	1
ENSDARG00000074768	zf-C2H2	1	0	0	0	0	0	0	0	1
ENSDARG00000087290	zf-C2H2	1	0	0	0	0	0	1	1	1
ENSDARG00000091698	zf-C2H2	1	1	0	0	0	0	0	0	0
ENSDARG00000087212	zf-C2H2	1	1	1	0	1	0	0	0	0
ENSDARG00000078256	zf-C2H2	1	1	1	1	1	1	1	1	1
ENSDARG00000091025	zf-C2H2	1	1	1	1	1	1	1	1	1
ENSDARG00000089693	zf-C2H2	1	1	0	0	0	0	0	0	1
ENSDARG00000071716	zf-C2H2	1	1	1	1	1	1	1	1	1
ENSDARG00000089940	zf-C2H2	1	1	1	1	1	1	1	1	1
ENSDARG00000079127	zf-C2H2	1	1	1	1	1	1	1	1	1
ENSDARG00000079539	zf-C2H2	1	1	1	1	1	1	1	1	1
ENSDARG00000090740	zf-C2H2	1	1	1	1	1	1	1	1	1
ENSDARG00000078630	zf-C2H2	1	1	0	0	0	0	0	0	1
ENSDARG00000058827	zf-C2H2	1	0	1	1	1	1	1	1	1
ENSDARG00000039716	zf-C2H2	1	1	1	1	1	1	1	1	1
ENSDARG00000015567	zf-C2H2	1	1	1	1	1	1	1	1	1
ENSDARG00000061827	zf-C2H2	1	0	0	0	1	1	1	1	1
ENSDARG00000052131	zf-C2H2	1	1	0	1	1	1	1	1	1
ENSDARG00000018773	zf-C2H2	1	1	0	0	0	0	0	1	1
ENSDARG00000088731	zf-C2H2	1	1	0	1	1	0	1	1	1
ENSDARG00000086367	zf-C2H2	1	1	1	1	1	1	1	1	1
ENSDARG00000088389	zf-C2H2	1	1	1	1	1	1	1	0	1
ENSDARG00000091098	zf-C2H2	1	1	0	1	1	1	1	0	1
ENSDARG00000076134	zf-C2H2	1	1	0	0	0	0	0	0	1
ENSDARG00000076763	zf-C2H2	1	1	1	1	1	1	1	0	1
ENSDARG00000038006	zf-C2H2	1	0	1	1	1	1	1	1	1
ENSDARG00000078324	zf-C2H2	1	1	0	1	1	1	1	1	1
ENSDARG00000057324	zf-C2H2	1	1	1	1	1	1	1	1	1
ENSDARG00000090782	zf-C2H2	1	1	1	1	1	1	1	1	1
ENSDARG00000088820	zf-C2H2	1	1	1	1	1	1	1	1	1
ENSDARG00000089503	zf-C2H2	1	1	0	1	1	1	1	1	1
ENSDARG00000086761	zf-C2H2	1	1	0	0	0	0	0	1	1
ENSDARG00000073925	zf-C2H2	1	0	1	1	1	1	1	1	1
ENSDARG00000015554	zf-C2H2	1	1	1	1	1	1	1	1	1
ENSDARG00000071819	zf-C2H2	1	1	0	0	0	0	0	1	1
ENSDARG00000090871	zf-C2H2	1	1	1	1	1	1	1	1	1
ENSDARG00000086999	zf-C2H2	1	1	0	1	1	1	1	1	1
ENSDARG00000079268	zf-C2H2	1	1	1	1	1	1	1	1	1
ENSDARG00000087249	zf-C2H2	1	1	1	1	1	1	1	1	1
ENSDARG00000069869	zf-C2H2	1	1	1	1	1	1	1	1	1
ENSDARG00000044848	zf-C2H2	1	1	1	1	1	1	1	1	1
ENSDARG00000076657	zf-C2H2	1	1	1	1	1	1	1	1	1
ENSDARG00000076067	zf-C2H2	1	1	1	1	1	1	1	1	1
ENSDARG00000089947	zf-C2H2	1	1	1	1	0	1	1	0	1
ENSDARG00000088954	zf-C2H2	1	1	0	0	0	0	0	0	0
ENSDARG00000091127	zf-C2H2	1	1	1	1	1	1	1	1	1
ENSDARG00000040214	zf-C2H2	1	0	0	0	1	1	1	1	1
ENSDARG00000086855	zf-C2H2	1	1	0	0	1	0	1	1	1
ENSDARG00000087378	zf-C2H2	1	0	0	0	0	0	0	0	1
ENSDARG00000007430	zf-C2H2	1	1	1	1	1	1	1	1	1
ENSDARG00000088507	zf-C2H2	1	1	1	1	1	1	1	1	1
ENSDARG00000078476	zf-C2H2	1	1	1	1	1	1	1	1	1
ENSDARG00000091720	zf-C2H2	1	1	1	1	1	1	1	1	1
ENSDARG00000086792	zf-C2H2	1	1	0	0	1	0	0	0	1
ENSDARG00000075116	zf-C2H2	1	1	1	1	1	1	1	1	1
ENSDARG00000089032	zf-C2H2	1	1	0	1	1	1	1	1	1
ENSDARG00000025641	zf-C2H2	1	1	1	1	1	1	1	1	1
ENSDARG00000086744	zf-C2H2	1	1	1	1	1	1	1	1	1
ENSDARG00000034025	zf-C2H2	1	1	0	0	1	0	0	0	1
ENSDARG00000015312	zf-C2H2	1	1	0	1	1	1	1	1	1
ENSDARG00000051984	zf-C2H2	1	1	1	1	1	1	1	0	1
ENSDARG00000053165	zf-C2H2	1	1	1	1	1	1	1	0	1
ENSDARG00000062231	zf-C2H2	1	1	1	1	1	1	1	1	1
ENSDARG00000006288	zf-C2H2	1	1	0	1	1	1	1	1	1
ENSDARG00000079203	zf-C2H2	1	1	1	1	1	1	1	1	1
ENSDARG00000033680	zf-C2H2	1	1	1	1	1	1	1	1	1
ENSDARG00000087465	zf-C2H2	1	1	1	1	1	1	1	1	1
ENSDARG00000051926	zf-C2H2	1	1	1	1	1	1	1	1	1
ENSDARG00000037178	zf-C2H2	1	1	1	1	1	1	1	1	1
ENSDARG00000060900	zf-C2H2	1	1	1	1	1	1	1	1	1
ENSDARG00000071833	zf-C2H2	1	1	1	1	1	1	1	1	1
ENSDARG00000020884	zf-C2H2	1	1	1	1	1	1	1	1	1
ENSDARG00000058507	zf-C2H2	1	1	1	1	0	1	1	0	1
ENSDARG00000031455	zf-C2H2	1	1	1	1	1	1	1	1	1
ENSDARG00000074820	zf-C2H2	1	1	1	1	1	1	1	1	1
ENSDARG00000062106	zf-C2H2	1	1	1	0	0	1	1	1	1
ENSDARG00000053548	zf-C2H2	1	1	1	1	1	1	1	1	1
ENSDARG00000071402	zf-C2H2	1	1	1	1	1	1	1	0	1
ENSDARG00000087839	zf-C2H2	1	1	1	1	1	1	1	1	1
ENSDARG00000038792	zf-C2H2	1	1	1	1	1	1	1	1	1
ENSDARG00000071581	zf-C2H2	1	1	1	1	1	1	1	1	1
ENSDARG00000058566	zf-C2H2	1	1	1	1	1	1	0	1	1
ENSDARG00000043821	zf-C2H2	1	1	1	1	1	1	1	1	1
ENSDARG00000043090	zf-C2H2	1	1	1	1	1	1	1	1	1
ENSDARG00000067501	zf-C2H2	1	1	1	1	1	1	1	1	1
ENSDARG00000079236	zf-C2H2	1	0	1	1	1	1	1	1	1
ENSDARG00000061352	zf-C2H2	1	1	0	1	1	1	1	1	1
ENSDARG00000019961	zf-C2H2	1	1	1	1	1	1	1	1	1
ENSDARG00000030844	zf-C2H2	1	1	1	1	1	1	1	1	1
ENSDARG00000077615	zf-C2H2	1	1	1	1	1	1	1	1	1
ENSDARG00000088331	zf-C2H2	1	1	1	1	1	1	0	0	1
ENSDARG00000005846	zf-C2H2	1	1	0	1	1	1	1	1	1
ENSDARG00000079547	zf-C2H2	1	1	0	0	0	0	0	1	1
ENSDARG00000086494	zf-C2H2	1	1	1	1	0	0	0	0	1
ENSDARG00000074171	zf-C2H2	1	1	0	0	0	0	0	0	1
ENSDARG00000026972	zf-C2H2	1	1	1	1	0	0	0	0	0
ENSDARG00000078952	zf-C2H2	1	1	1	1	1	1	1	1	1
ENSDARG00000029072	zf-C2H2	1	1	1	1	1	1	1	1	1
ENSDARG00000079263	zf-C2H2	1	1	1	1	1	1	1	1	1
ENSDARG00000071055	zf-C2H2	1	1	0	0	0	0	0	1	1
ENSDARG00000000760	zf-C2H2	1	1	1	1	1	1	1	1	1
ENSDARG00000022905	zf-C2H2	1	1	1	1	1	1	1	1	1
ENSDARG00000090569	zf-C2H2	1	1	1	1	1	1	1	1	1
ENSDARG00000067727	zf-C2H2	1	1	0	1	1	1	1	1	1
ENSDARG00000087674	zf-C2H2	1	1	0	0	0	0	0	0	1
ENSDARG00000077693	zf-C2H2	1	1	1	1	1	1	1	1	1
ENSDARG00000000567	zf-C2H2	1	1	1	1	1	1	1	1	1
ENSDARG00000075474	zf-C2H2	1	1	1	1	1	1	1	1	1
ENSDARG00000079343	zf-C2H2	1	1	1	1	1	1	1	1	1
ENSDARG00000003102	zf-C2H2	1	1	1	1	1	1	1	1	1
ENSDARG00000074868	zf-C2H2	1	1	1	1	1	1	1	1	1
ENSDARG00000040432	zf-C2H2	1	1	1	1	1	1	1	1	1
ENSDARG00000077143	zf-C2H2	1	1	1	1	1	1	1	1	1
ENSDARG00000005026	zf-C2H2	1	1	1	1	1	1	1	1	1
ENSDARG00000001549	zf-C2H2	1	1	1	1	1	1	1	1	1
ENSDARG00000043302	zf-C2H2	1	1	1	1	1	1	1	1	1
ENSDARG00000076988	zf-C2H2	1	1	1	1	1	1	1	1	1
ENSDARG00000074825	zf-C2H2	1	1	1	1	1	1	1	1	1
ENSDARG00000076222	zf-C2H2	1	1	1	1	1	1	1	1	1
ENSDARG00000091192	zf-C2H2	1	1	0	1	1	1	1	1	1
ENSDARG00000038243	zf-C2H2	1	1	1	1	1	1	1	1	1
ENSDARG00000030267	zf-C2H2	1	1	1	1	1	1	1	1	1
ENSDARG00000075084	zf-C2H2	1	1	1	1	1	1	1	1	1
ENSDARG00000012887	zf-C2H2	1	1	1	1	1	1	1	1	1
ENSDARG00000053263	zf-C2H2	1	1	1	1	1	1	1	1	1
ENSDARG00000062338	zf-C2H2	1	1	1	1	1	1	1	1	1
ENSDARG00000016022	zf-C2H2	1	1	1	1	1	1	1	1	1
ENSDARG00000026453	zf-C2H2	1	1	1	1	1	1	1	1	1
ENSDARG00000074125	zf-C2H2	1	1	1	1	1	1	1	1	1
ENSDARG00000052164	zf-C2H2	1	1	1	1	1	1	1	1	1
ENSDARG00000053192	zf-C2H2	1	1	1	1	0	0	1	0	1
ENSDARG00000069796	zf-C2H2	1	1	1	1	1	1	1	1	1
ENSDARG00000076214	zf-C2H2	1	1	0	0	0	0	0	0	0
ENSDARG00000042667	zf-C2H2	1	1	1	1	1	1	1	1	1
ENSDARG00000061147	zf-C2H2	1	1	1	1	1	1	1	1	1
ENSDARG00000019299	zf-C2H2	1	1	1	1	1	1	1	1	1
ENSDARG00000040123	zf-C2H2	1	1	0	0	0	1	1	1	1
ENSDARG00000008218	zf-C2H2	1	1	1	1	1	1	1	1	1
ENSDARG00000053800	zf-C2H2	1	1	1	1	1	1	1	1	1
ENSDARG00000090721	zf-C2H2	1	1	0	0	1	1	1	1	1
ENSDARG00000044847	zf-C2H2	1	1	1	1	1	1	1	1	1
ENSDARG00000043126	zf-C2H2	1	1	1	1	1	1	1	1	1
ENSDARG00000042989	zf-C2H2	1	1	1	1	1	1	1	1	1
ENSDARG00000052894	zf-C2H2	1	1	1	1	1	1	1	1	1
ENSDARG00000076108	zf-C2H2	1	1	1	1	1	1	1	1	1
ENSDARG00000075639	zf-C2H2	1	1	1	1	1	1	1	1	1
ENSDARG00000027978	zf-C2H2	1	1	1	1	1	1	1	1	1
ENSDARG00000090304	zf-C2H2	1	1	1	1	1	1	1	1	1
ENSDARG00000078281	zf-C2H2	1	1	1	1	1	1	1	1	1
ENSDARG00000015495	zf-C2H2	1	1	1	1	1	1	1	1	1
ENSDARG00000073856	zf-C2H2	1	1	1	1	1	1	1	1	1
ENSDARG00000076939	zf-C2H2	1	1	1	1	1	1	1	1	1
ENSDARG00000052780	zf-C2H2	1	1	1	1	1	1	1	1	1
ENSDARG00000038561	zf-C2H2	1	1	0	1	1	1	1	1	1
ENSDARG00000042796	zf-C2H2	1	1	1	1	1	1	1	1	1
ENSDARG00000075545	zf-C2H2	1	1	1	1	1	1	1	1	1
ENSDARG00000090321	zf-C2H2	1	1	1	1	1	1	1	1	1
ENSDARG00000007222	zf-C2H2	1	1	1	1	1	1	1	1	1
ENSDARG00000071741	zf-C2H2	1	1	1	1	1	1	1	1	1
ENSDARG00000014825	zf-C2H2	1	1	1	1	1	1	1	1	1
ENSDARG00000060661	zf-C2H2	1	1	1	1	1	1	1	1	1
ENSDARG00000071583	zf-C2H2	1	1	1	1	1	1	1	1	1
ENSDARG00000062302	zf-C2H2	1	1	1	1	1	1	1	1	1
ENSDARG00000089230	zf-C2H2	1	1	1	1	1	1	1	1	1
ENSDARG00000071790	zf-C2H2	1	1	1	1	1	1	1	1	1
ENSDARG00000074365	zf-C2H2	1	1	1	1	1	1	1	1	1
ENSDARG00000090914	zf-C2H2	1	1	1	1	1	1	1	1	1
ENSDARG00000012219	zf-C2H2	1	1	1	1	1	1	1	1	1
ENSDARG00000044485	zf-C2H2	1	1	1	1	1	1	1	1	1
ENSDARG00000025226	zf-C2H2	1	1	1	1	1	1	1	1	1
ENSDARG00000004594	zf-C2H2	1	1	1	1	1	1	1	1	1
ENSDARG00000063701	zf-C2H2	1	1	1	1	1	1	1	1	1
ENSDARG00000079735	zf-C2H2	1	1	0	1	1	1	1	1	1
ENSDARG00000005010	zf-C2H2	1	1	1	1	1	1	1	1	1
ENSDARG00000069342	zf-C2H2	1	1	1	1	1	1	1	1	1
ENSDARG00000090679	zf-C2H2	1	1	1	1	1	1	1	1	1
ENSDARG00000059109	zf-C2H2	1	1	1	1	1	1	1	1	1
ENSDARG00000056666	zf-C2H2	1	1	1	1	1	1	1	1	1
ENSDARG00000056491	zf-C2H2	1	1	1	1	1	1	1	1	1
ENSDARG00000077897	zf-C2H2	1	1	0	1	1	1	1	1	1
ENSDARG00000087330	zf-C2H2	1	1	1	1	1	1	1	1	1
ENSDARG00000086864	zf-C2H2	1	1	0	0	0	0	0	0	0
ENSDARG00000012642	zf-C2H2	1	1	1	1	1	1	1	1	1
ENSDARG00000078388	zf-C2H2	1	1	0	0	1	0	1	1	1
ENSDARG00000019516	zf-C2H2	1	1	1	1	1	1	1	1	1
ENSDARG00000031243	zf-C2H2	1	1	0	1	1	1	1	1	1
ENSDARG00000070048	zf-C2H2	1	1	1	1	1	1	1	1	1
ENSDARG00000015959	zf-C2H2	1	1	1	1	1	1	1	1	1
ENSDARG00000021891	zf-C2H2	1	1	1	1	1	1	1	1	1
ENSDARG00000087453	zf-C2H2	1	1	1	1	1	1	1	1	1
ENSDARG00000052019	zf-C2H2	1	1	1	1	1	1	1	1	1
ENSDARG00000021086	zf-C2H2	1	1	1	1	1	1	1	1	1
ENSDARG00000088497	zf-C2H2	1	1	0	1	1	1	1	1	1
ENSDARG00000079930	zf-C2H2	1	1	1	1	1	1	1	1	1
ENSDARG00000038476	zf-C2H2	1	1	1	0	0	0	0	0	1
ENSDARG00000058562	zf-C2H2	1	1	1	1	1	1	1	1	1
ENSDARG00000087074	zf-C2H2	1	1	1	1	1	1	1	1	1
ENSDARG00000071589	zf-C2H2	1	1	1	1	1	1	1	1	1
ENSDARG00000052766	zf-C2H2	1	1	1	0	1	1	1	1	1
ENSDARG00000075194	zf-C2H2	1	1	1	1	1	1	1	1	1
ENSDARG00000070156	zf-C2H2	1	1	1	1	1	1	1	1	1
ENSDARG00000076920	zf-C2H2	1	1	1	1	1	1	1	1	1
ENSDARG00000035221	zf-C2H2	1	1	1	1	0	1	0	0	1
ENSDARG00000061030	zf-C2H2	1	1	1	1	1	1	1	1	1
ENSDARG00000044842	zf-C2H2	1	1	1	1	1	1	1	1	1
ENSDARG00000022952	zf-C2H2	1	1	1	1	1	1	1	1	1
ENSDARG00000062401	zf-C2H2	1	1	1	1	1	1	1	1	1
ENSDARG00000042969	zf-C2H2	1	1	1	1	1	1	1	1	1
ENSDARG00000068194	zf-C2H2	1	1	1	1	1	1	1	1	1
ENSDARG00000014775	zf-C2H2	1	1	1	1	1	1	1	1	1
ENSDARG00000071097	zf-C2H2	1	1	1	1	1	1	1	1	1
ENSDARG00000071725	zf-C2H2	1	1	1	1	1	1	1	1	1
ENSDARG00000075363	zf-C2H2	1	1	1	1	1	1	1	1	1
ENSDARG00000040179	zf-C2H2	1	1	1	1	1	1	1	1	1
ENSDARG00000089345	zf-C2H2	1	1	1	1	1	1	1	1	1
ENSDARG00000014680	zf-C2H2	1	1	1	1	1	1	1	1	1
ENSDARG00000061373	zf-C2H2	1	1	1	1	1	1	1	1	1
ENSDARG00000005382	zf-C2H2	1	1	1	1	1	1	1	1	1
ENSDARG00000071862	zf-C2H2	1	1	1	1	1	1	1	1	1
ENSDARG00000068366	zf-C2H2	1	1	1	1	1	1	1	1	1
ENSDARG00000074789	zf-C2H2	1	1	1	1	1	1	1	1	1
ENSDARG00000074146	zf-C2H2	1	1	1	1	1	1	1	1	1
ENSDARG00000088946	zf-C2H2	1	1	1	0	0	0	0	0	0
ENSDARG00000036043	zf-C2H2	1	1	1	1	1	1	1	1	1
ENSDARG00000001015	zf-C2H2	1	1	1	1	1	1	1	1	1
ENSDARG00000074319	zf-C2H2	1	1	1	1	1	1	1	1	1
ENSDARG00000018757	zf-C2H2	1	1	1	1	1	1	1	1	1
ENSDARG00000078434	zf-C2H2	1	1	0	1	1	1	1	1	1
ENSDARG00000007812	zf-C2H2	1	1	1	1	1	1	1	1	1
ENSDARG00000032285	zf-C2H2	1	1	1	1	1	1	1	1	1
ENSDARG00000086631	zf-C2H2	1	1	1	1	1	0	1	1	0
ENSDARG00000004851	zf-C2H2	1	1	1	1	1	1	1	1	1
ENSDARG00000037154	zf-C2H2	1	1	1	1	1	1	1	1	1
ENSDARG00000042652	zf-C2H2	1	1	1	1	1	1	1	1	1
ENSDARG00000013794	zf-C2H2	1	1	1	1	1	1	1	1	1
ENSDARG00000040046	zf-C2H2	1	1	1	1	1	1	1	1	1
ENSDARG00000043973	zf-C2H2	1	1	1	1	1	1	1	1	1
ENSDARG00000015482	zf-C2H2	1	1	1	1	1	1	1	1	1
ENSDARG00000036855	zf-C2H2	1	1	1	1	1	1	1	1	1
ENSDARG00000077077	zf-C2H2	1	1	0	0	0	0	0	0	1
ENSDARG00000016788	zf-C2H2	1	1	1	1	1	1	1	1	1
ENSDARG00000036698	zf-C2H2	1	1	1	1	1	1	1	1	1
ENSDARG00000070939	zf-C2H2	1	1	1	1	1	1	1	1	1
ENSDARG00000008247	zf-C2H2	1	1	1	1	1	1	1	1	1
ENSDARG00000058804	zf-C2H2	1	1	1	1	1	1	1	1	1
ENSDARG00000079201	zf-C2H2	1	1	0	1	1	1	1	1	1
ENSDARG00000052086	zf-C2H2	1	1	1	1	1	1	1	1	1
ENSDARG00000075693	zf-C2H2	1	1	1	1	1	1	1	1	1
ENSDARG00000079760	zf-C2H2	1	1	1	1	1	1	1	1	1
ENSDARG00000077078	zf-C2H2	1	1	1	1	1	1	1	1	1
ENSDARG00000057238	zf-C2H2	1	1	1	1	1	1	1	1	1
ENSDARG00000059707	zf-C2H2	1	1	1	1	1	1	1	1	1
ENSDARG00000041572	zf-C2H2	1	1	1	1	1	1	1	1	1
ENSDARG00000075834	zf-C2H2	1	1	1	1	1	1	1	1	1
ENSDARG00000078220	zf-C2H2	1	1	1	1	1	1	1	1	1
ENSDARG00000076472	zf-C2H2	1	1	1	1	1	1	1	1	1
ENSDARG00000076451	zf-C2H2	1	1	1	1	1	1	1	1	1
ENSDARG00000090020	zf-C2H2	1	1	1	1	1	1	1	1	1
ENSDARG00000087536	zf-C2H2	1	1	1	1	1	1	1	1	1
ENSDARG00000078018	zf-C2H2	1	1	1	1	1	1	1	1	1
ENSDARG00000076783	zf-C2H2	1	1	1	1	1	1	1	1	1
ENSDARG00000008906	zf-C2H2	1	1	1	1	1	1	1	1	1
ENSDARG00000005549	zf-C2H2	1	1	1	1	1	1	1	1	1
ENSDARG00000070786	zf-C2H2	1	1	1	1	1	1	1	1	1
ENSDARG00000078164	zf-C2H2	1	1	1	1	1	1	1	1	1
ENSDARG00000074544	zf-C2H2	1	1	1	1	1	1	1	1	1
ENSDARG00000023499	zf-C2H2	1	1	1	1	1	1	1	1	1
ENSDARG00000044844	zf-C2H2	1	1	1	0	0	0	0	0	1
ENSDARG00000086626	zf-C2H2	1	1	1	1	1	1	1	1	1
ENSDARG00000087530	zf-C2H2	1	1	1	1	1	1	1	1	1
ENSDARG00000037405	zf-C2H2	1	1	1	1	1	1	1	1	1
ENSDARG00000005186	zf-C2H2	1	1	1	1	1	1	1	1	1
ENSDARG00000088123	zf-C2H2	1	1	1	1	1	1	1	1	1
ENSDARG00000052351	zf-C2H2	1	1	1	1	1	1	1	1	1
ENSDARG00000079427	zf-C2H2	1	1	1	1	1	1	1	1	1
ENSDARG00000053792	zf-C2H2	1	1	1	1	1	1	1	1	1
ENSDARG00000091536	zf-C2H2	1	1	1	1	1	1	1	1	1
ENSDARG00000079631	zf-C2H2	1	1	1	1	1	1	1	1	1
ENSDARG00000088084	zf-C2H2	1	1	1	1	1	1	1	1	1
ENSDARG00000089607	zf-C2H2	1	1	1	1	0	0	0	0	0
ENSDARG00000077085	zf-C2H2	1	1	1	1	1	1	1	1	1
ENSDARG00000022161	zf-C2H2	1	1	1	1	1	1	1	1	1
ENSDARG00000090043	zf-C2H2	1	1	1	1	1	1	1	1	1
ENSDARG00000061174	zf-C2H2	1	1	1	1	1	1	1	1	1
ENSDARG00000035910	zf-C2H2	1	1	1	1	1	1	1	1	1
ENSDARG00000089951	zf-C2H2	1	1	1	1	1	1	1	1	1
ENSDARG00000041581	zf-C2H2	1	1	1	1	1	1	1	1	1
ENSDARG00000091376	zf-C2H2	1	1	1	1	1	1	1	1	1
ENSDARG00000071469	zf-C2H2	1	1	1	1	1	1	1	1	1
ENSDARG00000053260	zf-C2H2	1	1	1	1	1	1	1	1	1
ENSDARG00000087185	zf-C2H2	1	1	1	1	1	1	1	1	1
ENSDARG00000025346	zf-C2H2	1	1	1	1	1	1	1	1	1
ENSDARG00000013279	zf-C2H2	1	1	1	1	1	1	1	1	1
ENSDARG00000056995	zf-C2H2	1	1	1	1	1	1	1	1	1
ENSDARG00000057707	zf-C2H2	1	1	1	1	1	1	1	1	1
ENSDARG00000076885	zf-C2H2	1	1	1	1	1	1	1	1	1
ENSDARG00000069957	zf-C2H2	1	1	1	1	1	1	1	1	1
ENSDARG00000074624	zf-C2H2	1	1	1	1	1	1	1	1	1
ENSDARG00000087046	zf-C2H2	1	1	1	1	1	1	1	1	1
ENSDARG00000061424	zf-C2H2	1	1	1	1	1	1	1	1	1
ENSDARG00000079528	zf-C2H2	1	1	1	1	1	1	1	1	1
ENSDARG00000077987	zf-C2H2	1	1	1	1	1	1	1	1	1
ENSDARG00000088347	zf-C2H2	1	1	1	1	1	1	1	1	1
ENSDARG00000074453	zf-C2H2	1	1	1	1	1	1	1	1	1
ENSDARG00000090180	zf-C2H2	1	1	1	1	1	1	1	1	1
ENSDARG00000008333	zf-C2H2	1	1	1	1	1	1	1	1	1
ENSDARG00000040022	zf-C2H2	1	1	1	1	1	1	0	0	1
ENSDARG00000037068	zf-C2H2	1	1	1	1	1	1	1	1	1
ENSDARG00000056621	zf-C2H2	1	1	1	1	1	1	1	1	1
ENSDARG00000086318	zf-C2H2	1	1	1	1	1	1	1	1	1
ENSDARG00000086245	zf-C2H2	1	1	1	1	1	1	1	1	1
ENSDARG00000088704	zf-C2H2	1	1	1	1	1	1	1	1	1
ENSDARG00000087439	zf-C2H2	1	1	1	1	1	1	1	1	1
ENSDARG00000071868	zf-C2H2	1	1	1	1	1	1	1	1	1
ENSDARG00000014828	zf-C2HC	0	0	1	1	1	1	1	1	1
ENSDARG00000008209	zf-C2HC	0	0	0	0	1	1	1	1	1
ENSDARG00000091410	zf-C2HC	0	0	0	1	1	1	1	1	1
ENSDARG00000006212	zf-C2HC	0	0	0	0	1	1	1	1	1
ENSDARG00000089464	zf-C2HC	1	1	0	1	1	1	1	1	1
ENSDARG00000074346	zf-C2HC	1	1	1	1	1	1	1	1	1
ENSDARG00000074030	zf-C2HC	1	1	1	1	1	1	1	1	1
ENSDARG00000070371	zf-C2HC	1	1	1	1	1	1	1	1	1
ENSDARG00000025983	zf-C2HC	1	1	1	1	1	1	1	1	1
ENSDARG00000018810	zf-C2HC	1	1	1	1	1	1	1	1	1
ENSDARG00000031770	zf-C2HC	1	1	1	1	1	1	1	1	1
ENSDARG00000013477	zf-GATA	0	0	0	1	1	1	1	1	1
ENSDARG00000035759	zf-GATA	0	0	1	1	1	1	1	1	1
ENSDARG00000017821	zf-GATA	0	0	1	1	1	1	1	1	1
ENSDARG00000009094	zf-GATA	0	0	0	0	1	1	1	1	1
ENSDARG00000059327	zf-GATA	1	1	1	1	1	1	1	1	1
ENSDARG00000035831	zf-GATA	1	0	1	1	1	1	1	1	1
ENSDARG00000027612	zf-GATA	1	1	1	1	1	1	1	1	1
ENSDARG00000075670	zf-GATA	1	1	0	1	1	1	1	1	1
ENSDARG00000068028	zf-GATA	1	1	1	1	1	1	1	1	1
ENSDARG00000054903	zf-GATA	1	1	1	1	1	1	1	1	1
ENSDARG00000077353	zf-GATA	1	1	1	1	1	1	1	1	1
ENSDARG00000007198	zf-GATA	1	1	1	1	1	1	1	1	1
ENSDARG00000006192	zf-GATA	1	1	1	1	1	1	1	1	1
ENSDARG00000067669	zf-GATA	1	1	1	1	1	1	0	1	1
ENSDARG00000013031	zf-GATA	1	1	1	1	1	1	1	1	1
ENSDARG00000005834	zf-GATA	1	1	1	1	1	1	1	1	1
ENSDARG00000076069	zf-LITAF-like	0	0	0	0	0	0	0	0	1
ENSDARG00000075902	zf-LITAF-like	0	0	0	0	0	0	0	0	1
ENSDARG00000077542	zf-LITAF-like	0	0	0	0	0	0	0	0	1
ENSDARG00000088125	zf-LITAF-like	0	0	1	0	0	1	1	1	1
ENSDARG00000073912	zf-LITAF-like	0	0	1	1	1	1	1	1	1
ENSDARG00000078138	zf-LITAF-like	1	1	1	1	1	1	1	1	1
ENSDARG00000079980	zf-LITAF-like	1	0	1	1	0	1	0	0	1
ENSDARG00000087093	zf-LITAF-like	1	1	1	1	1	1	1	1	1
ENSDARG00000052666	zf-LITAF-like	1	1	1	1	1	1	1	1	1
ENSDARG00000076118	zf-LITAF-like	1	1	1	1	1	1	1	1	1
ENSDARG00000036094	zf-MIZ	1	1	1	1	1	1	1	1	1
ENSDARG00000079812	zf-MIZ	1	1	1	1	1	1	1	1	1
ENSDARG00000076477	zf-MIZ	1	1	1	1	1	1	1	1	1
ENSDARG00000062445	zf-MIZ	1	1	1	1	1	1	1	1	1
ENSDARG00000007081	zf-MIZ	1	1	1	1	1	1	1	1	1
ENSDARG00000074502	zf-MIZ	1	1	1	1	1	1	1	1	1
ENSDARG00000042215	zf-MIZ	1	1	1	1	1	1	0	1	1
ENSDARG00000076662	zf-NF-X1	1	1	1	1	1	1	1	1	1
ENSDARG00000070127	zf-NF-X1	1	1	1	1	1	1	1	1	1
