# Supplementary material for: Deep mRNA Sequencing Analysis to Capture the Transcriptome Landscape of Zebrafish Embryos and Larvae
Source: PLoS One. 2013 May 20;8(5):e64058. doi: 10.1371/journal.pone.0064058 (PMC3659048; doi:10.1371/journal.pone.0064058)
Supplement: Table S8 — Homeobox genes that are preferentially expressed in one developmental stage of zebrafish. (XLS) [file pone.0064058.s017.xls]

## Sheet: pref_homeobox
Table S8: Homeobox genes that are preferentially expressed in one developmental stage of zebrafish
oblong-sphere:
	ENSDARG00000015906	mxtx2
	ENSDARG00000040955	dharma
	ENSDARG00000086137	NOBOX
50%-epiboly:
	ENSDARG00000002601	irx7
	ENSDARG00000006350	nkx1.2la
	ENSDARG00000006615	hnf1ba
	ENSDARG00000014277	vox
	ENSDARG00000017164	vent
	ENSDARG00000021201	flh
	ENSDARG00000036292	cdx4
	ENSDARG00000042507	polm
	ENSDARG00000052893	rx3
	ENSDARG00000054509	hesx1
	ENSDARG00000056012	eve1
	ENSDARG00000058992	CERS2
	ENSDARG00000059073	gsc
	ENSDARG00000069382	mxtx1
	ENSDARG00000071418	gbx1
	ENSDARG00000087811	cdx1a
15-somite:
	ENSDARG00000007891	meox1
	ENSDARG00000008174	hoxb1a
	ENSDARG00000009045	hoxa11a
	ENSDARG00000021232	nkx2.7
	ENSDARG00000031138	irx3b
	ENSDARG00000039510	dbx2
	ENSDARG00000056030	hoxb7a
	ENSDARG00000059263	hoxd12a
	ENSDARG00000078280	nkx3-1
36hpf & 48hpf & 60hpf (genes that are collecively preferentially expressed at these three stages):
	ENSDARG00000035735	gsx1
	ENSDARG00000039756	prop1
72hpf:
	ENSDARG00000034420	irx6a
	ENSDARG00000039458	LHX4
	ENSDARG00000053364	zgc:193504
	ENSDARG00000056292	vsx1
	ENSDARG00000077915	CT573476.1
1-week:
	ENSDARG00000018619	CERS4
	ENSDARG00000018765	PKNOX1
	ENSDARG00000071751	phox2bb
	ENSDARG00000078080	pknox1.1
	ENSDARG00000091029	PHOX2Ba
	ENSDARG00000091547	PBX4b
