# Supplementary material for: Deep mRNA Sequencing Analysis to Capture the Transcriptome Landscape of Zebrafish Embryos and Larvae
Source: PLoS One. 2013 May 20;8(5):e64058. doi: 10.1371/journal.pone.0064058 (PMC3659048; doi:10.1371/journal.pone.0064058)
Supplement: Table S9 — Primer sequences of all validated genes. (XLS) [file pone.0064058.s018.xls]

## Sheet: genes for RT-PCR
Ensembl Gene ID	GeneSymbol	Forward primer	Reverse primer
ENSDARG00000022987	szl	CTGCTGGACTCGCTCTGCCTCAACG	CACTTGCGTGTTGCCGTGGCGATGT
ENSDARG00000041430	bmp2b	CGCTCGAACTGTAGGCGACATGCTC	TCATTGGGGAGATTGTTCTCATCGG
ENSDARG00000042507	polm	GAGGCGGCTGTGAATTCGGTGCT	GAGAAACACCTCTCAAATCGGTCCAT
ENSDARG00000007553	opn4.l	CTACGCCATTACGCATCCAAAGTATC	CCATCAGCCTCACTCTCAGTCCAGC
ENSDARG00000038792	klf4	GACAGCAAGCCAAAACGAGGGCGAC	TCTGAGCGGGAGAAAGCCCTCTCG
ENSDARG00000014218	mecp2	TACACTCCGCAGGCTCACCAGCTCT	CCCTCTGACGATCGGTCACTAAGTC
ENSDARG00000011989	crx	GCACTGCGTCGTTGGGCTTCAGTTC	CGCTGATTCAGTCCTGTTCATCATC
ENSDARG00000043483	otx5	CGCCACCGTATCTATCTGGAGCCCG	TCTAAGCAGTCGACGGTGCCGAAGC
ENSDARG00000030125	sox7	ATGTCCCCTCTGGACGCAGTGGATC	GCCCCTGGTGATGGATATGAACCTG
ENSDARG00000004581	sel1l	GAATCAAGCTGGGCGACTACCATTT	GGAACACAGGAACTTGGGCATCAGG
ENSDARG00000043923	sox9b	GTACGGCAGCGCAGCCTGGATGCAC	GGTGTACGGGGGTCTGCTGTAGCTG
ENSDARG00000003680	runx1t1	CTGCAGAAAGCCGTGTCAGAGGCTG	TCCGCTGCTGGGAGTGGCTGAAGAG
ENSDARG00000035750	ccnd1	AGACCTTTGTGGCCCTCTGTGCGAC	TCTGTGGGAGTGCAAGAGAGGTCCA
ENSDARG00000076667	ccng1	TCAGCACGAGTATGAGCCAGTTCC	CATTCACCCATAGGACTGAATGTTG
ENSDARG00000004256	wnt11	CTCACCGGATTACTGCACACAGAAC	CCATTCATTAACTCTTTCACCATCC
ENSDARG00000052910	wnt8a	TAGCGGACACGTTCAGCTCAGTTGC	TGAGTGCATGTTTCGCATTTGACTG
ENSDARG00000007231	ryk	CTCTTCCCTATGGACTACCACTGCCT	TCCGGATCCAAGGCCCAGCAACACG
ENSDARG00000060004	fzd7a	TTTATGGCGACATGCTCACCGGGGT	GGGCGAAGTTGTTGATCGGGCAGG
ENSDARG00000013477	gata1a	GGCCTTTGACAATGAAGAAGGATGG	ATTTACAAGCTTCGTTATGGTCCCG
ENSDARG00000034826	park7	TCTCCTGCTGTGAAAGAGGTGTTG	GCAGATCTTCACAGATTAGTCTTTC
ENSDARG00000059036	appa	ACTGAAGCCTGATGACATTCCTGAG	CATCTGCTCAAAGAACTTGTAGGTG
ENSDARG00000000887	gtsf1	GCCAGTGAACTGAAGACCTGCCCCT	GTGCCCGCAGTCCATCGGATAAACT
